# Supplementary material for: Comprehensive analysis of lncRNA-mRNAs co-expression network identifies potential lncRNA biomarkers in cutaneous squamous cell carcinoma
Source: BMC Genomics. 2022 Apr 7;23:274. doi: 10.1186/s12864-022-08481-0 (PMC8988344; doi:10.1186/s12864-022-08481-0)
Supplement: Supplementary file 1 — Additional file 1. [file 12864_2022_8481_MOESM1_ESM.xlsx]

## Sheet: List of DE lncRNA 
Table SI Microarray analysis of DE lncRNA and mRNA
# Fold-Change cut-off: 2.0 # P-value cut-off: 0.05 Note: The general filtering criteria of differentially expressed genes is P≤0.05 and Fold Change>2. The value of FC (abs) is positive correlated with the differences between two samples. Smaller P-value means higher reliability of the differentially expressed genes. The significant differentially expressed mRNAs are listed with red (up-regulation…
SCC vs. Normal (Microarray analysis of lncRNAs)
ProbeName	p (Corr)	p	FC (abs)	Regulation	N-1	N-2	N-3	SCC-1	SCC-2	SCC-3	Type	Probe Sequence	lncRNA ID	Chromosome	Strand	Start	End	exoncount	exonstart	exonend	gene	description	alias	known lncRNA name	class	database	length
p22774	0.232168	0.0255892	3.77106	up	4.00201	3.15375	3.87517	5.1237	5.09123	6.56092	0	CTTTCTTGTATTTCTCTCACGTTAACAAAATTGGTTCAGCATCTACCATGGGCTACATGC	TCONS_00010991	5	-	90609520	90610208	3	90609520,90609896,90610148,	90609594,90610061,90610208,	XLOC_004924	Gene_id=XLOC_004924;Gene_name=linc-LYSMD3-2;Transcript_id=TCONS_00010991;Transcript_name=linc-LYSMD3-2;	XLOC_004924		Intergenic	HumanLincRNACatalog	299
p39139_v4	0.169689	0.00788565	8.76334	up	2.61536	3.02396	3.44049	5.15574	7.1957	6.12282	0	TAGGACCTGAATGTAGATCTCAGTCATGTTCCTTACTAACAGCACGTTTTGCAACCATGC	ENST00000609178.1	22	-	50980733	50981335	1	50980733,	50981335,	ENSG00000272666.1	gene_id "ENSG00000272666.1"; transcript_id "ENST00000609178.1"; gene_type "lincRNA"; gene_status "NOVEL"; gene_name "CTA-384D8.35"; transcript_type "lincRNA"; transcript_status "KNOWN"; transcript_name "CTA-384D8.35-001"; level 2; tag "basic"; havana_gene "OTTHUMG00000186141.1"; havana_transcript "OTTHUMT00000472315.1";			Intergenic	ENSEMBL	602
p7635	0.249997	0.0334601	2.55834	up	3.59156	4.03639	4.61608	6.03335	5.25215	5.02415	0	ATCAGAGACCTTCAACAAGTCACTGCTCACATTTGCAAATGTTCACGTCAAGAGAGGACC	ENST00000592370.1	18	-	12230409	12231572	2	12230409,12231530,	12230852,12231572,	ENSG00000267247.1	gene_id "ENSG00000267247.1"; transcript_id "ENST00000592370.1"; gene_type "lincRNA"; gene_status "NOVEL"; gene_name "RP11-64C12.6"; transcript_type "lincRNA"; transcript_status "KNOWN"; transcript_name "RP11-64C12.6-001"; level 2; tag "basic"; havana_gene "OTTHUMG00000180720.1"; havana_transcript "OTTHUMT00000452746.1";	ENST00000592370.1		Intergenic	ENSEMBL	485
RNA95331|RNS_413_170	0.22555	0.0234197	2.06081	up	2.9784	3.29435	3.71486	4.3862	4.01937	4.71168	0	AATAAATCTTCAGCCCCATCTAGTTGTGCTTCTTCCGCAGAATAAGGAAAGGTGGCAGAC	RNA95331|RNS_413_170													http://research.imb.uq.edu.au/rnadb/NoncodingRNASearchV2.zip	NA
p15209	0.198871	0.0151841	4.89294	up	1.956	3.3273	1.70936	4.48295	4.27304	5.10877	0	AGCATCGAGGGCTACTCTGGAAATTGCAAAAATCCGAAACTGCAATTCGAACAGGAGGTT	ENST00000342963.2	7	+	5459457	5460398	2	5459457,5459966,	5459608,5460398,	ENSG00000241269.1	gene_id "ENSG00000241269.1"; transcript_id "ENST00000342963.2"; gene_type "antisense"; gene_status "NOVEL"; gene_name "AC093620.5"; transcript_type "antisense"; transcript_status "KNOWN"; transcript_name "AC093620.5-001"; level 2; tag "basic"; havana_gene "OTTHUMG00000151804.1"; havana_transcript "OTTHUMT00000324009.1";	ENST00000342963.2		Antisense	ENSEMBL	583
p37102_v4	0.273272	0.0440522	2.19704	up	3.68166	4.30659	4.44211	4.99892	4.93311	5.905	0	GACAGCACTTCCTCATTAAATGCAGAGATCTGCAAAAAGGGAAAATAAAAACACAAGAAG	ENST00000451766.2	1	-	235095412	235105809	3	235095412,235104134,235105736,	235095663,235104237,235105809,	ENSG00000238005.2	gene_id "ENSG00000238005.2"; transcript_id "ENST00000451766.2"; gene_type "lincRNA"; gene_status "NOVEL"; gene_name "RP11-443B7.1"; transcript_type "lincRNA"; transcript_status "KNOWN"; transcript_name "RP11-443B7.1-005"; level 2; havana_gene "OTTHUMG00000038014.2"; havana_transcript "OTTHUMT00000092802.2";			Intergenic	ENSEMBL	427
p11979	0.284798	0.0498585	3.64015	up	1.34855	2.92098	1.31912	2.90783	4.05611	4.21671	0	TTCCTTGTTCTATGTGTCCAGCTTCAGTCTCGTCGCTGGACATTTGGTTCCAGATCTAAA	ENST00000512398.1	3	+	139185271	139185637	2	139185271,139185414,	139185321,139185637,	ENSG00000248790.1	gene_id "ENSG00000248790.1"; transcript_id "ENST00000512398.1"; gene_type "antisense"; gene_status "NOVEL"; gene_name "RP11-319G6.3"; transcript_type "antisense"; transcript_status "KNOWN"; transcript_name "RP11-319G6.3-001"; level 2; tag "basic"; havana_gene "OTTHUMG00000159957.1"; havana_transcript "OTTHUMT00000358493.1";	ENST00000512398.1		Antisense	ENSEMBL	273
p903	0.225265	0.0233152	3.23319	up	2.56147	3.54991	2.69771	4.93962	3.91348	5.03485	0	TGAACAGGAGCTTGTTAGGCCAACTCCGGACTCTAAAGCCACTTAATTAAATTGTGGAAA	ENST00000452971.1	1	+	38940867	38942156	3	38940867,38941864,38942058,	38941496,38941927,38942156,	ENSG00000238063.1	gene_id "ENSG00000238063.1"; transcript_id "ENST00000452971.1"; gene_type "lincRNA"; gene_status "NOVEL"; gene_name "RP11-329N22.1"; transcript_type "lincRNA"; transcript_status "KNOWN"; transcript_name "RP11-329N22.1-001"; level 2; tag "basic"; havana_gene "OTTHUMG00000000481.1"; havana_transcript "OTTHUMT00000001204.1";	ENCODE_827_790;TCONS_00000188;XLOC_000150		Intergenic	ENSEMBL	790
RNA147685|p0789_imsncRNA580	0.241374	0.0294184	2.54814	up	3.54472	3.98266	2.85245	4.50579	5.28087	4.6415	0	GTGCCCGGGCAGAGTAAATGGTCATTTTTGTAGTACAATAATTGTGTACTGTTTTTTTTT	RNA147685|p0789_imsncRNA580													unpublished data	NA
p30333	0.145075	0.00344254	9.21472	up	5.9211	5.79907	5.05803	8.27363	8.44346	9.67293	0	ACCAAGCCTGGTGCCAATCATTGACAATATTATGGTTAGTACTTACTGAGGGCTGACTAT	uc001rpo.1	12	-	47599681	47601754	1	47599681,	47601754,	AX747844	proteinID=;alignID=uc001rpo.1;kgID=uc001rpo.1;mRNA=AX747844;spID=;refseq=;protAcc=;description=Homo sapiens cDNA FLJ35676 fis, clone SPLEN2018395.;rfamAcc=;tRnaName=;	UCSC_4650_2073		Intronic	UCSC	2073
p44395_v4	0.24036	0.0288756	2.2457	up	4.32294	4.27649	4.54572	5.43697	5.02469	6.18498	0	TTCTGGGTATCAAGTGACTGTTTAGCTTGGCCATTTGCTGCTCCTACCTCAAATAGAAGG	uc001tjs.3	12	-	103631368	103889746	11	103631368,103657103,103661411,103661630,103663584,103667569,103670927,103762664,103795384,103872126,103889679,	103631680,103657149,103661486,103662740,103663631,103667661,103670988,103762776,103795453,103872225,103889746,	C12orf42	BC039352	Homo sapiens chromosome 12 open reading frame 42 (C12orf42), transcript variant 5, non-coding RNA.			UCSC	2090
p6556	0.210457	0.018623	4.69498	up	1.45776	3.02164	2.13365	4.63855	3.72393	4.94394	0	TTGTGGCTTTGATGCCATTTGTCTGAACATCACAAGGAACCACGTGGGAAAACAGGACTT	ENST00000366314.4	16	+	85316563	85319569	2	85316563,85318603,	85317163,85319569,	ENSG00000179219.5	gene_id "ENSG00000179219.5"; transcript_id "ENST00000366314.4"; gene_type "lincRNA"; gene_status "KNOWN"; gene_name "LINC00311"; transcript_type "lincRNA"; transcript_status "KNOWN"; transcript_name "LINC00311-001"; level 2; tag "basic"; havana_gene "OTTHUMG00000137643.1"; havana_transcript "OTTHUMT00000269085.1";	ENCODE_387_1566;TCONS_00024296;XLOC_011808	LINC00311	Intergenic	ENSEMBL	1566
p36476_v4	0.218265	0.0211634	2.09055	up	10.0752	9.45857	9.87609	10.6501	10.635	11.3164	0	TTGGCCCAGGCACCCGGCTGACAGTGCTCGAGGACCTGAAAAACGTGTTCCCACCCGAGG	uc003wbi.4	7	+	142494521	142500213	5	142494521,142498724,142499627,142499788,142500186,	142494579,142499111,142499645,142499895,142500213,	TCRVB	proteinID=;alignID=uc003wbi.4;kgID=uc003wbi.4;mRNA=X01410;spID=;refseq=;protAcc=;description=Human TCR Cbeta1 chain cDNA.;rfamAcc=;tRnaName=;	uc003wbi.4		Intergenic	UCSC	597
p15950	0.164532	0.00682955	2.45604	up	2.7974	3.65405	3.31567	4.58943	4.46839	4.59831	0	AGACTGCATTTCAACTTCAAGAATGGCCTTTTACCGTTTATCCGTTTGGAGCTTCCCCCA	ENST00000522667.1	8	-	130691380	130695925	4	130691380,130692173,130694092,130695817,	130691566,130692295,130694359,130695925,	ENSG00000254223.1	gene_id "ENSG00000254223.1"; transcript_id "ENST00000522667.1"; gene_type "lincRNA"; gene_status "NOVEL"; gene_name "RP11-419K12.1"; transcript_type "lincRNA"; transcript_status "KNOWN"; transcript_name "RP11-419K12.1-001"; level 2; tag "basic"; havana_gene "OTTHUMG00000164850.1"; havana_transcript "OTTHUMT00000380584.1";	TCONS_00014564;XLOC_007221		Intergenic	ENSEMBL	683
p30026	0.230458	0.0251545	2.52046	up	3.3439	4.21913	4.37651	5.68345	5.29077	4.96637	0	TAAAACATTGCTAGGGAAACGCTCTGACATCTTCCGTAGAGGTGAAAAAGCACAGGTCTG	TCONS_00016232	9	+	139541826	139547858	3	139541826,139543149,139547847,	139541996,139543531,139547858,	XLOC_007615	Gene_id=XLOC_007615;Gene_name=linc-EGFL7-1;Transcript_id=TCONS_00016232;Transcript_name=linc-EGFL7-1;	XLOC_007615		Intergenic	HumanLincRNACatalog	563
p19724	0.255885	0.0360478	2.95143	up	7.53528	8.16772	8.51902	10.1008	8.81306	9.9924	0	GTCTGCGGCTCAGAATGAAAAAAGCATTATGTGTGCAAAATCTTTACACATTTTAGATAG	TCONS_00023895	15	+	30115424	30117856	2	30115424,30117586,	30115571,30117856,	XLOC_011197	Gene_id=XLOC_011197;Gene_name=linc-ARHGAP11B-3;Transcript_id=TCONS_00023895;Transcript_name=linc-ARHGAP11B-3;	XLOC_011197		Divergent	HumanLincRNACatalog	417
p37552_v4	0.209377	0.0181813	2.76899	up	6.38996	6.67193	6.38003	8.00983	8.55653	7.28364	0	ACCTGGGATGCTGCCTGTTAGGAGAGGAGCAGCTTCAGCCCTTTCGAAAAGTCTTCCTTC	ENST00000608962.1	4	+	8024391	8024853	1	8024391,	8024853,	ENSG00000273267.1	gene_id "ENSG00000273267.1"; transcript_id "ENST00000608962.1"; gene_type "antisense"; gene_status "NOVEL"; gene_name "RP11-338K13.1"; transcript_type "antisense"; transcript_status "KNOWN"; transcript_name "RP11-338K13.1-001"; level 2; tag "basic"; havana_gene "OTTHUMG00000186243.1"; havana_transcript "OTTHUMT00000472473.1";			Antisense	ENSEMBL	462
p1344	0.10623	0.000446834	3.10907	up	3.12979	3.38305	3.31851	4.6463	5.06902	5.02548	0	TGGCTTCCCAACAGATGTTCCTCTTCACATGTAGTCCTAAGAACTCAATCAGTTTAAAAA	ENST00000453895.1	1	+	204572162	204585693	3	204572162,204584314,204585210,	204572279,204584397,204585693,	ENSG00000240710.1	gene_id "ENSG00000240710.1"; transcript_id "ENST00000453895.1"; gene_type "antisense"; gene_status "NOVEL"; gene_name "RP11-430C7.4"; transcript_type "antisense"; transcript_status "KNOWN"; transcript_name "RP11-430C7.4-001"; level 1; tag "basic"; tag "exp_conf"; havana_gene "OTTHUMG00000037031.1"; havana_transcript "OTTHUMT00000089906.1";	ENST00000453895.1		Antisense	ENSEMBL	683
p10753	0.224419	0.0230061	2.58007	up	4.6861	5.03095	5.23156	7.0101	5.83835	6.2024	0	TTATATTCAAGACGTGGAGCTCTCTTTTTCCCGTCCTGCTTTCTTTCCAGAAGTGCCTCA	ENST00000446910.1	21	-	42515106	42519360	3	42515106,42517003,42519275,	42515342,42517262,42519360,	ENSG00000226496.1	gene_id "ENSG00000226496.1"; transcript_id "ENST00000446910.1"; gene_type "antisense"; gene_status "KNOWN"; gene_name "LINC00323"; transcript_type "antisense"; transcript_status "KNOWN"; transcript_name "LINC00323-003"; level 2; tag "basic"; havana_gene "OTTHUMG00000086741.1"; havana_transcript "OTTHUMT00000195055.1";	ENCODE_1398_580	LINC00323	Antisense	ENSEMBL	580
p4645	0.251464	0.0341404	3.00079	up	2.59346	4.03444	2.84429	5.14316	4.33867	4.74638	0	AATTGTCTGTAATCCTACAGGACTATGGCACATGAAAGCTGGAAGCGCTTCTTTCCGACT	ENST00000554538.1	14	-	94390018	94393312	3	94390018,94391457,94393260,	94390346,94391622,94393312,	ENSG00000258584.1	gene_id "ENSG00000258584.1"; transcript_id "ENST00000554538.1"; gene_type "processed_transcript"; gene_status "KNOWN"; gene_name "FAM181A-AS1"; transcript_type "processed_transcript"; transcript_status "PUTATIVE"; transcript_name "FAM181A-AS1-002"; level 2; havana_gene "OTTHUMG00000171296.1"; havana_transcript "OTTHUMT00000412837.1";	ENST00000554538.1	FAM181A-AS1	Intronic	ENSEMBL	545
p4715	0.244263	0.030785	4.60179	up	7.05857	7.08975	7.44589	9.73627	8.12343	10.3411	0	AACCTCTTGGAGAAGCCAGCTATGCTTGCCAGAACTCAGCCCTTTCAGACATCACCGACC	ENST00000497872.2	14	-	106170300	106170939	2	106170300,106170703,	106170423,106170939,	ENSG00000253701.1	gene_id "ENSG00000253701.1"; transcript_id "ENST00000497872.2"; gene_type "lincRNA"; gene_status "NOVEL"; gene_name "AL928768.3"; transcript_type "lincRNA"; transcript_status "KNOWN"; transcript_name "AL928768.3-001"; level 2; tag "basic"; havana_gene "OTTHUMG00000164793.1"; havana_transcript "OTTHUMT00000380303.1";	ENST00000497872.2	AL928768.3	Intergenic	ENSEMBL	359
p9564	0.21586	0.0204998	2.91922	up	4.21023	4.27858	3.94009	4.97221	5.72834	6.36511	0	ATACATCATCCTATAAAGTACACTGCAAGTGGGCCCCAAGAAAGAATAAATACCACAGGC	ENST00000414539.1	2	-	231403002	231444648	6	231403002,231415762,231440636,231442841,231443868,231444615,	231403119,231415816,231440741,231442911,231443952,231444648,	ENSG00000235419.1	gene_id "ENSG00000235419.1"; transcript_id "ENST00000414539.1"; gene_type "processed_transcript"; gene_status "NOVEL"; gene_name "AC010149.4"; transcript_type "processed_transcript"; transcript_status "KNOWN"; transcript_name "AC010149.4-001"; level 2; havana_gene "OTTHUMG00000153765.1"; havana_transcript "OTTHUMT00000332368.1";	ENST00000414539.1		Antisense	ENSEMBL	463
p22280	0.125014	0.00123769	3.14649	up	6.92817	6.93207	7.13947	8.35846	8.59201	9.01047	0	TTGAGTGCTTGCTTATTTAGGAAGCTCTGTGCTGGACTCAATTTTTGCTGTCGTCTTTAG	TCONS_00008443	4	-	15852162	15857611	2	15852162,15857528,	15852597,15857611,	XLOC_003894	Gene_id=XLOC_003894;Gene_name=linc-FBXL5-2;Transcript_id=TCONS_00008443;Transcript_name=linc-FBXL5-2;	XLOC_003894		Intergenic	HumanLincRNACatalog	518
p7406	0.271781	0.0433522	4.2484	up	2.00172	2.83298	2.31779	5.21526	3.12759	5.07039	0	TGCTGGAACCGAGATTCAAAAAGAGCTTCCGGAGGTTCCATACAAGTAAATCCGAAAAAA	ENST00000432056.1	17	+	46801053	46802113	2	46801053,46801689,	46801133,46802113,	ENSG00000229637.2	gene_id "ENSG00000229637.2"; transcript_id "ENST00000432056.1"; gene_type "antisense"; gene_status "KNOWN"; gene_name "HOXB-AS5"; transcript_type "antisense"; transcript_status "KNOWN"; transcript_name "HOXB-AS5-002"; level 2; tag "basic"; havana_gene "OTTHUMG00000132085.1"; havana_transcript "OTTHUMT00000255116.1";	ENST00000432056.1	HOXB-AS5	Antisense	ENSEMBL	504
p27901	0.210416	0.018553	2.15354	up	4.53005	4.96044	4.89577	6.40658	5.57748	5.72234	0	TAAATACTGGGAGTTGACTCAACTCTCTGCTTAAATACGGATTACCTCCTCCTCCTTCTC	hox-HOXB4-75	17	+	44007874	44009907	1	44007874,	44009907,	hox-HOXB4-75	transcript_type=Hox Transcripts	hox-HOXB4-75		Intronic	HOX Loci	2034
p15770	0.222773	0.0225714	2.47956	up	6.65352	7.24624	7.50481	8.88578	8.46749	7.98155	0	CCCTCCCCTTCTTGCCCTGAAATGAATCTGGTGGTATTAAATTAAATAAAATAGTTCCAG	ENST00000517475.1	8	-	74227650	74268595	4	74227650,74253398,74257455,74268526,	74227840,74253533,74257531,74268595,	ENSG00000250295.2	gene_id "ENSG00000250295.2"; transcript_id "ENST00000517475.1"; gene_type "antisense"; gene_status "NOVEL"; gene_name "RP11-434I12.2"; transcript_type "antisense"; transcript_status "KNOWN"; transcript_name "RP11-434I12.2-003"; level 2; tag "basic"; havana_gene "OTTHUMG00000164493.1"; havana_transcript "OTTHUMT00000378989.1";	ENST00000517475.1		Antisense	ENSEMBL	470
p9293	0.202439	0.0161845	4.96327	up	8.75735	7.46022	8.10885	10.1769	9.80775	11.2756	0	CCCATTTGTCTGGCCAGTCTCTGTGTGTCTTAATCCCTTGTCCTTCATTAAAAGCAAAAC	ENST00000442293.1	2	-	112186899	112237838	3	112186899,112237483,112237745,	112187197,112237638,112237838,	ENSG00000172965.7	gene_id "ENSG00000172965.7"; transcript_id "ENST00000442293.1"; gene_type "processed_transcript"; gene_status "NOVEL"; gene_name "AC068491.1"; transcript_type "processed_transcript"; transcript_status "KNOWN"; transcript_name "AC068491.1-011"; level 2; havana_gene "OTTHUMG00000150313.6"; havana_transcript "OTTHUMT00000332134.1";	ENST00000442293.1		Intergenic	ENSEMBL	546
p27999	0.184581	0.0117422	2.69154	up	2.54341	3.09329	2.74888	4.078	3.82328	4.7696	0	TGGGGGCCTTAGATTCCCTAGGGCTTAGTTTTTGCCCCAGGAGGAAAAGTGGCCTGGATG	nc-HOXB6-180	17	+	44037868	44037977	1	44037868,	44037977,	nc-HOXB6-180	transcript_type=TAR Transcripts	nc-HOXB6-180		Intronic	HOX Loci	110
p7096	0.28208	0.0485906	2.48299	up	1.71124	2.60503	3.26759	3.59949	4.01739	3.9032	0	TATCTGTCTAACATGCAAAAGGAGGGTTCTGAAACACCCTACCTGCCAGGAAGGTTTCTA	ENST00000580125.1	17	-	79923507	79924465	1	79923507,	79924465,	ENSG00000264735.1	gene_id "ENSG00000264735.1"; transcript_id "ENST00000580125.1"; gene_type "non_coding"; gene_status "NOVEL"; gene_name "RP11-498C9.17"; transcript_type "non_coding"; transcript_status "KNOWN"; transcript_name "RP11-498C9.17-001"; level 2; tag "basic"; havana_gene "OTTHUMG00000178531.1"; havana_transcript "OTTHUMT00000442384.1";	ENST00000580125.1		Intergenic	ENSEMBL	958
p22704	0.240566	0.0289758	2.49186	up	8.21795	7.09525	7.82061	8.60243	9.33006	9.15299	0	TTTCAATAAAAATCTGCACTTTGTGAGTTGAGCCCCCTCAAAGAGACCTACAGACCCTGC	TCONS_00010321	5	-	42985554	42991348	3	42985554,42985707,42990940,	42985625,42985764,42991348,	XLOC_004803	Gene_id=XLOC_004803;Gene_name=linc-SEPP1-3;Transcript_id=TCONS_00010321;Transcript_name=linc-SEPP1-3;	XLOC_004803		Intergenic	HumanLincRNACatalog	536
p7561	0.152367	0.00450998	3.05785	up	7.40794	7.5121	7.59457	8.58668	9.50612	9.25937	0	TGAGGTTGGGGAATCCACCCCTGTTCTGGGCTGGGAAGCACTTGCAGACCACAGAGATTT	ENST00000583521.1	17	+	79890273	79890934	2	79890273,79890871,	79890660,79890934,	ENSG00000263585.1	gene_id "ENSG00000263585.1"; transcript_id "ENST00000583521.1"; gene_type "antisense"; gene_status "NOVEL"; gene_name "RP11-498C9.13"; transcript_type "antisense"; transcript_status "KNOWN"; transcript_name "RP11-498C9.13-001"; level 2; tag "basic"; havana_gene "OTTHUMG00000178437.1"; havana_transcript "OTTHUMT00000441969.1";	ENST00000583521.1		Antisense	ENSEMBL	450
p34378_v4	0.178875	0.010137	3.34765	up	4.88992	4.03901	3.81613	5.69429	5.92552	6.35469	0	GCATTCACACATTGGCTTCTTTGGTGCCAGCATGTTTCTGATCAGCATGAAAACTGCGCA	ENST00000553668.1	14	+	86450289	86596117	5	86450289,86537206,86594293,86595008,86595839,	86450366,86537311,86594460,86595117,86596117,	ENSG00000258733.1	gene_id "ENSG00000258733.1"; transcript_id "ENST00000553668.1"; gene_type "lincRNA"; gene_status "NOVEL"; gene_name "CTD-2341M24.1"; transcript_type "lincRNA"; transcript_status "KNOWN"; transcript_name "CTD-2341M24.1-002"; level 2; tag "basic"; havana_gene "OTTHUMG00000171373.1"; havana_transcript "OTTHUMT00000413202.1";	ENST00000553668.1	CTD-2341M24.1	Intergenic	ENSEMBL	736
p11361	0.204118	0.0166675	2.01001	up	3.85035	4.67031	4.41425	5.3963	5.39638	5.16383	0	TCACAGGAACATGCCCAGTGCTTTCAAACCCAGTAAAATTTTACTTAGATTTTGACATAA	ENST00000416124.1	3	-	44462618	44465499	2	44462618,44465454,	44463305,44465499,	ENSG00000225873.1	gene_id "ENSG00000225873.1"; transcript_id "ENST00000416124.1"; gene_type "lincRNA"; gene_status "NOVEL"; gene_name "LINC00694"; transcript_type "lincRNA"; transcript_status "KNOWN"; transcript_name "LINC00694-001"; level 2; tag "basic"; havana_gene "OTTHUMG00000156179.1"; havana_transcript "OTTHUMT00000343325.1";	TCONS_00005769;XLOC_003104	LINC00694	Intergenic	ENSEMBL	732
p8394	0.26673	0.0409081	4.44545	up	2.75315	4.7701	3.15933	6.11561	4.95523	6.06873	0	ATTTCCCAAGGAAAGAAGGCTTTTTTTTCCCCTCAGTACTGTAAAAGGGCGGAAACAGAC	ENST00000600941.1	19	-	48766156	48774540	3	48766156,48773401,48774477,	48766441,48773490,48774540,	ENSG00000268186.1	gene_id "ENSG00000268186.1"; transcript_id "ENST00000600941.1"; gene_type "lincRNA"; gene_status "NOVEL"; gene_name "CTC-241F20.4"; transcript_type "lincRNA"; transcript_status "KNOWN"; transcript_name "CTC-241F20.4-001"; level 2; tag "basic"; havana_gene "OTTHUMG00000183195.1"; havana_transcript "OTTHUMT00000465611.1";	ENST00000600941.1	CTC-241F20.4	Intergenic	ENSEMBL	437
p3894	0.215958	0.0205353	2.30418	up	5.14054	5.28656	5.78817	6.79073	6.10044	6.93686	0	TATGATGCTAGAATAACTGGACATCTGTGTGCAAAAATATTAAACCTATACCTTGCACCT	ENST00000535337.1	12	+	122505931	122506464	2	122505931,122506194,	122506097,122506464,	ENSG00000256546.1	gene_id "ENSG00000256546.1"; transcript_id "ENST00000535337.1"; gene_type "processed_transcript"; gene_status "NOVEL"; gene_name "AC156455.1"; transcript_type "retained_intron"; transcript_status "KNOWN"; transcript_name "AC156455.1-004"; level 2; havana_gene "OTTHUMG00000168952.1"; havana_transcript "OTTHUMT00000401717.1";	ENST00000535337.1		Intergenic	ENSEMBL	436
p791	0.243825	0.0305195	2.65633	up	4.7447	5.52713	4.89564	7.1299	5.90809	6.35778	0	CAGATAGTTTTTAATATCACATTTTAAAGCCGCCAACTTTCTCTCCTCCACTTTGGTATT	ENST00000442673.1	1	+	3816967	3833789	2	3816967,3830958,	3817195,3833789,	ENSG00000236423.1	gene_id "ENSG00000236423.1"; transcript_id "ENST00000442673.1"; gene_type "processed_transcript"; gene_status "KNOWN"; gene_name "RP13-15E13.1"; transcript_type "processed_transcript"; transcript_status "KNOWN"; transcript_name "RP13-15E13.1-003"; level 2; tag "basic"; havana_gene "OTTHUMG00000041129.2"; havana_transcript "OTTHUMT00000158500.1";	ENST00000442673.1		Divergent	ENSEMBL	3059
RNA95322|RNS_404_170	0.210766	0.0187551	2.98854	up	2.50707	2.41601	3.66168	4.32969	4.35178	4.64161	0	TCAACACAGTCCATCCTTGTGTTTGGAAACACATGTTCACTTGTGTGCAATGTTGGGATT	RNA95322|RNS_404_170													http://research.imb.uq.edu.au/rnadb/NoncodingRNASearchV2.zip	NA
p43833_v4	0.15895	0.00568377	2.44052	up	2.87605	3.44252	3.14184	4.78682	4.27886	4.25631	0	GTTGTTCGCCTTTGCAAAGAATTAACTTTGGATTTTTGGACTTTCTTGATCCTTGCTATT	XR_244332.1	21	-	46922426	46924282	2	46922426,46923846,	46922883,46924282,	none					RefSeq	893
p4584	0.200688	0.0156551	2.06453	up	4.62739	4.83893	5.47312	6.0052	6.12194	5.94976	0	GACGTACATAAATGAAGAGACTTGTGTGCACTTCCTGTCTGGAGAATTCTGATCGTGGAG	ENST00000556652.1	14	-	75081395	75083315	2	75081395,75083290,	75082037,75083315,	ENSG00000258976.1	gene_id "ENSG00000258976.1"; transcript_id "ENST00000556652.1"; gene_type "lincRNA"; gene_status "NOVEL"; gene_name "CTD-2207P18.2"; transcript_type "lincRNA"; transcript_status "KNOWN"; transcript_name "CTD-2207P18.2-002"; level 2; tag "basic"; havana_gene "OTTHUMG00000171478.1"; havana_transcript "OTTHUMT00000413603.1";	ENST00000556652.1	CTD-2207P18.2	Intergenic	ENSEMBL	667
p22771	0.263293	0.0393828	3.72017	up	3.37165	3.43383	3.57463	4.4267	5.09281	6.5467	0	TCAAATAGACTAAAAGTTTCTGCTCTTAGGTGGGTCTAGAGACTCTCCAGTACCTCAGGA	TCONS_00010405	5	-	90606276	90609354	3	90606276,90608111,90608894,	90606849,90608312,90609354,	XLOC_004924	Gene_id=XLOC_004924;Gene_name=linc-LYSMD3-2;Transcript_id=TCONS_00010405;Transcript_name=linc-LYSMD3-2;	XLOC_004924		Intergenic	HumanLincRNACatalog	1234
p10503	0.225558	0.0234306	4.75808	up	2.43537	4.10828	3.53851	6.36048	5.01445	5.45838	0	ATTTCTGATTGCGGAATTTTACTCTCAAACCAAAAGATGCTACATGCCGCTCCTGACGCC	ENST00000456634.1	20	-	61665734	61667705	2	61665734,61667399,	61666061,61667705,	ENSG00000125514.5	gene_id "ENSG00000125514.5"; transcript_id "ENST00000456634.1"; gene_type "lincRNA"; gene_status "KNOWN"; gene_name "LINC00029"; transcript_type "lincRNA"; transcript_status "KNOWN"; transcript_name "LINC00029-002"; level 2; tag "non_canonical_polymorphism"; havana_gene "OTTHUMG00000032950.2"; havana_transcript "OTTHUMT00000333924.1";	TCONS_00028085;XLOC_013840;TCONS_00028086;XLOC_013840	LINC00029	Intergenic	ENSEMBL	633
p41116_v4	0.264747	0.0401181	4.47541	up	3.25716	3.34933	2.72479	4.01546	5.38705	6.41483	0	AGCAGATGACCTTCAAAGGATGGTGAGATTAAATTTACCTACACCTAGAGAAATAATTGG	XR_428021.1	6	-	129860492	129879482	3	129860492,129861591,129879202,	129860520,129861687,129879482,	none					RefSeq	404
p19772	0.236544	0.0274491	2.04654	up	3.35394	3.13086	3.59508	4.07596	4.16602	4.93746	0	CCATGTTCAGTCCTTTTTTCAAAGGCCCTGAACACCAAGGTCTAAAGATTCCACTGTAGA	TCONS_00023443	15	+	65100371	65100715	2	65100371,65100598,	65100494,65100715,	XLOC_011288	Gene_id=XLOC_011288;Gene_name=linc-PLEKHO2-1;Transcript_id=TCONS_00023443;Transcript_name=linc-PLEKHO2-1;	XLOC_011288		Intergenic	HumanLincRNACatalog	240
p29138	0.184581	0.0117817	2.62741	up	4.07273	4.89685	4.88038	6.27923	6.03746	5.71419	0	GAATCAGGCCACCTTGAGGTTCATCAAGTTCATCCCATTAAAACCTCCCAAAACTCTGGA	ENST00000561547.1	16	-	28890277	28891216	2	28890277,28890809,	28890428,28891216,	ENSG00000260442.1	gene_id "ENSG00000260442.1"; transcript_id "ENST00000561547.1"; gene_type "antisense"; gene_status "NOVEL"; gene_name "RP11-22P6.3"; transcript_type "antisense"; transcript_status "KNOWN"; transcript_name "RP11-22P6.3-002"; level 2; tag "basic"; havana_gene "OTTHUMG00000176592.1"; havana_transcript "OTTHUMT00000432688.1";	ENST00000561547.1		Antisense	ENSEMBL	558
p6784	0.238126	0.0280827	2.81059	up	2.0213	3.05824	3.12939	4.35707	3.72599	4.59849	0	CCAAACTGTGGTTTGGAGCTTTCGGGAAAACAAGCCCCATCAATGCAATTTCCTTGTTAA	ENST00000584815.1	17	-	30607405	30607972	2	30607405,30607931,	30607690,30607972,	ENSG00000263674.1	gene_id "ENSG00000263674.1"; transcript_id "ENST00000584815.1"; gene_type "antisense"; gene_status "NOVEL"; gene_name "RP11-443G13.2"; transcript_type "antisense"; transcript_status "KNOWN"; transcript_name "RP11-443G13.2-001"; level 2; tag "basic"; havana_gene "OTTHUMG00000179569.1"; havana_transcript "OTTHUMT00000447124.1";	ENST00000584815.1		Antisense	ENSEMBL	326
p17483	0.206413	0.0173822	2.32439	up	3.42465	4.29812	4.20065	5.44925	4.95537	5.16935	0	TTTGAGGAATGGTCCCTGTGAAGACTTCCCCTTAAGAGAAGTTACCCCTGAGGAGAATTA	TCONS_00001640	1	-	117338493	117349012	2	117338493,117348226,	117338878,117349012,	XLOC_000978	Gene_id=XLOC_000978;Gene_name=linc-IGSF3-1;Transcript_id=TCONS_00001640;Transcript_name=linc-IGSF3-1;	XLOC_000978		Intergenic	HumanLincRNACatalog	1171
p13716	0.208938	0.0180165	2.01066	up	10.6055	10.1126	10.1242	11.0381	11.6919	11.1353	0	GAGTGTATGCATTTTGGATAACAGTGTACTTCTGGTGACTGTACAGTTTGAAATACTATT	ENST00000505955.1	5	+	72678210	72706336	3	72678210,72693335,72705883,	72678467,72693506,72706336,	ENSG00000249149.1	gene_id "ENSG00000249149.1"; transcript_id "ENST00000505955.1"; gene_type "processed_transcript"; gene_status "NOVEL"; gene_name "RP11-79P5.8"; transcript_type "processed_transcript"; transcript_status "KNOWN"; transcript_name "RP11-79P5.8-001"; level 2; tag "basic"; havana_gene "OTTHUMG00000162637.1"; havana_transcript "OTTHUMT00000369843.1";	ENST00000505955.1		Intergenic	ENSEMBL	881
p7394	0.272382	0.0436482	3.41922	up	1.50983	2.83956	2.71646	4.82191	3.31992	4.24502	0	CAAACGAATTCGTTTCGCTCTTGTGAAACTGAAGACAATTTCCTTTTCTGTCATAAAACA	ENST00000581213.1	17	+	45940707	45942556	2	45940707,45941818,	45940785,45942556,	ENSG00000264243.1	gene_id "ENSG00000264243.1"; transcript_id "ENST00000581213.1"; gene_type "lincRNA"; gene_status "NOVEL"; gene_name "RP11-6N17.1"; transcript_type "lincRNA"; transcript_status "KNOWN"; transcript_name "RP11-6N17.1-001"; level 2; tag "basic"; havana_gene "OTTHUMG00000178291.1"; havana_transcript "OTTHUMT00000441396.1";	TCONS_00025121;XLOC_012222		Intergenic	ENSEMBL	816
p1567	0.270656	0.0427037	2.71873	up	3.87272	4.55046	3.6087	6.05859	4.68654	5.61555	0	CCTGGCCAGTCTGTAGAATTTGGCAAAGATGAGGCACCTTATAGCCTTACATGTTCTTAT	ENST00000452578.1	10	-	44787705	44789157	2	44787705,44788719,	44788182,44789157,	ENSG00000229116.1	gene_id "ENSG00000229116.1"; transcript_id "ENST00000452578.1"; gene_type "antisense"; gene_status "NOVEL"; gene_name "RP11-20J15.3"; transcript_type "antisense"; transcript_status "KNOWN"; transcript_name "RP11-20J15.3-001"; level 1; tag "basic"; tag "exp_conf"; havana_gene "OTTHUMG00000018056.1"; havana_transcript "OTTHUMT00000047741.1";	ENCODE_626_915;TCONS_00017964;XLOC_008795		Antisense	ENSEMBL	915
p1841	0.170335	0.00806253	4.73768	up	3.93726	4.36272	3.48922	6.33985	5.4439	6.73799	0	GATCCTGTTACAGTGCAAAGAAGAAATGGCAAACGGATAACAGCTACTGTGCCTAGAAGA	ENST00000455810.1	10	+	6622386	6625990	3	6622386,6624099,6625637,	6622889,6624163,6625990,	ENSG00000237943.1	gene_id "ENSG00000237943.1"; transcript_id "ENST00000455810.1"; gene_type "lincRNA"; gene_status "NOVEL"; gene_name "PRKCQ-AS1"; transcript_type "lincRNA"; transcript_status "KNOWN"; transcript_name "PRKCQ-AS1-001"; level 2; havana_gene "OTTHUMG00000017622.2"; havana_transcript "OTTHUMT00000046661.1";	TCONS_00017776;XLOC_008370;TCONS_00017777;XLOC_008370	PRKCQ-AS1	Intergenic	ENSEMBL	920
p37544_v4	0.152868	0.00459823	3.84999	up	4.86838	5.44918	4.75617	7.44416	6.53605	6.92809	0	TTTTGGAGTAACCTTTTAGGTCGCAACAGTTGACAACTACACTGAGTCTTTCCGGTCCCA	ENST00000605571.1	4	+	1714547	1715349	1	1714547,	1715349,	ENSG00000270195.1	gene_id "ENSG00000270195.1"; transcript_id "ENST00000605571.1"; gene_type "lincRNA"; gene_status "NOVEL"; gene_name "RP11-572O17.1"; transcript_type "lincRNA"; transcript_status "KNOWN"; transcript_name "RP11-572O17.1-001"; level 2; tag "basic"; havana_gene "OTTHUMG00000185171.1"; havana_transcript "OTTHUMT00000469721.1";			Intergenic	ENSEMBL	802
p28177	0.231676	0.0255095	2.36837	up	5.16607	4.17663	4.49157	6.26327	5.58457	5.71812	0	TTTAGACTGCAACCTCAAGTTTGCCTTTTTTGTGTGTTTTCTGGTTCCTCTTAGGCCCCC	int-HOXC10-36	12	+	52667971	52668120	1	52667971,	52668120,	int-HOXC10-36	transcript_type=Intronic Transcripts	int-HOXC10-36		Intergenic	HOX Loci	150
p22783	0.166898	0.00726646	2.38731	up	5.46949	5.92385	5.94565	7.36584	7.04731	6.692	0	TCCCCCTCCCACTGTAGACTTCAGTTTTAATAATGATTAAAGAATAATGCCTGAATCCCA	TCONS_00010435	5	-	106150897	106346937	3	106150897,106154099,106346640,	106151247,106154178,106346937,	XLOC_004951	Gene_id=XLOC_004951;Gene_name=linc-NUDT12-2;Transcript_id=TCONS_00010435;Transcript_name=linc-NUDT12-2;	XLOC_004951		Intergenic	HumanLincRNACatalog	726
p6862	0.138733	0.00274501	2.1319	up	7.23941	7.04846	7.01259	7.89481	8.30728	8.37481	0	TGAAGTCGATGTTGCTGTCCTCATTCCGGAAATATTCCATCAGCTTTTCAAAGCGGTGCT	ENST00000587534.1	17	-	43315394	43319101	2	43315394,43318312,	43316608,43319101,	ENSG00000233175.2	gene_id "ENSG00000233175.2"; transcript_id "ENST00000587534.1"; gene_type "antisense"; gene_status "NOVEL"; gene_name "CTD-2020K17.3"; transcript_type "antisense"; transcript_status "KNOWN"; transcript_name "CTD-2020K17.3-001"; level 2; tag "basic"; havana_gene "OTTHUMG00000180197.1"; havana_transcript "OTTHUMT00000450209.1";	ENST00000587534.1	CTD-2020K17.3	Antisense	ENSEMBL	2003
p8779	0.277689	0.0461543	2.06591	up	5.35995	5.27759	5.64759	7.17068	6.07551	6.17928	0	CTGCCACTTCAGCCTGTGTATGGGGACCAGGCTTAAGGCTGCCTGTGGCTCCTGGAAGAC	ENST00000590076.1	19	+	46271053	46275233	2	46271053,46274747,	46271389,46275233,	ENSG00000267395.1	gene_id "ENSG00000267395.1"; transcript_id "ENST00000590076.1"; gene_type "antisense"; gene_status "NOVEL"; gene_name "AC074212.6"; transcript_type "antisense"; transcript_status "KNOWN"; transcript_name "AC074212.6-001"; level 2; tag "basic"; havana_gene "OTTHUMG00000182333.1"; havana_transcript "OTTHUMT00000460567.1";	ENST00000590076.1		Antisense	ENSEMBL	822
p15452	0.195657	0.0144203	2.02595	up	2.92806	3.10281	2.64025	3.60111	4.30017	3.82564	0	CCACTAATGACTATATATCAGATGGATAATGAAAAAGTCCTGACGTTCAGGAGATGGCTG	ENST00000593910.1	7	+	121968532	122062115	5	121968532,121994382,122052863,122061020,122062055,	121968562,121994470,122053136,122061174,122062115,	ENSG00000240499.3	gene_id "ENSG00000240499.3"; transcript_id "ENST00000593910.1"; gene_type "antisense"; gene_status "NOVEL"; gene_name "RP5-1101C3.1"; transcript_type "antisense"; transcript_status "KNOWN"; transcript_name "RP5-1101C3.1-007"; level 2; tag "RNA_Seq_supported_only"; tag "basic"; havana_gene "OTTHUMG00000157094.4"; havana_transcript "OTTHUMT00000461791.1";	ENST00000593910.1		Antisense	ENSEMBL	605
p2973	0.279662	0.0472044	3.05479	up	3.02396	4.67593	3.60357	5.97296	5.13727	5.02646	0	TCAGAAGAGCCTCCAGCTGAGCTCAGCACTGTGACAACAGACTTTCCAAAATATGCTTAA	ENST00000530002.1	11	+	119252544	119346419	4	119252544,119265690,119340519,119346070,	119252618,119265864,119340686,119346419,	ENSG00000245248.3	gene_id "ENSG00000245248.3"; transcript_id "ENST00000530002.1"; gene_type "antisense"; gene_status "NOVEL"; gene_name "RP11-305N23.1"; transcript_type "antisense"; transcript_status "KNOWN"; transcript_name "RP11-305N23.1-003"; level 2; tag "basic"; havana_gene "OTTHUMG00000166173.3"; havana_transcript "OTTHUMT00000388224.2";	ENST00000530002.1		Antisense	ENSEMBL	764
p29480	0.137352	0.00238988	2.87173	up	5.73333	5.66992	6.00465	7.28801	7.00239	7.68326	0	AGTGAGAGGATTGGCATGAAGAATCCTTGGGACACAGGAATCAATCAAGACCTTTGGATG	ENST00000477392.1	7	+	150130741	150145228	4	150130741,150139636,150143787,150144163,	150130917,150140248,150143977,150145228,	ENSG00000242258.1	gene_id "ENSG00000242258.1"; transcript_id "ENST00000477392.1"; gene_type "processed_transcript"; gene_status "NOVEL"; gene_name "RP11-511P7.2"; transcript_type "processed_transcript"; transcript_status "KNOWN"; transcript_name "RP11-511P7.2-001"; level 2; tag "basic"; havana_gene "OTTHUMG00000158321.1"; havana_transcript "OTTHUMT00000350672.1";	NR_034033;RefSeq_1673_2043;TCONS_00013097;XLOC_006293		Intergenic	ENSEMBL	2043
p10863	0.157132	0.0052975	2.61945	up	3.4708	3.35765	3.70185	5.3597	4.70225	4.63614	0	ACAAACCTCGGTGTTGTTCTCGCTCACATGCAAGAAAGAATCGGAGTATTGTGAGATGGA	ENST00000601471.1	21	+	35295736	35315434	3	35295736,35296200,35315337,	35295762,35296615,35315434,	ENSG00000237945.2	gene_id "ENSG00000237945.2"; transcript_id "ENST00000601471.1"; gene_type "antisense"; gene_status "NOVEL"; gene_name "LINC00649"; transcript_type "antisense"; transcript_status "KNOWN"; transcript_name "LINC00649-006"; level 2; tag "RNA_Seq_supported_only"; tag "basic"; havana_gene "OTTHUMG00000065819.5"; havana_transcript "OTTHUMT00000461862.1";	TCONS_00028836;XLOC_013921	LINC00649	Antisense	ENSEMBL	538
p25538	0.125014	0.0011588	2.09829	up	5.34706	5.11644	5.56178	6.43302	6.39834	6.40155	0	TCTGGAGGAAACCCAAGCCTGCTCTGAAGGGTTTCAGGAAGGTGCTCAGCTCTTGCAGAG	XR_159061.1	8	+	145660556	145665276	6	145660556,145662133,145663081,145663610,145664059,145664858,	145660823,145662378,145663129,145663716,145664165,145665276,	LOC100287098	ID=rna19561;Name=XR_159061.1;Parent=gene16508;Dbxref=GeneID:100287098,Genbank:XR_159061.1;gbkey=misc_RNA;product=uncharacterized LOC100287098;transcript_id=XR_159061.1|ID=gene16508;Name=LOC100287098;Dbxref=GeneID:100287098;gbkey=Gene;gene=LOC100287098	XR_159061.1		Antisense	RefSeq	1190
p1244	0.190995	0.0131933	2.6035	up	6.11581	5.89353	6.1965	7.63977	6.83882	7.8686	0	CTGGCTGGTGGAACTTGAATGTATACAACACTCTTCATTTGCATGTTTTGACATTTTAAA	ENST00000443928.2	1	+	160642801	160653612	4	160642801,160646149,160648732,160653388,	160643444,160646294,160648845,160653612,	ENSG00000228863.3	gene_id "ENSG00000228863.3"; transcript_id "ENST00000443928.2"; gene_type "antisense"; gene_status "NOVEL"; gene_name "RP11-404F10.2"; transcript_type "antisense"; transcript_status "KNOWN"; transcript_name "RP11-404F10.2-001"; level 1; tag "basic"; tag "exp_conf"; havana_gene "OTTHUMG00000024005.4"; havana_transcript "OTTHUMT00000060453.3";	ENST00000443928.2		Antisense	ENSEMBL	1125
p10251	0.243631	0.0303374	2.02329	up	3.88988	4.62983	4.46982	5.69262	4.95941	5.38762	0	CTCATCCTGCATCCCCTACCTACTTGGATGAATATTAATATTTACAATAACAGAGAAAAG	ENST00000441803.1	2	+	217469493	217475925	2	217469493,217475466,	217469688,217475925,	ENSG00000225794.1	gene_id "ENSG00000225794.1"; transcript_id "ENST00000441803.1"; gene_type "lincRNA"; gene_status "NOVEL"; gene_name "AC073321.4"; transcript_type "lincRNA"; transcript_status "KNOWN"; transcript_name "AC073321.4-001"; level 1; tag "basic"; tag "exp_conf"; havana_gene "OTTHUMG00000155344.2"; havana_transcript "OTTHUMT00000339548.2";	ENST00000441803.1		Intergenic	ENSEMBL	654
p4331	0.23179	0.0255363	2.20778	up	3.81986	3.93808	4.36394	5.54623	4.62202	5.3814	0	CTCACCCCAGTGCTTGAAATAGGTGTGCAAACAATTCACATATTATAAATACGTTGACTT	ENST00000416090.1	13	+	110380628	110382354	3	110380628,110381379,110382304,	110380892,110381539,110382354,	ENSG00000234854.1	gene_id "ENSG00000234854.1"; transcript_id "ENST00000416090.1"; gene_type "antisense"; gene_status "NOVEL"; gene_name "LINC00676"; transcript_type "antisense"; transcript_status "KNOWN"; transcript_name "LINC00676-001"; level 2; tag "basic"; havana_gene "OTTHUMG00000017340.1"; havana_transcript "OTTHUMT00000045757.1";	ENCODE_1956_474;TCONS_00021597;XLOC_010494	LINC00676	Antisense	ENSEMBL	474
p2767	0.282502	0.0487925	2.51553	up	3.59131	4.99983	4.40822	5.19111	5.80221	5.99863	0	TCAAAATAACCTCACTACTGTGCTTTTCTGTAAAACCAGGTAAAGATCAGACAAGCATGA	ENST00000531108.1	11	+	59383901	59407015	4	59383901,59387887,59402892,59406792,	59383947,59387945,59403005,59407015,	ENSG00000255139.1	gene_id "ENSG00000255139.1"; transcript_id "ENST00000531108.1"; gene_type "antisense"; gene_status "NOVEL"; gene_name "AP000442.1"; transcript_type "antisense"; transcript_status "KNOWN"; transcript_name "AP000442.1-002"; level 1; tag "basic"; tag "exp_conf"; havana_gene "OTTHUMG00000167345.1"; havana_transcript "OTTHUMT00000394239.1";	ENST00000531108.1	AP000442.1	Antisense	ENSEMBL	440
p20235	0.198968	0.0152316	3.06279	up	2.92895	3.57877	3.85961	5.63914	4.73998	4.83275	0	CCTTTGTGCATATGTCTTGATCCACGCCTGATTTTAAAATTTCAGATAAAATCCTAGAAG	TCONS_00025154	17	-	80338988	80340511	2	80338988,80340439,	80339218,80340511,	XLOC_012593	Gene_id=XLOC_012593;Gene_name=linc-SECTM1-1;Transcript_id=TCONS_00025154;Transcript_name=linc-SECTM1-1;	XLOC_012593		Intergenic	HumanLincRNACatalog	302
RNA147207|p0311_imsncRNA667	0.21029	0.0184677	2.0675	up	6.13829	6.22122	6.39785	7.75108	7.30628	6.84364	0	CCTTCCCTTCACCTGCTTCCCTTGAAGCAACTTTTTGTTGTCTGTTTTACCGGGAAGACA	RNA147207|p0311_imsncRNA667													unpublished data	NA
p38538_v4	0.274021	0.0444066	2.59476	up	4.35824	3.60508	5.1354	5.44881	5.72067	6.05604	0	CAGTAGGTACCCTTTTACTGTGATGGAAAGAAATGCTTGACTTGGGTCTATATATTTAAA	ENST00000413510.2	13	+	51381991	51423190	5	51381991,51382675,51392656,51414163,51422672,	51382122,51382842,51392728,51414230,51423190,	ENSG00000237152.2	gene_id "ENSG00000237152.2"; transcript_id "ENST00000413510.2"; gene_type "antisense"; gene_status "NOVEL"; gene_name "DLEU7-AS1"; transcript_type "antisense"; transcript_status "KNOWN"; transcript_name "DLEU7-AS1-001"; level 2; tag "basic"; havana_gene "OTTHUMG00000016935.2"; havana_transcript "OTTHUMT00000045004.2";			Antisense	ENSEMBL	955
p34228_v4	0.215186	0.0201603	2.24194	up	5.80451	5.40547	5.39116	6.34686	6.49537	7.25313	0	CTCTCATCCCTCTGGGCAGTGTGATTTGGAGTAAAGCAGCTACGGCTTAGAAAGGCTGAG	ENST00000441255.2	12	-	68777099	68845264	4	68777099,68827063,68835843,68845146,	68777382,68827151,68835921,68845264,	ENSG00000251301.2	gene_id "ENSG00000251301.2"; transcript_id "ENST00000441255.2"; gene_type "lincRNA"; gene_status "NOVEL"; gene_name "RP11-81H14.2"; transcript_type "lincRNA"; transcript_status "KNOWN"; transcript_name "RP11-81H14.2-001"; level 2; havana_gene "OTTHUMG00000169139.2"; havana_transcript "OTTHUMT00000402434.1";	TCONS_00021346;XLOC_010117		Intergenic	ENSEMBL	567
p9294	0.188555	0.0125961	6.1013	up	8.63936	7.42766	8.34517	10.7157	9.92416	11.5997	0	AAGCTCTATGACACACTTGATCGAATATGACAGACACTGAAAATCACGACTCATCCCCCT	ENST00000441075.1	2	-	112187019	112252602	3	112187019,112227179,112252461,	112187197,112227564,112252602,	ENSG00000172965.7	gene_id "ENSG00000172965.7"; transcript_id "ENST00000441075.1"; gene_type "processed_transcript"; gene_status "NOVEL"; gene_name "AC068491.1"; transcript_type "processed_transcript"; transcript_status "KNOWN"; transcript_name "AC068491.1-009"; level 2; havana_gene "OTTHUMG00000150313.6"; havana_transcript "OTTHUMT00000332132.1";	ENST00000441075.1		Intergenic	ENSEMBL	704
p33517	0.171829	0.00842132	3.27826	up	4.19171	3.78811	4.15972	6.41736	5.3941	5.46687	0	TATGGGAATCTCTATTTCTAGGCCCTTCTGCAAGGTATTCCTGCTCTTTCCAGGAACCAT	ENST00000430327.2	21	-	42548248	42558700	3	42548248,42558049,42558374,	42548713,42558269,42558700,	ENSG00000225745.4	gene_id "ENSG00000225745.4"; transcript_id "ENST00000430327.2"; gene_type "processed_transcript"; gene_status "NOVEL"; gene_name "AL773572.7"; transcript_type "processed_transcript"; transcript_status "KNOWN"; transcript_name "AL773572.7-003"; level 2; tag "basic"; havana_gene "OTTHUMG00000086744.2"; havana_transcript "OTTHUMT00000368755.1";	ENST00000430327.2	AL773572.7	Intronic	ENSEMBL	1011
p30012	0.142727	0.00318123	4.07339	up	2.72094	3.56609	2.7722	5.37403	4.83957	4.92434	0	TCAGCTGACGGAGGTTTCTGCACCGATTACATTTTTCTCTTTCTGAACCTTACACTTGGC	TCONS_00016898	9	-	139150396	139166917	10	139150396,139151208,139151964,139154156,139155467,139157801,139159229,139159894,139166503,139166728,	139150847,139151294,139152110,139154308,139155644,139157889,139159363,139159971,139166595,139166917,	XLOC_007895	Gene_id=XLOC_007895;Gene_name=linc-QSOX2-1;Transcript_id=TCONS_00016898;Transcript_name=linc-QSOX2-1;	XLOC_007895		Intergenic	HumanLincRNACatalog	1592
p4216	0.281827	0.0484904	4.01647	up	3.84723	1.97703	4.04085	4.78011	5.36371	5.73906	0	ATTTTCAAGTTTCAGTAGGTACCCTTTTACTGTGATGGAAAGAAATGCTTGACTTGGGTC	ENST00000413510.1	13	+	51381991	51423145	4	51381991,51382675,51414092,51422672,	51382122,51382843,51414230,51423145,	ENSG00000237152.1	gene_id "ENSG00000237152.1"; transcript_id "ENST00000413510.1"; gene_type "antisense"; gene_status "NOVEL"; gene_name "DLEU7-AS1"; transcript_type "antisense"; transcript_status "KNOWN"; transcript_name "DLEU7-AS1-001"; level 2; tag "basic"; havana_gene "OTTHUMG00000016935.1"; havana_transcript "OTTHUMT00000045004.1";	ENST00000413510.1	DLEU7-AS1	Antisense	ENSEMBL	910
p3732	0.210416	0.0185263	5.04886	up	4.14496	3.40834	2.81834	5.0014	5.74111	6.63701	0	CCCATACTGATCATCCTCAGCAATCATGTGAGTTATTAGTCTAAGTATTTGTTTTTCTCA	ENST00000538665.1	12	+	68383224	68415107	4	68383224,68389720,68399869,68413641,	68383359,68389853,68399926,68415107,	ENSG00000255733.1	gene_id "ENSG00000255733.1"; transcript_id "ENST00000538665.1"; gene_type "processed_transcript"; gene_status "NOVEL"; gene_name "IFNG-AS1"; transcript_type "processed_transcript"; transcript_status "KNOWN"; transcript_name "IFNG-AS1-001"; level 2; tag "basic"; havana_gene "OTTHUMG00000169108.1"; havana_transcript "OTTHUMT00000402294.1";	Tmevpg1|Ak124066;lncRNAdb_31_1791	IFNG-AS1	Intergenic	ENSEMBL	1791
p21166	0.0963459	0.000140431	2.01291	up	6.56974	6.52254	6.46615	7.56577	7.6166	7.40391	0	AAGAGTCCGTATGCTGGAAAAGCACGTTGGGCCTTAAAGTTACATTTCATCCTACAAGCC	TCONS_00003752	2	+	85190234	85194331	2	85190234,85193435,	85190268,85194331,	XLOC_001550	Gene_id=XLOC_001550;Gene_name=linc-KCMF1-1;Transcript_id=TCONS_00003752;Transcript_name=linc-KCMF1-1;	XLOC_001550		Intergenic	HumanLincRNACatalog	930
p17626	0.181253	0.0105938	2.88214	up	1.82965	2.95543	2.64553	4.03287	4.03907	3.94009	0	AAATACCAATATTAGATTAGGCAACTCTGCAAACAAAACCAAGGCCTGGCCAGCTGCCCA	TCONS_00000840	1	+	12587485	12588702	2	12587485,12588091,	12587834,12588702,	XLOC_000055	Gene_id=XLOC_000055;Gene_name=linc-AADACL4-1;Transcript_id=TCONS_00000840;Transcript_name=linc-AADACL4-1;	XLOC_000055		Intergenic	HumanLincRNACatalog	960
p43892_v4	0.171034	0.00821402	4.10431	up	3.26071	4.28935	3.57169	5.92172	5.18367	6.12778	0	ATTTGAACACTGTTGAGAAGACTGTGTACAAGAGAGATGTGCCATGTCAGCCTTGCAAGG	XR_244435.2	22	+	39487061	39488552	4	39487061,39487611,39488012,39488534,	39487125,39487801,39488115,39488552,	none					RefSeq	375
p41994_v4	0.27785	0.0462635	3.13828	up	3.00417	2.08071	2.11547	3.39072	3.74459	5.01497	0	CCTGTCTGTAGAGTAAACTATGCAGGCCATAAATGGAACAAAGATAGTTTAGGAAAATAC	XR_158862.2	10	+	31644072	31647488	2	31644072,31647073,	31644121,31647488,	none					RefSeq	464
p7272	0.135213	0.00217399	2.04546	up	6.69854	6.55332	6.54394	7.87986	7.61158	7.40164	0	GCATGGCCTCGCACACATCCGAGGTTTTCAAGGACCATGAAGTGCCATGGCAAGCATCCT	ENST00000580603.1	17	+	27224755	27226412	3	27224755,27225307,27226302,	27225004,27225523,27226412,	ENSG00000266642.1	gene_id "ENSG00000266642.1"; transcript_id "ENST00000580603.1"; gene_type "antisense"; gene_status "NOVEL"; gene_name "RP11-20B24.4"; transcript_type "antisense"; transcript_status "KNOWN"; transcript_name "RP11-20B24.4-001"; level 2; tag "basic"; havana_gene "OTTHUMG00000179498.2"; havana_transcript "OTTHUMT00000446732.1";	ENST00000580603.1		Antisense	ENSEMBL	575
p25033	0.256383	0.0363676	3.98474	up	1.9744	3.86021	3.2935	5.26452	4.40375	5.44329	0	ATGTTTGGGCCTCGTGGCTTGACCACCAATGGCTGAAGCAAACGCTAGCTCTGCTGAGCT	XR_109236.1	16	+	686816	688620	2	686816,688022,	686945,688620,	LOC100287175	ID=rna32007;Name=XR_109236.1;Parent=gene27155;Dbxref=GeneID:100287175,Genbank:XR_109236.1;gbkey=misc_RNA;product=uncharacterized LOC100287175;transcript_id=XR_109236.1|ID=gene27155;Name=LOC100287175;Dbxref=GeneID:100287175;gbkey=Gene;gene=LOC100287175	XR_109236.1		Divergent	RefSeq	727
p15520	0.259679	0.0380225	2.01175	up	4.26104	3.41425	3.70478	4.73114	4.46426	5.21002	0	TCTGTGAGAGGCTATTTCTGGATGCTGGCTGCATCCAGATGTTGGCTGCCAGGGATCTGG	ENST00000466775.1	7	+	150946410	150951476	2	150946410,150951398,	150946548,150951476,	ENSG00000243018.1	gene_id "ENSG00000243018.1"; transcript_id "ENST00000466775.1"; gene_type "antisense"; gene_status "NOVEL"; gene_name "RP5-1070G24.2"; transcript_type "antisense"; transcript_status "KNOWN"; transcript_name "RP5-1070G24.2-001"; level 2; tag "basic"; havana_gene "OTTHUMG00000157379.1"; havana_transcript "OTTHUMT00000348647.1";	ENST00000466775.1		Antisense	ENSEMBL	216
p6859	0.166697	0.00722017	2.79779	up	2.76413	3.42122	2.68865	4.49437	4.10875	4.72374	0	GAAGGAAGAGAAATAGGTCCTACTTCTGTGGGAGACTGATTATTCCTTTAACTCCAATCA	ENST00000586376.1	17	-	43268297	43299132	3	43268297,43297634,43298715,	43268537,43297821,43299132,	ENSG00000267121.1	gene_id "ENSG00000267121.1"; transcript_id "ENST00000586376.1"; gene_type "antisense"; gene_status "NOVEL"; gene_name "CTD-2020K17.1"; transcript_type "antisense"; transcript_status "KNOWN"; transcript_name "CTD-2020K17.1-005"; level 2; tag "basic"; havana_gene "OTTHUMG00000180195.1"; havana_transcript "OTTHUMT00000450191.1";	ENST00000586376.1	CTD-2020K17.1	Antisense	ENSEMBL	844
RNA147821|p0925_imsncRNA751	0.151676	0.00408876	2.03693	up	5.29313	5.62727	5.23699	6.16512	6.53395	6.53751	0	GAGGTGCATGAACCAAGACCCCTGGAACGCGAGAGAGTGGTCTGATCTAGAGGAAGCCCT	RNA147821|p0925_imsncRNA751													unpublished data	NA
p39902_v4	0.244252	0.0307005	2.64035	up	8.07798	8.19963	8.1583	8.7147	9.79651	10.1269	0	CATTTGATGACTAAATGGCAGGGCTCAGCCACAATGCTCACTCCGAGAAATGAGAAATAG	XR_427189.1	2	-	171197027	171207621	4	171197027,171199968,171201308,171207245,	171197939,171200166,171201443,171207621,	none					RefSeq	1621
p9814	0.270955	0.0428737	6.94532	up	3.66825	5.3281	2.42128	7.49033	6.03124	6.28418	0	CTAATTTCGTAACCTGACTCTCTATAAGAAAAAGTAGGAGAAAGACTGAAGAACCCGAGA	ENST00000451350.1	2	+	64455601	64479993	4	64455601,64456630,64478252,64479553,	64455656,64456774,64479117,64479993,	ENSG00000225889.2	gene_id "ENSG00000225889.2"; transcript_id "ENST00000451350.1"; gene_type "processed_transcript"; gene_status "NOVEL"; gene_name "AC074289.1"; transcript_type "processed_transcript"; transcript_status "KNOWN"; transcript_name "AC074289.1-002"; level 2; tag "basic"; havana_gene "OTTHUMG00000152632.4"; havana_transcript "OTTHUMT00000327201.1";	ENST00000451350.1		Intergenic	ENSEMBL	1504
p40054_v4	0.253674	0.0351499	2.9155	up	3.12324	3.03983	3.42312	4.47432	4.07403	5.66908	0	TAAATAAGCTTTGAATTAACTGAGACCTCTGTGGATTCTATAACTCAAAGACCCAGGCTG	XR_245191.2	3	+	18567883	18571511	3	18567883,18568665,18571472,	18568032,18568818,18571511,	none					RefSeq	341
p36500_v4	0.271718	0.0432363	4.37877	up	8.34187	6.87521	6.81904	8.63429	9.3309	10.4625	0	TTGGAGAAGGCTCTAGGCTGACCGTACTGGAGGACCTGAAAAACGTGTTCCCACCCGAGG	HIT000078794	7	+	142028196	142498796	4	142028196,142028315,142494227,142498724,	142028226,142028603,142494294,142498796,	HIX0114733	None	HIT000078794		Antisense	H-InvDB	457
p15605	0.230828	0.0252598	3.76624	up	8.09499	6.93401	6.91274	9.07906	8.64491	9.95714	0	ATTATTAAAAGATGCATTTCCACTTTGACAGTGATTTCCCCACCCGAGAGCCTGGTTGGG	ENST00000602711.1	8	-	11703662	11703900	1	11703662,	11703900,	ENSG00000269899.1	gene_id "ENSG00000269899.1"; transcript_id "ENST00000602711.1"; gene_type "sense_intronic"; gene_status "NOVEL"; gene_name "RP11-589N15.2"; transcript_type "sense_intronic"; transcript_status "KNOWN"; transcript_name "RP11-589N15.2-001"; level 2; tag "basic"; havana_gene "OTTHUMG00000183972.1"; havana_transcript "OTTHUMT00000467639.1";	ENST00000602711.1		Sense	ENSEMBL	238
p8267	0.255654	0.0358471	2.19194	up	4.22115	4.80322	4.3478	6.22044	5.34654	5.20181	0	GCTGTTTTACACGGAACTAAAAAGAGCTTTACAGAGGACCAGATAGACTGCAGGTCCCTA	ENST00000592347.1	19	-	28926294	29218587	10	28926294,28927822,28928391,28952193,28957308,29213476,29215110,29215725,29217200,29218486,	28927722,28928041,28928625,28952404,28957687,29213687,29215225,29215896,29217244,29218587,	ENSG00000267243.1	gene_id "ENSG00000267243.1"; transcript_id "ENST00000592347.1"; gene_type "processed_transcript"; gene_status "NOVEL"; gene_name "AC005307.3"; transcript_type "processed_transcript"; transcript_status "KNOWN"; transcript_name "AC005307.3-001"; level 2; tag "basic"; havana_gene "OTTHUMG00000180802.1"; havana_transcript "OTTHUMT00000453069.1";	TCONS_00026844;XLOC_013288		Intergenic	ENSEMBL	3113
p39141_v4	0.158267	0.00552497	2.35397	up	3.59368	4.21871	4.07316	5.44799	5.08308	5.05977	0	TGTAAGGAGCATAAACCCCCTCAGGAAAGAGTTGCTGCCTTTTCACTAATGTATCCCTGA	ENST00000609758.1	22	+	51035580	51036028	1	51035580,	51036028,	ENSG00000272940.1	gene_id "ENSG00000272940.1"; transcript_id "ENST00000609758.1"; gene_type "lincRNA"; gene_status "NOVEL"; gene_name "CTA-384D8.33"; transcript_type "lincRNA"; transcript_status "KNOWN"; transcript_name "CTA-384D8.33-001"; level 2; tag "basic"; havana_gene "OTTHUMG00000186119.1"; havana_transcript "OTTHUMT00000472281.1";			Intergenic	ENSEMBL	448
p28155	0.164946	0.00691903	3.58996	up	2.9061	3.84917	3.73709	5.61093	4.94157	5.47176	0	TGCTGAATTCAGAAGCTAATACAAATGATTCTACCCTCTTCCTTCTCTGTCATGTCCCTC	int-HOXB3-82	17	+	43998758	43999237	1	43998758,	43999237,	int-HOXB3-82	transcript_type=Intronic Transcripts	int-HOXB3-82		Intronic	HOX Loci	480
p25459	0.202465	0.0162083	2.93068	up	3.31992	2.51039	3.57841	4.56084	5.11136	4.39022	0	TGAGCGCTGCAGTTTCATACATATCCTACTGAAAATCTTAAAAGCAAGCTTTGCTTTTTT	XR_108708.1	7	-	155434609	155437074	3	155434609,155436161,155436907,	155435664,155436298,155437074,	LOC100506302	ID=rna17964;Name=XR_108708.1;Parent=gene15132;Dbxref=GeneID:100506302,Genbank:XR_108708.1;gbkey=misc_RNA;product=uncharacterized LOC100506302;transcript_id=XR_108708.1|ID=gene15132;Name=LOC100506302;Dbxref=GeneID:100506302;gbkey=Gene;gene=LOC100506302	XR_108708.1		Divergent	RefSeq	1359
p41672_v4	0.161501	0.00601161	2.08736	up	3.5606	4.0957	3.73538	5.02783	4.62053	4.92835	0	AAACCCTGTGTTCCCAGTCTCTTTGGTCTCCAGAACTGTCATTAAAGAAAGAAGGGGCTA	XR_246620.1	8	-	145592595	145596022	2	145592595,145595517,	145592865,145596022,	none					RefSeq	775
p18924	0.20087	0.0156938	3.27662	up	3.69616	4.76625	4.04898	6.18403	5.31336	6.15063	0	ACATTTCACACGTCACGTTTCAAATAGAGGCAGCAGCTGCAGCTGAGATGAAGCATATCA	TCONS_00020560	12	+	109029644	109036526	3	109029644,109030170,109034649,	109029822,109030231,109036526,	XLOC_009876	Gene_id=XLOC_009876;Gene_name=linc-DAO-1;Transcript_id=TCONS_00020560;Transcript_name=linc-DAO-1;	XLOC_009876		Intergenic	HumanLincRNACatalog	2116
p22407	0.202958	0.0163212	2.16494	up	4.55606	4.04898	4.36398	4.99443	5.80649	5.51107	0	TCTGATTCTCCTCCAAGAAGCAATGCTTCTCTGAGGCTTTCACCTTTGCTCACATCAAAG	TCONS_00008692	4	-	185299886	185303530	2	185299886,185303287,	185300283,185303530,	XLOC_004205	Gene_id=XLOC_004205;Gene_name=linc-ENPP6-2;Transcript_id=TCONS_00008692;Transcript_name=linc-ENPP6-2;	XLOC_004205		Intergenic	HumanLincRNACatalog	640
p40415_v4	0.151709	0.00413239	4.26022	up	5.61067	5.16592	5.03476	7.23645	7.94743	6.90026	0	ATTTCTCTTTATTGGGACTACCACCCAAAGCAGAATGAGGATGATGTAACCACGCCCAGT	XR_427567.1	4	-	89337193	89340760	3	89337193,89340453,89340725,	89337231,89340560,89340760,	none					RefSeq	180
p19760	0.17512	0.0094475	3.42406	up	5.06008	5.60437	5.61922	7.27877	6.59493	7.73709	0	TAATATTTGATTTATTTTTCCAACTGGACTTCTTCCCGGGGCTCTTTCTGGGCCCAGCTG	TCONS_00023421	15	+	57592197	57599266	4	57592197,57593636,57594546,57595297,	57593122,57593805,57595211,57599266,	XLOC_011264	Gene_id=XLOC_011264;Gene_name=linc-CGNL1-2;Transcript_id=TCONS_00023421;Transcript_name=linc-CGNL1-2;	XLOC_011264		Intergenic	HumanLincRNACatalog	5728
p2600	0.152367	0.00448691	2.48382	up	2.70442	3.10578	2.73468	3.96544	3.98142	4.5357	0	TGGCCAGTTCCATTCTCAAACTGCTGTGAGTGCAAAGCTCATGCTGGATTTTGAAGATTT	ENST00000524824.1	11	+	327309	330122	3	327309,329103,329982,	327628,329231,330122,	ENSG00000255328.1	gene_id "ENSG00000255328.1"; transcript_id "ENST00000524824.1"; gene_type "lincRNA"; gene_status "NOVEL"; gene_name "RP11-326C3.12"; transcript_type "lincRNA"; transcript_status "KNOWN"; transcript_name "RP11-326C3.12-003"; level 2; havana_gene "OTTHUMG00000165544.2"; havana_transcript "OTTHUMT00000385709.1";	ENST00000524824.1		Intergenic	ENSEMBL	587
RNA143590	0.283344	0.0492403	2.20412	up	3.18938	3.71402	2.76413	4.80877	4.49311	3.78625	0	CCACTCCCAACCCTGGAGGATAATGATTAAAACAATATAGAACTCTTTCAAGGCCCTGTA	RNA143590													ftp://ftp.ensembl.org/pub/current/fasta/homo_sapiens/ncrna/Homo_sapiens.GRCh37.61.ncrna.fa.gz	NA
p15666	0.245243	0.0312847	2.3658	up	4.04214	4.39687	4.89105	6.20439	5.19405	5.6586	0	AAGGAAAAACTGGAGTTCCTTTCCCCTAGTGAGCATACAAAGGCTTTTCATCCGCTGAAC	ENST00000521623.1	8	-	38401169	38410198	3	38401169,38408972,38410138,	38401364,38409096,38410198,	ENSG00000253361.1	gene_id "ENSG00000253361.1"; transcript_id "ENST00000521623.1"; gene_type "lincRNA"; gene_status "NOVEL"; gene_name "RP11-675F6.3"; transcript_type "lincRNA"; transcript_status "KNOWN"; transcript_name "RP11-675F6.3-001"; level 2; tag "basic"; havana_gene "OTTHUMG00000163993.1"; havana_transcript "OTTHUMT00000376670.1";	ENST00000521623.1		Intergenic	ENSEMBL	379
p26418	0.171622	0.00835738	2.02007	up	5.10595	5.71913	5.32271	6.32764	6.25533	6.60804	0	TCTAGACAAGAAAGACTGGACCGGAAATGAGCTTCATGAATGTAACGAACTTGGAAAAAA	uc010ktb.1	7	+	5862790	5887232	6	5862790,5870811,5873157,5879579,5880320,5886396,	5863157,5870914,5873199,5879706,5880487,5887232,	ZNF815	proteinID=;alignID=uc010ktb.1;kgID=uc010ktb.1;mRNA=AK291169;spID=;refseq=;protAcc=;description=Homo sapiens zinc finger protein 815 (ZNF815), non-coding RNA.;rfamAcc=;tRnaName=;	UCSC_6526_1642		Intergenic	UCSC	1642
p40853_v4	0.152433	0.00452574	2.09282	up	4.45015	4.75296	4.40152	5.37722	5.88302	5.54074	0	ATTAATTGAAACCACCAGAACACCCTATAAAAACCAAAAACCAGAAAAATGATGCACAGC	XR_427815.1	5	-	156790389	156792576	3	156790389,156791533,156792506,	156791405,156791613,156792576,	none					RefSeq	1166
RNA147255|p0359_imsncRNA777	0.148186	0.00376514	3.03059	up	3.10338	3.75619	3.77521	5.4165	5.09738	4.91968	0	AGCGCCAGTATCACCTCCAATCAGAGGTGTAGCCCATCAGAGAGTTCGGGCTGCTTTAGC	RNA147255|p0359_imsncRNA777								nc018					PubMed ID:21789175	NA
p34805_v4	0.194696	0.0141531	6.03936	up	8.70916	7.58608	8.42444	11.7967	9.9902	10.716	0	GCAGCCTGCTCCTGGCACAGTCTTTTCTCTACTCATGCCCAAAGTTACGGAGGACCCAGC	ENST00000414584.1	2	+	87755014	87821037	4	87755014,87777640,87779741,87820725,	87755164,87777749,87779942,87821037,	ENSG00000222041.5	gene_id "ENSG00000222041.5"; transcript_id "ENST00000414584.1"; gene_type "lincRNA"; gene_status "NOVEL"; gene_name "LINC00152"; transcript_type "lincRNA"; transcript_status "KNOWN"; transcript_name "LINC00152-006"; level 2; havana_gene "OTTHUMG00000130273.9"; havana_transcript "OTTHUMT00000330385.4";	NR_024204;RefSeq_2999_806	LINC00152	Intergenic	ENSEMBL	772
p23131	0.226528	0.0237402	2.25455	up	5.10762	5.74883	5.93125	7.08627	6.35661	6.86335	0	AGTTATGCACGAAGAAACTTGGGACTCCTGTCCCGGGGCTCCCAGATAAAACCCTGTGGC	TCONS_00010211	5	+	179894885	179910503	2	179894885,179910114,	179895269,179910503,	XLOC_004680	Gene_id=XLOC_004680;Gene_name=linc-CNOT6-1;Transcript_id=TCONS_00010211;Transcript_name=linc-CNOT6-1;	XLOC_004680		Intergenic	HumanLincRNACatalog	773
p34808_v4	0.251572	0.034216	2.86376	up	3.42713	2.45457	2.71305	3.89531	5.13709	4.11608	0	CCCTCTTCTTTGTTCTCTGCTGGATCCAAGTTATTGTTATTATTTTTGAGATAGGTTCTC	ENST00000601127.1	2	+	98286175	98288192	4	98286175,98287028,98287656,98287863,	98286297,98287168,98287769,98288192,	ENSG00000228486.3	gene_id "ENSG00000228486.3"; transcript_id "ENST00000601127.1"; gene_type "processed_transcript"; gene_status "NOVEL"; gene_name "AC017099.3"; transcript_type "antisense"; transcript_status "KNOWN"; transcript_name "AC017099.3-028"; level 2; tag "non_canonical_TEC"; tag "RNA_Seq_supported_only"; tag "basic"; havana_gene "OTTHUMG00000153062.2"; havana_transcript "OTTHUMT00000461941.1";	ENST00000601127.1		Antisense	ENSEMBL	704
RNA147521|p0625_imsncRNA359	0.247733	0.0324642	2.54819	up	3.68891	4.97486	4.43076	5.93701	5.3291	5.87684	0	TAGCATTTCACAAGCAGGCTATCCAGCCGCTGCGGTACCGTGGCAAGACATTATTTTTTC	RNA147521|p0625_imsncRNA359													unpublished data	NA
p28733	0.153863	0.00469879	2.64071	up	2.74216	3.24599	3.03983	4.01558	4.63206	4.58312	0	CCATAATTAAGTGCTTAGGAGCATAAAAAATGACCAAGTATAAGACATTTCCATTCTGGG	LIT1834	None	None	None	None	None	None	None	LIT1834	Accession=NSCLC;Description=Homo sapiens non-small cell lung carcinoma noncoding RNA, partial sequence	CombinedLit_3_13251		Antisense	RNAdb	13251
p11227	0.245394	0.0313575	2.15496	up	2.58137	3.27849	3.69636	4.22306	4.16264	4.4935	0	TTGATTGCCTAAAGTTCCTTCCAGTCTAATACTCTGGGATTCTGGGCCAGTTTCTGGTCT	ENST00000450750.1	22	+	43796336	43805687	4	43796336,43798110,43800784,43805091,	43796460,43798237,43800888,43805687,	ENSG00000236117.1	gene_id "ENSG00000236117.1"; transcript_id "ENST00000450750.1"; gene_type "lincRNA"; gene_status "NOVEL"; gene_name "RP4-754E20__A.5"; transcript_type "lincRNA"; transcript_status "KNOWN"; transcript_name "RP4-754E20__A.5-001"; level 1; tag "basic"; tag "exp_conf"; havana_gene "OTTHUMG00000150565.1"; havana_transcript "OTTHUMT00000318937.1";	ENCODE_590_951		Intergenic	ENSEMBL	951
p39453_v4	0.115469	0.000570579	2.32828	up	3.61602	3.61311	3.9468	4.85514	5.03571	4.94287	0	GGAGAAAATTTGTACCCAGACCTTGCTGCTTAGAAATATAAAATATATGGCTCTGAAGAA	XR_426845.1	1	+	153895885	153907713	3	153895885,153901110,153907224,	153896438,153901246,153907713,	none					RefSeq	1178
RNA95197|RNS_279_184	0.259498	0.0379377	2.05723	up	5.23961	6.0791	5.97111	6.83859	7.15982	6.41352	0	ATCTCCACGGGTGAATCGCATTTGCAGTCGGATAGACAGCCTTGCAGCGTCTGATCTGCG	RNA95197|RNS_279_184													http://research.imb.uq.edu.au/rnadb/NoncodingRNASearchV2.zip	NA
p7677	0.21379	0.0196957	3.35609	up	3.13916	2.04052	2.01504	4.14865	4.62692	3.65949	0	GCTCTCACACAAAGGTTTTGGAAATACAGACTGATTTCCTTTGGTTACTAAAACTGATTT	ENST00000579713.1	18	-	21574176	21595303	6	21574176,21580352,21581528,21586330,21592880,21595267,	21574443,21580526,21581623,21586450,21593005,21595303,	ENSG00000264745.1	gene_id "ENSG00000264745.1"; transcript_id "ENST00000579713.1"; gene_type "antisense"; gene_status "NOVEL"; gene_name "RP11-403A21.2"; transcript_type "antisense"; transcript_status "KNOWN"; transcript_name "RP11-403A21.2-001"; level 2; tag "basic"; havana_gene "OTTHUMG00000179404.1"; havana_transcript "OTTHUMT00000446115.1";	ENST00000579713.1		Antisense	ENSEMBL	817
p5791	0.245975	0.0316225	2.57418	up	2.92677	3.72335	2.40807	4.46332	4.04778	4.63942	0	AAGGAAGAACTTCCCTGAGGCTTTGTTTCAGAAACCTTGGGCCTAGCGCGTGAGGCCACC	ENST00000567096.1	16	-	760745	761277	2	760745,760937,	760851,761277,	ENSG00000259840.1	gene_id "ENSG00000259840.1"; transcript_id "ENST00000567096.1"; gene_type "lincRNA"; gene_status "NOVEL"; gene_name "LA16c-380A1.1"; transcript_type "lincRNA"; transcript_status "KNOWN"; transcript_name "LA16c-380A1.1-001"; level 2; tag "basic"; havana_gene "OTTHUMG00000172953.1"; havana_transcript "OTTHUMT00000421462.1";	ENST00000567096.1	LA16c-380A1.1	Intergenic	ENSEMBL	446
p39066_v4	0.0963459	0.00015828	2.48537	up	5.10137	5.11506	5.33998	6.54691	6.38912	6.56077	0	CGCCAAGGCCGAGATGGATGGTTTTACGTTGAACTAATTATATACTCAAGTGCTGTTTAA	ENST00000421064.1	22	-	23995355	24059534	12	23995355,24002051,24025911,24029017,24032418,24036305,24047615,24051316,24051972,24056373,24057195,24059294,	23995539,24002187,24026054,24029182,24032543,24037704,24047728,24051428,24052054,24056529,24057381,24059534,	ENSG00000273000.1	gene_id "ENSG00000273000.1"; transcript_id "ENST00000421064.1"; gene_type "processed_transcript"; gene_status "NOVEL"; gene_name "KB-1572G7.2"; transcript_type "processed_transcript"; transcript_status "KNOWN"; transcript_name "KB-1572G7.2-001"; level 2; tag "non_canonical_TEC"; tag "basic"; tag "readthrough_transcript"; havana_gene "OTTHUMG00000186001.1"; havana_transcript "OTTHUMT00000471974.1";				ENSEMBL	3041
p24048	0.198354	0.0150412	3.93684	up	3.40433	3.87323	4.02073	6.48288	5.80777	4.93874	0	AAGTGTGGATCACATTTATTTGTAAACTTAGCTTCTTGCTCGTCTCATGGTTGCTTTTTT	TCONS_00015171	8	-	128234035	128241550	3	128234035,128236779,128239643,	128235911,128236929,128241550,	XLOC_007215	Gene_id=XLOC_007215;Gene_name=linc-FAM84B-9;Transcript_id=TCONS_00015171;Transcript_name=linc-FAM84B-9;	XLOC_007215		Intergenic	HumanLincRNACatalog	3933
p18443	0.255897	0.036078	2.19886	up	4.26584	3.07024	3.9318	5.0573	4.84869	4.77217	0	GGCTGCTAATACTCTTCAAAGTCATTCAGCTGTGGCTACTACATGATGTCTGAGTGTTTC	TCONS_00019277	11	+	38699008	38700126	2	38699008,38699898,	38699162,38700126,	XLOC_009110	Gene_id=XLOC_009110;Gene_name=linc-API5-5;Transcript_id=TCONS_00019277;Transcript_name=linc-API5-5;	XLOC_009110		Intergenic	HumanLincRNACatalog	382
p16643	0.203604	0.0165537	2.3283	up	3.93005	4.13801	3.61672	5.25553	4.59713	5.48995	0	CTCCGTGCTTGGGCTTAAAGCATTTAGGAAATCAATAAAATAAATACTCTCTAAGCCTCA	ENST00000440413.1	9	-	132475174	132480914	2	132475174,132480851,	132475540,132480914,	ENSG00000236024.1	gene_id "ENSG00000236024.1"; transcript_id "ENST00000440413.1"; gene_type "antisense"; gene_status "NOVEL"; gene_name "RP11-483H20.6"; transcript_type "antisense"; transcript_status "KNOWN"; transcript_name "RP11-483H20.6-001"; level 2; tag "basic"; havana_gene "OTTHUMG00000020789.1"; havana_transcript "OTTHUMT00000054597.1";	ENST00000440413.1		Antisense	ENSEMBL	429
p27023	0.212616	0.0192542	2.12798	up	3.72031	4.63863	4.24793	5.45943	5.0883	5.32759	0	TAAAAATGGGCACAATAACAGCAAATTTCATCAAGCCGCGCTCTCTGATTAATCTGCTCT	uc.31+	1	+	88928017	88928270	1	88928017,	88928270,	uc.31+	uc.31+	UCRs_199_253		Intergenic	UCR	253
p42267_v4	0.131159	0.00179419	2.5254	up	4.31125	4.042	3.8985	5.65445	5.41886	5.18798	0	TATGGAAATCTGTTTCTCTCAAAATAAGCGAGAGGCGCTTGTAAACGGGAAGGTCGTCCT	XR_428950.1	11	+	68779750	68782176	3	68779750,68781258,68781598,	68780016,68781372,68782176,	none					RefSeq	958
p5692	0.120052	0.000771106	3.08946	up	5.89311	5.39315	5.72333	7.39722	7.39371	7.10073	0	TGGTTCTGACACTTTGGGGATTATACCCTAAGCTTAAAGGACTGGAAAAGCCCCTGAAGT	ENST00000560973.1	15	+	81616778	81634051	2	81616778,81633902,	81616902,81634051,	ENSG00000259343.1	gene_id "ENSG00000259343.1"; transcript_id "ENST00000560973.1"; gene_type "antisense"; gene_status "NOVEL"; gene_name "RP11-761I4.3"; transcript_type "antisense"; transcript_status "KNOWN"; transcript_name "RP11-761I4.3-002"; level 2; tag "basic"; havana_gene "OTTHUMG00000172313.1"; havana_transcript "OTTHUMT00000417792.1";	ENST00000560973.1		Antisense	ENSEMBL	273
p23321	0.213593	0.0196245	3.41242	up	3.53116	4.51609	3.38777	5.44329	5.13199	6.17212	0	TTGAAAATAAGACCTTGGAAGAACCCCTTGCAAAGCTGACATTGTACGAGCCAAGGCAGT	TCONS_00012368	6	-	169558402	169562907	3	169558402,169561162,169562737,	169558551,169561309,169562907,	XLOC_005935	Gene_id=XLOC_005935;Gene_name=linc-DACT2-1;Transcript_id=TCONS_00012368;Transcript_name=linc-DACT2-1;	XLOC_005935		Intergenic	HumanLincRNACatalog	466
p4943	0.141061	0.00291997	5.50384	up	2.03423	3.07768	3.01227	5.44838	4.84998	5.20715	0	AGCACAAGCTTTTTGAAGACTATCTGATTAAGGTCCTTGAGAAAATCCCCGAGGGCTGCA	ENST00000455802.1	14	+	94463619	94467569	5	94463619,94464460,94465682,94465928,94467490,	94463639,94464581,94465806,94466011,94467569,	ENSG00000175699.8	gene_id "ENSG00000175699.8"; transcript_id "ENST00000455802.1"; gene_type "processed_transcript"; gene_status "KNOWN"; gene_name "LINC00521"; transcript_type "processed_transcript"; transcript_status "KNOWN"; transcript_name "LINC00521-005"; level 2; havana_gene "OTTHUMG00000156974.1"; havana_transcript "OTTHUMT00000346918.1";	ENST00000455802.1	LINC00521	Intergenic	ENSEMBL	427
p26760	0.119546	0.000748871	18.2771	up	8.98024	8.30714	9.18929	12.5027	13.7226	12.8272	0	TGAAGATTTTGCAACTTACTACTGTCAACAGAGTTACAGTACCCCTCCCACAGTGTTACA	HIT000078556_03	2	+	89901504	89901803	1	89901504,	89901803,	HIX0161622	None	H-InvDB_1805_324		Intergenic	H-InvDB	299
p42511_v4	0.229751	0.0248936	4.08384	up	3.593	3.51694	3.23758	4.89392	4.92482	6.61858	0	TCATTTGGTCTCTTTTCGAATCAGAAGACCCAGAAAACTTGGATCCACTTCTGGCTCTCA	XR_429159.1	12	-	68827076	68828775	3	68827076,68827588,68828742,	68827151,68827787,68828775,	none					RefSeq	307
p16669	0.163679	0.00653608	2.79685	up	2.45949	3.00731	2.98574	4.53617	3.85668	4.51109	0	TTAACGACGGTCCCAGCAGAATGCTGTATGAATATTCATATGGAGCTCAATCAAGCCTGG	ENST00000563018.1	9	-	138999950	139001270	2	138999950,139001210,	139000665,139001270,	ENSG00000260193.1	gene_id "ENSG00000260193.1"; transcript_id "ENST00000563018.1"; gene_type "lincRNA"; gene_status "NOVEL"; gene_name "RP11-83N9.5"; transcript_type "lincRNA"; transcript_status "KNOWN"; transcript_name "RP11-83N9.5-003"; level 2; havana_gene "OTTHUMG00000175806.1"; havana_transcript "OTTHUMT00000431113.1";	ENST00000563018.1		Intergenic	ENSEMBL	775
RNA95733|RNS_815_119	0.197369	0.0148621	2.43376	up	4.30029	4.82185	4.75792	6.27269	5.39036	6.06655	0	CCACTAGCCCCAGACTCTGAGTCCCCATGGAGGCCTAGGGCTCCATGTGCAGCCCAGGGA	RNA95733|RNS_815_119													http://research.imb.uq.edu.au/rnadb/NoncodingRNASearchV2.zip	NA
RNA95397|RNS_479_162	0.227959	0.0241837	4.72863	up	2.91639	4.66327	3.44252	6.48888	5.23083	6.02673	0	AGCAGACAAGGAAATAGAGAAAGATGCGTCCAAGTGTTCGCATTCCTCCCACACAATACT	RNA95397|RNS_479_162													http://research.imb.uq.edu.au/rnadb/NoncodingRNASearchV2.zip	NA
p28933	0.148629	0.00381492	2.62217	up	7.87564	7.97821	8.16868	9.31599	9.80336	9.07547	0	TTACTGCATTTGGGAGGGATCTGTCATAGCTTCCTTGCCTCTTAATTAAGGGTGGTGTTT	ENST00000461448.1	1	-	28905049	28908354	4	28905049,28906044,28907622,28908101,	28905192,28907158,28907741,28908354,	ENSG00000197989.8	gene_id "ENSG00000197989.8"; transcript_id "ENST00000461448.1"; gene_type "lincRNA"; gene_status "KNOWN"; gene_name "SNHG12"; transcript_type "lincRNA"; transcript_status "KNOWN"; transcript_name "SNHG12-012"; level 2; havana_gene "OTTHUMG00000003654.2"; havana_transcript "OTTHUMT00000092197.1";	ENST00000461448.1	SNHG12	Intergenic	ENSEMBL	1629
p37664_v4	0.277337	0.0459991	3.41586	up	4.0014	4.36295	4.38193	7.2228	5.26531	5.57491	0	GTCTGCTGCAGTTTGCAAACAGTACGCCCGAATTCTTTTCATTGTAAAAAATTTCTATTA	ENST00000607026.1	5	+	14872440	14872822	1	14872440,	14872822,	ENSG00000272057.1	gene_id "ENSG00000272057.1"; transcript_id "ENST00000607026.1"; gene_type "lincRNA"; gene_status "NOVEL"; gene_name "CTB-40H15.4"; transcript_type "lincRNA"; transcript_status "KNOWN"; transcript_name "CTB-40H15.4-001"; level 2; tag "basic"; havana_gene "OTTHUMG00000185443.1"; havana_transcript "OTTHUMT00000470535.1";			Intergenic	ENSEMBL	382
p684	0.224419	0.0230054	2.31761	up	3.16367	3.56366	3.04829	4.86347	3.88244	4.66763	0	ATCTTTGCCATTACTTTAACCAGGCTGTTTCTCATGCGCTCATGGAGGGTGACTGAAGAT	ENST00000412344.1	1	-	230846443	230931238	2	230846443,230930858,	230846599,230931238,	ENSG00000244137.1	gene_id "ENSG00000244137.1"; transcript_id "ENST00000412344.1"; gene_type "processed_transcript"; gene_status "PUTATIVE"; gene_name "RP11-99J16__A.2"; transcript_type "processed_transcript"; transcript_status "PUTATIVE"; transcript_name "RP11-99J16__A.2-003"; level 2; havana_gene "OTTHUMG00000037778.1"; havana_transcript "OTTHUMT00000092178.1";	ENST00000412344.1		Antisense	ENSEMBL	536
p6281	0.166898	0.00730301	2.0699	up	3.52016	2.8876	3.23152	4.3127	4.06986	4.40539	0	CTAGAGTTAAGGAACACCTGAATAAAGAGATTCCGAGGTAGTTCAGATCTTCAACCATAA	ENST00000573379.1	16	+	11034575	11036878	2	11034575,11035042,	11034886,11036878,	ENSG00000262222.1	gene_id "ENSG00000262222.1"; transcript_id "ENST00000573379.1"; gene_type "antisense"; gene_status "NOVEL"; gene_name "RP11-876N24.4"; transcript_type "antisense"; transcript_status "KNOWN"; transcript_name "RP11-876N24.4-001"; level 2; tag "basic"; havana_gene "OTTHUMG00000177395.1"; havana_transcript "OTTHUMT00000436701.1";	ENST00000573379.1		Antisense	ENSEMBL	2147
p13258	0.261593	0.038697	3.61465	up	9.63364	7.86486	8.93499	10.2949	10.3757	11.3244	0	TGAATTTCCTTAAAAGAATCCTGTGGGGACATTACAGATGAGCCGACGTCTATTCCTGGC	ENST00000513899.1	5	-	82837295	82877139	2	82837295,82876911,	82837520,82877139,	ENSG00000249835.2	gene_id "ENSG00000249835.2"; transcript_id "ENST00000513899.1"; gene_type "antisense"; gene_status "NOVEL"; gene_name "VCAN-AS1"; transcript_type "antisense"; transcript_status "KNOWN"; transcript_name "VCAN-AS1-001"; level 2; tag "basic"; havana_gene "OTTHUMG00000162571.1"; havana_transcript "OTTHUMT00000369639.1";	ENST00000513899.1	VCAN-AS1	Antisense	ENSEMBL	453
p40555_v4	0.131159	0.00182555	2.61093	up	5.59815	5.57828	6.09971	7.04056	7.30074	7.08854	0	TGCTTTCATCTTTCCCTTCATTGCCAACTCTGAATACTTGTCATTGAAATTAGGGCCCAC	XR_427644.1	4	-	185297669	185303400	3	185297669,185300118,185303287,	185297698,185300283,185303400,	none					RefSeq	307
RNA147060|p0164_imsncRNA255	0.279371	0.0470601	3.465	up	4.02798	4.59342	3.30861	5.0677	6.76457	5.47631	0	TGAATAAGAATTTACTGGTTACTAGTGAATATTCCAGCTTTCTTTTGGATATGCTAATAG	RNA147060|p0164_imsncRNA255													unpublished data	NA
p8430	0.283227	0.0491786	3.22726	up	2.01054	3.74837	2.13671	4.28569	3.9415	4.73937	0	TGGATTCTTCCAACATGAAGCTCACAGAAGTTGAGAAAACACACCTTGAGAAGGGAAGGG	ENST00000593857.1	19	-	52725477	52734540	3	52725477,52731707,52734319,	52725652,52731862,52734540,	ENSG00000268015.1	gene_id "ENSG00000268015.1"; transcript_id "ENST00000593857.1"; gene_type "antisense"; gene_status "NOVEL"; gene_name "CTD-2525I3.3"; transcript_type "antisense"; transcript_status "KNOWN"; transcript_name "CTD-2525I3.3-003"; level 2; tag "basic"; havana_gene "OTTHUMG00000182628.1"; havana_transcript "OTTHUMT00000462761.1";	ENST00000593857.1	CTD-2525I3.3	Antisense	ENSEMBL	551
p14055	0.173294	0.00878678	2.08223	up	5.31139	4.59661	4.94101	6.01101	6.1452	5.86719	0	CCTTTCCCTTCTCAGGACATACACAGGACTGGGAGAAAATAGACTAAGTATTTGATATTA	ENST00000503428.1	5	+	179085265	179091431	2	179085265,179091323,	179085482,179091431,	ENSG00000250999.1	gene_id "ENSG00000250999.1"; transcript_id "ENST00000503428.1"; gene_type "antisense"; gene_status "NOVEL"; gene_name "RP11-1379J22.5"; transcript_type "antisense"; transcript_status "KNOWN"; transcript_name "RP11-1379J22.5-001"; level 2; tag "basic"; havana_gene "OTTHUMG00000163211.2"; havana_transcript "OTTHUMT00000372095.1";	TCONS_00009559;XLOC_004677;TCONS_00009560;XLOC_004677;TCONS_00009561;XLOC_004677		Antisense	ENSEMBL	325
p35791_v4	0.0872154	4.86385e-05	4.08852	up	3.53775	3.51576	3.74986	5.54801	5.79124	5.55887	0	TTCTAGAAGCTTGTATCAGTCATACAACACCCCTTTGAGGAACCGTTTGAGGTGTGGCAC	TCONS_00024951	16	-	4295966	4301418	2	4295966,4301322,	4297062,4301418,	XLOC_011867	Gene_id=XLOC_011867;Gene_name=linc-SRL-1;Transcript_id=TCONS_00024951;Transcript_name=linc-SRL-1;	XLOC_011867		Intergenic	HumanLincRNACatalog	1192
p35044_v4	0.155594	0.00510312	4.42296	up	3.20274	3.30256	4.0532	5.89046	5.11436	5.98873	0	AAGTGCGTCCAGAAGTTGAGCGTCTCGTTGGACTTCTATTTGGAACTGAGTCCGACAGCT	ENST00000594095.1	3	+	142681795	142683686	2	142681795,142683306,	142681936,142683686,	ENSG00000241570.3	gene_id "ENSG00000241570.3"; transcript_id "ENST00000594095.1"; gene_type "antisense"; gene_status "NOVEL"; gene_name "RP11-372E1.6"; transcript_type "antisense"; transcript_status "KNOWN"; transcript_name "RP11-372E1.6-005"; level 2; tag "RNA_Seq_supported_only"; tag "basic"; havana_gene "OTTHUMG00000159316.2"; havana_transcript "OTTHUMT00000461802.1";	ENST00000594095.1		Antisense	ENSEMBL	521
p16918	0.142727	0.00320829	3.87676	up	3.76258	3.0067	3.61252	5.80905	5.11494	5.32236	0	AAGTTTTGATGCAAAAACACAGACCGTCCATTGTCCTATGGGCTAAGTGGACTCCCTTCT	ENST00000437461.1	9	+	127025154	127028088	2	127025154,127027858,	127025297,127028088,	ENSG00000227200.1	gene_id "ENSG00000227200.1"; transcript_id "ENST00000437461.1"; gene_type "sense_intronic"; gene_status "NOVEL"; gene_name "RP11-121A14.3"; transcript_type "sense_intronic"; transcript_status "KNOWN"; transcript_name "RP11-121A14.3-001"; level 2; tag "basic"; havana_gene "OTTHUMG00000020649.1"; havana_transcript "OTTHUMT00000054014.1";	ENST00000437461.1		Sense	ENSEMBL	373
RNA147179|p0283_imsncRNA538	0.177573	0.00989064	2.26483	up	6.81467	6.46271	6.63983	8.07109	8.0339	7.35042	0	CTGAAAATGAGCATGCCGGAGACACGGTATTCCTCAACACTTCTCGTCATCAGCTGACAC	RNA147179|p0283_imsncRNA538													unpublished data	NA
p25414	0.142908	0.00327564	2.42358	up	2.6659	2.82569	3.15739	3.92047	4.14583	4.41411	0	TAAATTACGGCGATTACACTGCAATTCGCAGCGCGATATTACTTTGATACACTACCTGCT	XR_158808.1	6	+	37475123	37504056	4	37475123,37502051,37502708,37503307,	37475480,37502121,37502733,37504056,	FLJ45825	ID=rna14538;Name=XR_158808.1;Parent=gene12079;Dbxref=GeneID:100505530,Genbank:XR_158808.1;gbkey=misc_RNA;product=uncharacterized LOC100505530;transcript_id=XR_158808.1|ID=gene12079;Name=FLJ45825;Dbxref=GeneID:100505530;gbkey=Gene;gene=FLJ45825	XR_158808.1		Intergenic	RefSeq	1201
p26249	0.205149	0.0170749	2.45084	up	2.75997	3.44919	3.65274	4.92604	4.53486	4.28084	0	AACCCAGTAGTTCACTTTGGTAGAACCTCTGTGGACTCCTTAGTTCTTCCAGGTTGAATC	uc003git.2	4	-	5899317	5991374	8	5899317,5958627,5966750,5969140,5975385,5977625,5981900,5990073,	5899914,5961353,5966872,5969189,5975568,5977682,5982065,5991374,	FLJ46481	proteinID=;alignID=uc003git.2;kgID=uc003git.2;mRNA=BX648674;spID=;refseq=;protAcc=;description=Homo sapiens cDNA FLJ46481 fis, clone THYMU3025772.;rfamAcc=;tRnaName=;	uc003git.2		Intergenic	UCSC	5200
RNA95408|RNS_490_161	0.207966	0.0177276	2.16046	up	3.33861	4.12406	3.78178	4.61971	4.76265	5.1961	0	ATAACAGCTTCAGCTCTGCCTTCCTCAGAGGGTCATTGCTGGTTTATCAGTTTCAGTGAA	RNA95408|RNS_490_161													http://research.imb.uq.edu.au/rnadb/NoncodingRNASearchV2.zip	NA
p21689	0.208737	0.0179517	3.06828	up	2.79532	2.20308	3.45968	4.7643	4.49128	4.05477	0	CATCTTATGCCGTGGCAAGCAACTCCTGACTGGATAAACAGCTCTTAGATGTCATTGATA	TCONS_00029019	21	+	40685703	40689880	2	40685703,40688970,	40686091,40689880,	XLOC_013942	Gene_id=XLOC_013942;Gene_name=linc-WRB-2;Transcript_id=TCONS_00029019;Transcript_name=linc-WRB-2;	XLOC_013942		Antisense	HumanLincRNACatalog	1298
p1243	0.137159	0.00238373	2.16554	up	4.73381	4.91642	5.04208	6.25278	5.78181	6.00191	0	GGGAAAATATTCTCTACCCCTTTCTCTTCAGAATTCATTCTTATCTCTTCCTGTCTGAAC	ENST00000598917.1	1	+	160640567	160648782	3	160640567,160646149,160648732,	160641289,160646294,160648782,	ENSG00000228863.3	gene_id "ENSG00000228863.3"; transcript_id "ENST00000598917.1"; gene_type "antisense"; gene_status "NOVEL"; gene_name "RP11-404F10.2"; transcript_type "antisense"; transcript_status "KNOWN"; transcript_name "RP11-404F10.2-002"; level 2; tag "RNA_Seq_supported_only"; tag "basic"; havana_gene "OTTHUMG00000024005.4"; havana_transcript "OTTHUMT00000448956.1";	ENST00000598917.1		Antisense	ENSEMBL	917
p42283_v4	0.272507	0.043681	2.64208	up	2.17279	2.49471	3.49503	4.58113	3.64243	4.14399	0	TTTCTCCCTGAACTAAGATCCATTTGCAATAAAATTCAGGCACCTACTGCCTGTTTATGA	XR_428955.1	11	+	72295996	72299250	2	72295996,72298844,	72296100,72299250,	none					RefSeq	510
p14505	0.173059	0.00872311	6.34388	up	2.35712	3.77434	3.43153	5.99228	5.1765	6.39029	0	ACCTTAAACTGGTTTCTATGGTGCTTCATCGATGAGATAAGGATGCATAGGAGACCCCAG	ENST00000445296.1	6	+	29497252	29499934	4	29497252,29497725,29498828,29499856,	29497361,29497820,29498945,29499934,	ENSG00000224582.1	gene_id "ENSG00000224582.1"; transcript_id "ENST00000445296.1"; gene_type "antisense"; gene_status "NOVEL"; gene_name "DAQB-12N14.5"; transcript_type "antisense"; transcript_status "KNOWN"; transcript_name "DAQB-12N14.5-002"; level 2; tag "basic"; havana_gene "OTTHUMG00000065812.2"; havana_transcript "OTTHUMT00000194569.1";	ENCODE_2408_399	DAQB-12N14.5	Antisense	ENSEMBL	399
RNA95738|RNS_820_118	0.198808	0.0151655	2.36196	up	4.03997	4.73849	4.73556	6.03255	5.36896	5.83246	0	TTCATGGCCAGCATGGTGTTTCCTATGTATGAAACTCACTTCACCAAGTTGACATCCTCC	RNA95738|RNS_820_118													http://research.imb.uq.edu.au/rnadb/NoncodingRNASearchV2.zip	NA
p44526_v4	0.0900927	0.000102816	29.3781	up	7.62537	6.67716	6.86497	11.7304	12.1629	11.9042	0	CCGATTCACCATCTCCAGAGACGTTTCTCTCCAGAGACAAATCCAAGAACACACTGTATA	uc021thc.2	16	+	32914930	33208857	10	32914930,32926541,32926650,32926654,32926748,33006685,33006959,33102384,33102890,33208845,	32915005,32926648,32926654,32926700,32926779,33006749,33006964,33102398,33102897,33208857,	abParts		Parts of antibodies, mostly variable regions.			UCSC	365
p21220	0.192602	0.0138107	2.60477	up	2.70577	3.69034	3.35188	4.88552	4.33861	4.66733	0	ATCATCAATAAGAGAGGTCTTACAACATTCAGAGATTGGCCCTCTGAGGAAAGAAATTGC	TCONS_00004880	2	+	127475775	127496237	2	127475775,127496054,	127475804,127496237,	XLOC_001659	Gene_id=XLOC_001659;Gene_name=linc-PROC-4;Transcript_id=TCONS_00004880;Transcript_name=linc-PROC-4;	XLOC_001659		Intergenic	HumanLincRNACatalog	212
p38273_v4	0.103595	0.000322473	3.43904	up	3.15955	2.87746	3.27823	5.08083	4.82267	4.75775	0	AGATTGTAATTGTTCCAGGTTGCAGCTTTACTAAAGCAATCGCTCTTTTCTGATTAGAAA	ENST00000610158.1	10	+	25242169	25242442	1	25242169,	25242442,	ENSG00000273107.1	gene_id "ENSG00000273107.1"; transcript_id "ENST00000610158.1"; gene_type "lincRNA"; gene_status "NOVEL"; gene_name "RP11-165A20.3"; transcript_type "lincRNA"; transcript_status "KNOWN"; transcript_name "RP11-165A20.3-001"; level 2; tag "basic"; havana_gene "OTTHUMG00000186186.1"; havana_transcript "OTTHUMT00000472387.1";			Intergenic	ENSEMBL	273
p12752	0.151709	0.00412276	3.3152	up	2.10958	1.75964	2.65986	3.67145	3.92026	4.12465	0	TGGGTTGATAGCTTATGGCAGTGATAGTCAAGTGTATCACGCCGTGAAGTCAACTGTTTG	ENST00000502758.1	4	+	68597861	68656229	6	68597861,68617398,68619338,68619876,68620906,68656165,	68598063,68617432,68619436,68619958,68620973,68656229,	ENSG00000248049.2	gene_id "ENSG00000248049.2"; transcript_id "ENST00000502758.1"; gene_type "processed_transcript"; gene_status "NOVEL"; gene_name "RP11-453E17.1"; transcript_type "processed_transcript"; transcript_status "KNOWN"; transcript_name "RP11-453E17.1-004"; level 2; havana_gene "OTTHUMG00000160769.4"; havana_transcript "OTTHUMT00000362256.1";	ENST00000502758.1		Antisense	ENSEMBL	547
p6588	0.196553	0.0146173	2.72737	up	3.09979	3.9501	3.08085	4.85293	4.45905	5.16128	0	ATTCTGGAATTCCCAGGGGGTCAGACATGGTTATGGGAAGTTTAATAAAACCGGTGAATC	ENST00000596908.1	16	+	88751541	88753587	1	88751541,	88753587,	ENSG00000260630.2	gene_id "ENSG00000260630.2"; transcript_id "ENST00000596908.1"; gene_type "antisense"; gene_status "NOVEL"; gene_name "SNAI3-AS1"; transcript_type "antisense"; transcript_status "KNOWN"; transcript_name "SNAI3-AS1-201"; level 3; tag "basic"; havana_gene "OTTHUMG00000173242.2";	ENST00000596908.1	SNAI3-AS1	Antisense	ENSEMBL	2046
p34214_v4	0.17512	0.00937519	5.81814	up	7.42631	6.35027	6.37262	8.89487	8.8026	10.0734	0	AGCCTGGTGCCAATCATTGACAATATTATGACCCTGCATGTGATGGATCAGCTGACACCA	ENST00000547626.1	12	-	47599680	47603157	3	47599680,47600293,47603063,	47599928,47600371,47603157,	ENSG00000247774.2	gene_id "ENSG00000247774.2"; transcript_id "ENST00000547626.1"; gene_type "processed_transcript"; gene_status "NOVEL"; gene_name "PCED1B-AS1"; transcript_type "lincRNA"; transcript_status "KNOWN"; transcript_name "PCED1B-AS1-005"; level 2; havana_gene "OTTHUMG00000169619.1"; havana_transcript "OTTHUMT00000405086.1";	ENST00000547626.1	PCED1B-AS1	Intergenic	ENSEMBL	420
p7828	0.206505	0.0174077	4.34797	up	2.20768	3.65167	2.24979	5.24145	4.33829	4.89042	0	TTTAATTGTGTAAGTTTGACGAAGTCAGAGCTTTGGGTTCCAGGAAAAGCGCAGGAGGGT	ENST00000573860.1	18	-	76738350	76739074	2	76738350,76739039,	76738738,76739074,	ENSG00000263146.2	gene_id "ENSG00000263146.2"; transcript_id "ENST00000573860.1"; gene_type "lincRNA"; gene_status "NOVEL"; gene_name "RP11-849I19.1"; transcript_type "lincRNA"; transcript_status "KNOWN"; transcript_name "RP11-849I19.1-003"; level 2; havana_gene "OTTHUMG00000178053.2"; havana_transcript "OTTHUMT00000440356.1";	ENST00000573860.1		Intergenic	ENSEMBL	423
p33699	0.240277	0.0288325	2.09648	up	10.8792	10.8406	10.8218	11.3055	12.0553	12.3846	0	AGGTGAAGATGTGTGGGCACATGTTATGGCAGATTGAAAAGGATCTCATTCCATGGGAAA	NR_037930.1	20	-	57603732	57617901	6	57603732,57605357,57610026,57611525,57611744,57617753,	57603896,57605484,57610181,57611628,57611815,57617901,	SLMO2-ATP5E	ID=rna40844;Name=NR_037930.1;Parent=gene33692;Dbxref=GeneID:100533975,Genbank:NR_037930.1;gbkey=misc_RNA;product=SLMO2-ATP5E readthrough%2C transcript variant 2;transcript_id=NR_037930.1|ID=gene33692;Name=SLMO2-ATP5E;Dbxref=GeneID:100533975;description=SLMO2-ATP5E readthrough;gbkey=Gene;gene=SLMO2-ATP5E	UCSC:uc021wfr.1		Antisense	RefSeq	768
p21557	0.200206	0.0155679	2.60719	up	3.62563	3.41597	3.98699	5.64759	4.8496	4.67889	0	TGGAAATGGAAAAGGCCCCCTCATTTTCCTTCTGAATGAGCTGTGAAATAGGCTCTGAGA	TCONS_00028202	20	+	47099590	47107082	2	47099590,47100197,	47099732,47107082,	XLOC_013552	Gene_id=XLOC_013552;Gene_name=linc-ARFGEF2-3;Transcript_id=TCONS_00028202;Transcript_name=linc-ARFGEF2-3;	XLOC_013552		Intergenic	HumanLincRNACatalog	7027
p43724_v4	0.163679	0.00644985	2.37201	up	2.78765	3.16101	3.26672	4.18936	4.07306	4.69129	0	GCACTGGTATTGTTCCGCCAGCGACAGCAGATACTTACCTCCAGATTTTTGGGGAAAAAA	XR_430323.1	20	-	46013744	46035544	3	46013744,46025892,46035526,	46013763,46026089,46035544,	none					RefSeq	234
p23447	0.26673	0.0408816	4.00036	up	2.1045	2.63049	3.10281	5.16394	3.40043	5.27383	0	TTGACCCTGGGGGATCTTTGGGTCAATAAAACATTCTATAGACCCTCAGTGGTCAGACTA	TCONS_00011120	6	+	43858764	43905943	2	43858764,43904100,	43859202,43905943,	XLOC_005295	Gene_id=XLOC_005295;Gene_name=linc-C6orf223-1;Transcript_id=TCONS_00011120;Transcript_name=linc-C6orf223-1;	NR_024478.1;RefSeq_1411_2282;XLOC_005295		Intergenic	HumanLincRNACatalog	2281
p22047	0.223747	0.0228308	2.40092	up	2.47037	3.48768	3.16083	3.96906	4.3405	4.60008	0	GCCTCTGGGCTCTGAGAATTTTGAATCGGATTTTACCAGCAATTGGTAACGGAAAGGAAA	TCONS_00006009	3	+	47205719	47206657	2	47205719,47206613,	47206087,47206657,	XLOC_002636	Gene_id=XLOC_002636;Gene_name=linc-KLHL18-3;Transcript_id=TCONS_00006009;Transcript_name=linc-KLHL18-3;	XLOC_002636		Divergent	HumanLincRNACatalog	412
p37247_v4	0.138014	0.00267125	3.405	up	6.26675	6.08676	6.48155	7.83551	7.7766	8.52591	0	CAGAAGAGTCCAATTTAAAGCAAAGAGGTCCAGAGAAAAAAGCATTCTAGTGACATTTTT	ENST00000603052.1	2	-	112024444	112025050	1	112024444,	112025050,	ENSG00000270190.1	gene_id "ENSG00000270190.1"; transcript_id "ENST00000603052.1"; gene_type "lincRNA"; gene_status "NOVEL"; gene_name "RP11-803D5.4"; transcript_type "lincRNA"; transcript_status "KNOWN"; transcript_name "RP11-803D5.4-001"; level 2; tag "basic"; havana_gene "OTTHUMG00000185276.1"; havana_transcript "OTTHUMT00000470031.1";			Intergenic	ENSEMBL	606
p19383	0.218199	0.0211482	2.35951	up	2.77616	3.18608	3.68743	4.8524	4.14447	4.36827	0	TTTAAATTGGCATGTTTACTGATCGGGGAATTTCAAGTTAACAGAGACAGCGCCCCCTCC	TCONS_00022876	14	-	101537995	101539988	2	101537995,101539722,	101539237,101539988,	XLOC_011130	Gene_id=XLOC_011130;Gene_name=linc-RTL1-6;Transcript_id=TCONS_00022876;Transcript_name=linc-RTL1-6;	XLOC_011130		Intergenic	HumanLincRNACatalog	1508
p13659	0.127896	0.00139614	3.35803	up	4.14583	4.23313	4.31216	5.94068	6.36982	5.62348	0	AACATGTACCGGTTTAGATCTGACAGAGATATCACAATTGTAGGATTGCATCTTTTAGCA	ENST00000506791.1	5	+	43018584	43024336	3	43018584,43019337,43024300,	43018774,43019418,43024336,	ENSG00000251131.1	gene_id "ENSG00000251131.1"; transcript_id "ENST00000506791.1"; gene_type "antisense"; gene_status "NOVEL"; gene_name "CTD-2035E11.3"; transcript_type "antisense"; transcript_status "KNOWN"; transcript_name "CTD-2035E11.3-002"; level 1; tag "basic"; tag "exp_conf"; havana_gene "OTTHUMG00000162236.1"; havana_transcript "OTTHUMT00000368048.1";	ENST00000506791.1	CTD-2035E11.3	Antisense	ENSEMBL	307
p8992	0.210389	0.0184825	2.21623	up	5.96231	5.75868	5.87277	6.44086	7.4114	7.18581	0	AATGTAACGTCTCATCTTCAGCCCATCTGTGCTACTGATCATCTCATTCCAGAAGCCATG	ENST00000426122.1	2	-	7053757	7058798	3	7053757,7054323,7058415,	7053795,7054481,7058798,	ENSG00000228203.1	gene_id "ENSG00000228203.1"; transcript_id "ENST00000426122.1"; gene_type "processed_transcript"; gene_status "NOVEL"; gene_name "RNF144A-AS1"; transcript_type "antisense"; transcript_status "KNOWN"; transcript_name "RNF144A-AS1-003"; level 2; tag "basic"; havana_gene "OTTHUMG00000151701.2"; havana_transcript "OTTHUMT00000323506.1";	ENST00000426122.1	RNF144A-AS1	Antisense	ENSEMBL	579
p37980_v4	0.131159	0.00171189	3.31609	up	5.02606	4.85504	4.85536	6.61962	7.04056	6.26473	0	GCTTTGCTTTTGTTCCTCAATCCTTTACCCAAAAATGGCTGAATTATTTCTGTGCAGTTA	ENST00000602992.1	7	-	25988276	25989023	1	25988276,	25989023,	ENSG00000270933.1	gene_id "ENSG00000270933.1"; transcript_id "ENST00000602992.1"; gene_type "lincRNA"; gene_status "NOVEL"; gene_name "CTD-2227E11.1"; transcript_type "lincRNA"; transcript_status "KNOWN"; transcript_name "CTD-2227E11.1-001"; level 2; tag "basic"; havana_gene "OTTHUMG00000185220.1"; havana_transcript "OTTHUMT00000469903.1";			Intergenic	ENSEMBL	747
p18252	0.142796	0.00324759	2.24659	up	3.9722	3.84288	4.07285	5.22049	4.79595	5.37472	0	AACATCTGGTCTAGTTTAAAAAATAAACACAAAACACAGCCAAAAGCACACTGTTGGCAT	TCONS_00018394	10	+	134757690	134761035	3	134757690,134758523,134760712,	134758219,134758629,134761035,	XLOC_008676	Gene_id=XLOC_008676;Gene_name=linc-GPR123-4;Transcript_id=TCONS_00018394;Transcript_name=linc-GPR123-4;	XLOC_008676		Intergenic	HumanLincRNACatalog	958
p17792	0.242715	0.0299656	2.41192	up	2.5925	2.1376	3.38959	4.12762	4.06276	3.73986	0	TTAACATATGGTCCCTGCATACTTCTGTTTGAGGGCCCCAATTAGCTCATACCTGGTTCA	TCONS_00001146	1	+	150504636	150509813	3	150504636,150505132,150508142,	150504869,150505262,150509813,	XLOC_000403	Gene_id=XLOC_000403;Gene_name=linc-ADAMTSL4-1;Transcript_id=TCONS_00001146;Transcript_name=linc-ADAMTSL4-1;	XLOC_000403		Intergenic	HumanLincRNACatalog	2034
p27053	0.27165	0.0431924	2.20603	up	3.92141	4.49405	4.59248	5.97234	4.85178	5.60819	0	ATTCATGGATGGAGATTGAATATGCAATTTTCTTTCACCTTGCCAAGAGCTGCCCCTGGG	uc.300-	10	-	102547117	102547325	1	102547117,	102547325,	uc.300-	uc.300-	uc.300-		Intronic	UCR	208
p1245	0.137835	0.00264493	4.32613	up	4.53545	4.15045	4.3526	6.60277	5.88773	6.88722	0	GCTCTCAAGGGAACACCACTCTTGGATTATTTAGCCCCGCTCTTCTACAAGAATTGCATA	ENST00000588034.1	1	+	160643311	160653698	3	160643311,160648732,160653388,	160643444,160648845,160653698,	ENSG00000228863.3	gene_id "ENSG00000228863.3"; transcript_id "ENST00000588034.1"; gene_type "antisense"; gene_status "NOVEL"; gene_name "RP11-404F10.2"; transcript_type "antisense"; transcript_status "KNOWN"; transcript_name "RP11-404F10.2-003"; level 2; tag "basic"; havana_gene "OTTHUMG00000024005.4"; havana_transcript "OTTHUMT00000448957.1";	ENST00000588034.1		Antisense	ENSEMBL	556
p22412	0.249789	0.0332565	2.04743	up	3.96425	4.58687	3.57028	5.32971	4.8859	5.00723	0	TAAGAAGATCATCTTGCTGCTACACGGAGCATTTTTTGGCTTCTATTCCAGCCCCTGCAT	TCONS_00008697	4	-	186491249	186499648	2	186491249,186499525,	186491841,186499648,	XLOC_004211	Gene_id=XLOC_004211;Gene_name=linc-PDLIM3-1;Transcript_id=TCONS_00008697;Transcript_name=linc-PDLIM3-1;	XLOC_004211		Intergenic	HumanLincRNACatalog	715
p9227	0.17231	0.00853932	4.80703	up	4.62983	4.31718	4.15385	5.95643	6.45772	7.48216	0	CTAAGAAAATAAACACATGCTATGTCAGAGAAGCCTCAGGGTTTCCACACCTGCTCGAAA	ENST00000430694.1	2	-	89156708	89165653	3	89156708,89161397,89165130,	89157196,89161595,89165653,	ENSG00000231486.3	gene_id "ENSG00000231486.3"; transcript_id "ENST00000430694.1"; gene_type "processed_transcript"; gene_status "NOVEL"; gene_name "AC096579.7"; transcript_type "processed_transcript"; transcript_status "KNOWN"; transcript_name "AC096579.7-001"; level 2; tag "basic"; havana_gene "OTTHUMG00000151686.1"; havana_transcript "OTTHUMT00000323484.1";	ENST00000430694.1		Intergenic	ENSEMBL	1209
p28371	0.164077	0.00667535	3.00167	up	2.26039	3.08468	3.02509	4.63435	4.10036	4.39274	0	TCTATTTTCCCATCTGTGAAATGGGCATGTGCCCTCTCTGAGGACCAATAATGGCTTTCA	ASO2130	None	None	None	None	None	None	None	ASO2130	Accession=BC040706;Description=Homo sapiens cDNA clone IMAGE:5786522.	asoverlaps_792_942			RNAdb	942
p36839_v4	0.224652	0.0231201	3.93756	up	2.16872	2.13091	2.1795	3.07867	4.93688	4.39548	0	CCTTTACTGAGGAAACAATTCAGGAACATCACTCTTAGTAAGGCAATTGTTGATTATAAG	ENST00000604716.1	1	-	28566019	28567964	1	28566019,	28567964,	ENSG00000270605.1	gene_id "ENSG00000270605.1"; transcript_id "ENST00000604716.1"; gene_type "antisense"; gene_status "NOVEL"; gene_name "RP5-1092A3.4"; transcript_type "antisense"; transcript_status "KNOWN"; transcript_name "RP5-1092A3.4-001"; level 2; tag "basic"; havana_gene "OTTHUMG00000185161.1"; havana_transcript "OTTHUMT00000469689.1";			Antisense	ENSEMBL	1945
p10751	0.205149	0.017055	2.01688	up	2.81119	3.20373	2.96813	4.40329	3.60434	4.01179	0	TATTCAACATGCGCTAGCCAGACACTGGTCTAGGGCCCAGGAATTCAGCAATAAATGAAA	ENST00000441268.1	21	-	42513426	42520060	2	42513426,42519888,	42515342,42520060,	ENSG00000226496.1	gene_id "ENSG00000226496.1"; transcript_id "ENST00000441268.1"; gene_type "antisense"; gene_status "KNOWN"; gene_name "LINC00323"; transcript_type "antisense"; transcript_status "KNOWN"; transcript_name "LINC00323-001"; level 2; tag "basic"; havana_gene "OTTHUMG00000086741.1"; havana_transcript "OTTHUMT00000195053.1";	ENCODE_240_2088	LINC00323	Antisense	ENSEMBL	2088
p8600	0.18633	0.0121526	3.33888	up	2.3367	2.87783	2.75678	5.04927	4.35165	3.7885	0	CATATGAGTTTAATGGGACCCCAATAACTTCAAAAGCAAAAAGATAACGATCCTTTCTAC	ENST00000588117.1	19	+	16144522	16152945	5	16144522,16145289,16146280,16146697,16152248,	16144638,16145822,16146532,16146827,16152945,	ENSG00000167459.11	gene_id "ENSG00000167459.11"; transcript_id "ENST00000588117.1"; gene_type "processed_transcript"; gene_status "NOVEL"; gene_name "AC114273.1"; transcript_type "lincRNA"; transcript_status "KNOWN"; transcript_name "AC114273.1-001"; level 2; tag "basic"; havana_gene "OTTHUMG00000182270.2"; havana_transcript "OTTHUMT00000460313.1";	NR_024335;RefSeq_2061_1701		Intergenic	ENSEMBL	1728
RNA95514|RNS_596_149	0.282474	0.048775	4.19399	up	2.43457	4.06304	4.60971	6.18012	5.08639	6.04578	0	ACAGACATGTCGTTTAACAAATGCTGCAGATCCCCTTCCAGAAGTGAAGAACATCTCAGC	RNA95514|RNS_596_149													http://research.imb.uq.edu.au/rnadb/NoncodingRNASearchV2.zip	NA
RNA95316|RNS_398_171	0.259546	0.0379714	2.0711	up	4.79781	5.63013	5.5928	6.78783	6.06508	6.31904	0	TTGCCTGTGTCTGCTACTAGAAGGGAAGCTGCCCTTTGTCACAGGGCGATCACTCACTGG	RNA95316|RNS_398_171													http://research.imb.uq.edu.au/rnadb/NoncodingRNASearchV2.zip	NA
p7109	0.223673	0.0228056	2.44222	up	3.32546	4.11397	4.24097	5.52713	4.78731	5.23055	0	GAAAGAAGCCGTGCTCAAGGTAAGATGCTACAGATGCAATAAATTCATGTTTTAACATTA	ENST00000572499.1	17	+	202428	207372	2	202428,206849,	202653,207372,	ENSG00000262294.1	gene_id "ENSG00000262294.1"; transcript_id "ENST00000572499.1"; gene_type "antisense"; gene_status "KNOWN"; gene_name "RP11-1260E13.2"; transcript_type "antisense"; transcript_status "KNOWN"; transcript_name "RP11-1260E13.2-001"; level 2; tag "basic"; havana_gene "OTTHUMG00000177417.1"; havana_transcript "OTTHUMT00000436836.1";	ENST00000572499.1		Antisense	ENSEMBL	748
p9582	0.27939	0.0470792	2.51321	up	5.4073	6.17009	5.89307	7.78327	6.37688	7.2989	0	TCAGATTTCCTTCGTTCTTGGAATCTCTGCGGTTTGGGAAGACAAACAGAACTGTTCTGC	ENST00000596622.1	2	-	233460476	233476681	4	233460476,233475441,233476184,233476468,	233460646,233475582,233476364,233476681,	ENSG00000237126.2	gene_id "ENSG00000237126.2"; transcript_id "ENST00000596622.1"; gene_type "antisense"; gene_status "NOVEL"; gene_name "AC073254.1"; transcript_type "antisense"; transcript_status "KNOWN"; transcript_name "AC073254.1-008"; level 2; tag "RNA_Seq_supported_only"; tag "basic"; havana_gene "OTTHUMG00000153318.2"; havana_transcript "OTTHUMT00000462032.1";	ENST00000596622.1		Antisense	ENSEMBL	704
p20500	0.181945	0.0107552	3.17699	up	2.38975	3.26513	3.54175	4.49624	4.76949	4.93388	0	TGATGTCCTCGGATCAGTCCACAAAAGAAACAGGGACCTGTTAATGCACTGATTCAAGTG	TCONS_00026271	18	+	5887502	5890156	3	5887502,5889078,5889271,	5887721,5889172,5890156,	XLOC_012618	Gene_id=XLOC_012618;Gene_name=linc-ARHGAP28-2;Transcript_id=TCONS_00026271;Transcript_name=linc-ARHGAP28-2;	XLOC_012618		Divergent	HumanLincRNACatalog	1198
p15533	0.213389	0.0195131	2.2789	up	4.00648	4.82317	3.9906	5.49733	5.18028	5.70767	0	AAGTGCAAAGGAGACGTCTGAGTGTCCCTGTTAAACAGGGCCCATCGCAGGAGGCTTCCT	ENST00000429228.1	7	+	156799000	156799826	2	156799000,156799570,	156799118,156799826,	ENSG00000235029.1	gene_id "ENSG00000235029.1"; transcript_id "ENST00000429228.1"; gene_type "antisense"; gene_status "NOVEL"; gene_name "RP5-1121A15.4"; transcript_type "antisense"; transcript_status "KNOWN"; transcript_name "RP5-1121A15.4-001"; level 2; tag "basic"; havana_gene "OTTHUMG00000157189.1"; havana_transcript "OTTHUMT00000347850.1";	ENST00000429228.1		Antisense	ENSEMBL	374
p10111	0.264852	0.0401839	2.36032	up	4.50191	5.12481	5.15637	6.80843	5.58373	6.10787	0	GCAGACTTGTCTTTCCGCTTAACCTCAACCTCGTGTGATCTGCCAGTTTCGCTCCCGACG	ENST00000417038.1	2	+	175352130	175353028	2	175352130,175352762,	175352257,175353028,	ENSG00000226853.1	gene_id "ENSG00000226853.1"; transcript_id "ENST00000417038.1"; gene_type "lincRNA"; gene_status "NOVEL"; gene_name "AC010894.3"; transcript_type "lincRNA"; transcript_status "KNOWN"; transcript_name "AC010894.3-001"; level 1; tag "exp_conf"; havana_gene "OTTHUMG00000154152.1"; havana_transcript "OTTHUMT00000334148.1";	ENST00000417038.1		Intergenic	ENSEMBL	393
p26762	0.168751	0.00764199	4.14248	up	2.09846	2.55486	1.72216	4.17085	3.59806	4.75806	0	CAGTAACCTTCATCTCTCTTCTATAGGTCAGGATTTAAGTTTACCTCAAAAATGGAAGAT	HIT000218066	2	+	218999318	218999569	1	218999318,	218999569,	HIX0023999	None	H-InvDB_2482_251		Antisense	H-InvDB	251
p17404	0.256383	0.0363017	2.0576	up	2.75875	2.81548	3.08876	4.44086	3.33956	4.00547	0	GTATCAAAGGTGAAGAGTTCGTAGCCTTCAAGGAAACAAGAAACCATGGGATGGAGTGAA	TCONS_00002381	1	-	50782770	50786783	3	50782770,50783953,50786688,	50783330,50784108,50786783,	XLOC_000832	Gene_id=XLOC_000832;Gene_name=linc-AGBL4-1;Transcript_id=TCONS_00002381;Transcript_name=linc-AGBL4-1;	XLOC_000832		Intergenic	HumanLincRNACatalog	810
p35777_v4	0.184353	0.0116616	2.40312	up	2.42128	3.25362	2.57612	3.94732	3.82979	4.26864	0	ACTTTAACAATGAAGCCTCAGACCATTGCGCACAGTCCAGTGTTAAGACAGGGCATGAGG	TCONS_00023439	15	+	63383480	63402781	4	63383480,63397283,63398440,63402314,	63383542,63397389,63398593,63402781,	XLOC_011281	Gene_id=XLOC_011281;Gene_name=linc-LACTB-1;Transcript_id=TCONS_00023439;Transcript_name=linc-LACTB-1;	XLOC_011281		Intergenic	HumanLincRNACatalog	788
p39907_v4	0.151852	0.00419597	2.87758	up	3.34246	3.90218	3.32385	4.89433	5.40098	4.84776	0	TCCTCAAGCAGACCAGGGTGGCGAAAGCACCAAGGAAATTATGACAGAGAAAGAGAAGGA	XR_427194.1	2	-	175197735	175198522	3	175197735,175198284,175198467,	175197788,175198353,175198522,	none					RefSeq	177
p7196	0.263434	0.0394228	2.21714	up	3.0871	4.28852	4.1166	5.11511	4.90591	4.91731	0	TCTAAAGTAGGTCATGAGACCCCTGAGCTTAAAACGGAGTGATCGGCTTTGGAGAAGTAA	ENST00000581361.1	17	+	16342350	16373664	7	16342350,16342640,16343498,16364206,16366146,16366480,16373615,	16342374,16342728,16343567,16364559,16366255,16366631,16373664,	ENSG00000175061.11	gene_id "ENSG00000175061.11"; transcript_id "ENST00000581361.1"; gene_type "processed_transcript"; gene_status "KNOWN"; gene_name "C17orf76-AS1"; transcript_type "lincRNA"; transcript_status "KNOWN"; transcript_name "C17orf76-AS1-019"; level 2; havana_gene "OTTHUMG00000058990.3"; havana_transcript "OTTHUMT00000445758.1";	ENST00000581361.1	C17orf76-AS1	Intergenic	ENSEMBL	843
p11962	0.169603	0.00786644	3.56471	up	2.53249	3.47241	3.7166	5.25319	4.98224	4.98742	0	AAGTTTGTTGATCAAACCCAGACACAAGGTCTGTCAGAATCTACCACAGCATTCCCTATC	ENST00000383461.2	3	+	129036948	129045068	4	129036948,129037385,129042192,129043023,	129037153,129037480,129042447,129045068,	ENSG00000206417.4	gene_id "ENSG00000206417.4"; transcript_id "ENST00000383461.2"; gene_type "antisense"; gene_status "NOVEL"; gene_name "H1FX-AS1"; transcript_type "antisense"; transcript_status "KNOWN"; transcript_name "H1FX-AS1-001"; level 2; tag "basic"; havana_gene "OTTHUMG00000159459.4"; havana_transcript "OTTHUMT00000355523.2";	ENST00000383461.2	H1FX-AS1	Antisense	ENSEMBL	2600
p6481	0.257656	0.0371558	2.20085	up	3.83346	4.68235	4.81823	5.82915	5.1751	5.74397	0	TCATGCTGGGTATCCGGCAGGTACCTACTTCCCTGTCAGAACAGAGGCCTGGAAAAAGCC	ENST00000567186.1	16	+	70780959	70781829	2	70780959,70781475,	70781156,70781829,	ENSG00000260156.1	gene_id "ENSG00000260156.1"; transcript_id "ENST00000567186.1"; gene_type "antisense"; gene_status "NOVEL"; gene_name "RP11-394B2.6"; transcript_type "antisense"; transcript_status "KNOWN"; transcript_name "RP11-394B2.6-001"; level 2; tag "basic"; havana_gene "OTTHUMG00000177026.1"; havana_transcript "OTTHUMT00000434943.1";	ENST00000567186.1		Antisense	ENSEMBL	551
p6559	0.237235	0.0277934	2.48218	up	4.06264	3.87114	4.55046	5.77942	5.82848	4.81116	0	AAGAAAAACTACCATTGCAGATGCTCAAGAACTCTTAACATCTGTCTTTCTATTCACTGA	ENST00000602706.1	16	+	85817987	85821223	2	85817987,85821201,	85818654,85821223,	ENSG00000270184.1	gene_id "ENSG00000270184.1"; transcript_id "ENST00000602706.1"; gene_type "antisense"; gene_status "NOVEL"; gene_name "RP11-568J23.5"; transcript_type "antisense"; transcript_status "KNOWN"; transcript_name "RP11-568J23.5-001"; level 2; tag "basic"; tag "CCDS"; ccdsid "CCDS35023.1"; havana_gene "OTTHUMG00000183877.1"; havana_transcript "OTTHUMT00000467262.1";	ENST00000602706.1		Antisense	ENSEMBL	689
p14866	0.226146	0.023643	3.13535	up	2.69537	2.57814	3.87392	5.04985	4.32743	4.71602	0	TCTCAAGAAAGCTAGACTCAGAGTATTGCTATGGCCTCTCTCTATCCTTAGCACAAACCT	ENST00000523331.1	7	-	27226191	27233067	2	27226191,27232762,	27226442,27233067,	ENSG00000253508.1	gene_id "ENSG00000253508.1"; transcript_id "ENST00000523331.1"; gene_type "lincRNA"; gene_status "NOVEL"; gene_name "RP1-170O19.14"; transcript_type "lincRNA"; transcript_status "KNOWN"; transcript_name "RP1-170O19.14-001"; level 2; tag "basic"; havana_gene "OTTHUMG00000170067.1"; havana_transcript "OTTHUMT00000358744.1";	ENST00000523331.1		Intergenic	ENSEMBL	556
p25296	0.222821	0.0226148	2.46926	up	3.11224	4.04321	4.26607	5.2165	4.96274	5.15453	0	TACCTTCTCTGGATAATGAGTATGGATGACATACCTTCTAGTGTCTGCTGTCGCGCTTAC	NR_024569.1	4	-	1189570	1202750	4	1189570,1195056,1198769,1202363,	1193835,1195250,1198904,1202750,	LOC100130872	ID=rna9927;Name=NR_024569.1;Parent=gene8035;Dbxref=GeneID:100130872,Genbank:NR_024569.1;gbkey=misc_RNA;product=uncharacterized LOC100130872;transcript_id=NR_024569.1|ID=gene8035;Name=LOC100130872;Dbxref=GeneID:100130872;description=uncharacterized LOC100130872;gbkey=Gene;gene=LOC100130872	UCSC:uc003gcp.3		Antisense	RefSeq	4981
p5923	0.217755	0.0210109	3.18201	up	2.53603	3.64484	3.66466	5.40851	4.52202	4.92482	0	TTACCGGATCGGACATGGTGAAGTAAGCACCTGAGAAACGGGTGCGATTATTCTTTTCTT	ENST00000568635.1	16	-	19422050	19422984	2	19422050,19422889,	19422620,19422984,	ENSG00000260681.1	gene_id "ENSG00000260681.1"; transcript_id "ENST00000568635.1"; gene_type "antisense"; gene_status "NOVEL"; gene_name "CTA-363E6.5"; transcript_type "antisense"; transcript_status "KNOWN"; transcript_name "CTA-363E6.5-001"; level 2; tag "basic"; havana_gene "OTTHUMG00000177223.1"; havana_transcript "OTTHUMT00000435893.1";	ENST00000568635.1	CTA-363E6.5	Antisense	ENSEMBL	665
p33760	0.158094	0.00545977	2.88098	up	3.87239	3.87408	3.52841	4.77566	5.52641	5.55249	0	CCATTCACTCCCGTTCTCATTTACATCTGTTTTCCTGTTGTATATATCACCTTTGTTGAC	uc001nxu.1	11	+	63591749	63595186	1	63591749,	63595186,	AK092098	proteinID=;alignID=uc001nxu.1;kgID=uc001nxu.1;mRNA=AK092098;spID=;refseq=;protAcc=;description=Homo sapiens cDNA FLJ34174 fis, clone FCBBF3015870.;rfamAcc=;tRnaName=;	UCSC_1648_3437		Antisense	UCSC	3437
p16376	0.158115	0.00546869	3.41344	up	5.52789	4.81346	5.38604	7.12663	7.36099	6.55346	0	TTTGAGATTGGAGAATTAAGAGCCAGTCTTGGTGCTCTGTGTTCACCTGGTTCATCTGAG	ENST00000513868.2	8	+	128902873	129113499	8	128902873,128951753,128996149,129001407,129082405,129108763,129111615,129113225,	128903244,128951922,128996450,129001537,129082518,129108900,129111819,129113499,	ENSG00000249859.2	gene_id "ENSG00000249859.2"; transcript_id "ENST00000513868.2"; gene_type "processed_transcript"; gene_status "KNOWN"; gene_name "PVT1"; transcript_type "processed_transcript"; transcript_status "KNOWN"; transcript_name "PVT1-004"; level 2; tag "basic"; havana_gene "OTTHUMG00000164871.1"; havana_transcript "OTTHUMT00000380704.1";	NR_003367;RefSeq_1825_1901	PVT1	Intergenic	ENSEMBL	1699
p8095	0.231612	0.0254939	2.60867	up	3.90348	4.1215	3.10804	4.80422	5.59718	4.88156	0	AAGACCATATCCTCACAAAATAGGATCAAGTAAAAGCTGCTCAGTGGTGAAGACGCGGAG	ENST00000587527.1	18	+	77370746	77372303	2	77370746,77372170,	77371198,77372303,	ENSG00000267409.1	gene_id "ENSG00000267409.1"; transcript_id "ENST00000587527.1"; gene_type "lincRNA"; gene_status "NOVEL"; gene_name "RP11-567M16.2"; transcript_type "lincRNA"; transcript_status "KNOWN"; transcript_name "RP11-567M16.2-001"; level 2; tag "basic"; havana_gene "OTTHUMG00000180270.1"; havana_transcript "OTTHUMT00000450523.1";	ENST00000587527.1		Intergenic	ENSEMBL	585
p17118	0.232584	0.0257701	2.81311	up	2.71826	3.78178	4.1063	4.8547	5.02626	5.20188	0	GGGTTGTAGCTTCTTCCTTCACCAACTCTGTTACTTCAGTATCCCTTTTGCACTTTCAGC	ENST00000433825.1	X	-	153562309	153563387	2	153562309,153563361,	153562624,153563387,	ENSG00000231830.1	gene_id "ENSG00000231830.1"; transcript_id "ENST00000433825.1"; gene_type "antisense"; gene_status "KNOWN"; gene_name "XX-FW83128A1.2"; transcript_type "antisense"; transcript_status "KNOWN"; transcript_name "XX-FW83128A1.2-001"; level 2; tag "basic"; havana_gene "OTTHUMG00000022655.2"; havana_transcript "OTTHUMT00000058774.2";	ENCODE_2660_341;TCONS_00017107;XLOC_008263	XX-FW83128A1.2	Antisense	ENSEMBL	341
p20725	0.119448	0.00067398	2.44059	up	4.34796	4.00714	3.96385	5.4169	5.48156	5.28218	0	AGGAGATGTAGCATCTCGGAAACAGTTCTCATCCATATGAGCAAGGGCTTCATGTTACTG	TCONS_00027597	19	+	51319380	51322108	4	51319380,51320639,51321163,51321482,	51319513,51320786,51321293,51322108,	XLOC_013119	Gene_id=XLOC_013119;Gene_name=linc-KLK3-2;Transcript_id=TCONS_00027597;Transcript_name=linc-KLK3-2;	XLOC_013119		Divergent	HumanLincRNACatalog	1036
p25868	0.203604	0.0165554	2.1346	up	5.63055	5.04159	5.39015	6.26416	6.87895	6.20108	0	CATCTTTCCCAAAGGGCACTGCCTTGAGATCATCCTTCTCAAATAAAAAGAATGCATTTG	uc001uyq.1	13	+	42813345	42817026	1	42813345,	42817026,	AK054970	proteinID=;alignID=uc001uyq.1;kgID=uc001uyq.1;mRNA=AK054970;spID=;refseq=;protAcc=;description=Homo sapiens cDNA FLJ30408 fis, clone BRACE2008604.;rfamAcc=;tRnaName=;	UCSC_1332_3681		Intergenic	UCSC	3681
p128	0.166898	0.00730233	2.32632	up	4.19298	4.8453	4.86795	5.75527	6.0486	5.75651	0	TTTGACAGCGCAGGTCAGTACAATACCTGCAAGCTGCCACTCAGCTTTCCTATAATGTTT	ENST00000461832.1	1	-	28906870	28908369	3	28906870,28907622,28908101,	28907158,28907741,28908369,	ENSG00000197989.8	gene_id "ENSG00000197989.8"; transcript_id "ENST00000461832.1"; gene_type "lincRNA"; gene_status "KNOWN"; gene_name "SNHG12"; transcript_type "lincRNA"; transcript_status "KNOWN"; transcript_name "SNHG12-008"; level 2; havana_gene "OTTHUMG00000003654.2"; havana_transcript "OTTHUMT00000010363.1";	ENST00000461832.1	SNHG12	Intergenic	ENSEMBL	675
p26563	0.248634	0.0328349	2.97677	up	2.07999	2.76466	3.49674	3.81846	4.53617	4.708	0	GCAGTGTGCCTAGATTTTCCTCCAAGGACAAAAATGTGAATAAAGCAATATTTTAGCCAA	uc004exm.3	X	-	133678456	133680653	3	133678456,133679981,133680577,	133678827,133680182,133680653,	MGC16121	proteinID=;alignID=uc004exm.3;kgID=uc004exm.3;mRNA=BC007360;spID=;refseq=;protAcc=;description=Homo sapiens uncharacterized protein MGC16121 (MGC16121), non-coding RNA.;rfamAcc=;tRnaName=;	uc004exm.3		Intergenic	UCSC	648
p5681	0.129188	0.00152406	2.24442	up	3.87786	4.16619	4.01206	5.08194	5.03689	5.43632	0	CAATGAGGAGACTGAGTCCCAAGATCACCCAGATACAATAATAATTGTAGTATTAACATA	ENST00000560265.1	15	+	77938699	77940543	3	77938699,77940180,77940485,	77938853,77940303,77940543,	ENSG00000259666.1	gene_id "ENSG00000259666.1"; transcript_id "ENST00000560265.1"; gene_type "antisense"; gene_status "NOVEL"; gene_name "RP11-307C19.3"; transcript_type "antisense"; transcript_status "KNOWN"; transcript_name "RP11-307C19.3-003"; level 2; tag "basic"; havana_gene "OTTHUMG00000172626.1"; havana_transcript "OTTHUMT00000419534.1";	ENST00000560265.1		Antisense	ENSEMBL	335
RNA144509|snRNA_462_125	0.26673	0.0408661	2.71021	up	2.9293	3.4844	4.05858	5.60626	4.7849	4.39633	0	ACAATACACATACAGTTAAGGCAAAGCCACCTACTTTGAGGCATTGAACCACAGCTTTTA	RNA144509|snRNA_462_125													ftp://ftp.ensembl.org/pub/current/fasta/homo_sapiens/ncrna/Homo_sapiens.GRCh37.61.ncrna.fa.gz	NA
p6177	0.271718	0.043235	2.7177	up	4.15385	4.81546	5.23688	6.82953	5.51237	6.19144	0	CCTTTGAGAAAGTCGGTGCTCTGGACTGATGAAAAGGACAAAAGAGAAGCCAGTTTTGAG	ENST00000598933.1	16	-	85968886	85969829	2	85968886,85969714,	85969521,85969829,	ENSG00000268804.1	gene_id "ENSG00000268804.1"; transcript_id "ENST00000598933.1"; gene_type "lincRNA"; gene_status "NOVEL"; gene_name "RP11-542M13.3"; transcript_type "lincRNA"; transcript_status "KNOWN"; transcript_name "RP11-542M13.3-001"; level 2; tag "basic"; havana_gene "OTTHUMG00000183858.1"; havana_transcript "OTTHUMT00000467192.1";	ENST00000598933.1		Intergenic	ENSEMBL	750
p14134	0.247417	0.0322817	2.15266	up	2.99833	3.6332	3.38759	4.91266	3.91563	4.50919	0	GGCAACAGAATTTGTCACCTAATTAAGTGCAATTCGGTCATAAAAGAAGCCACAGAATCA	ENST00000456103.1	6	-	28616062	28616843	2	28616062,28616672,	28616428,28616843,	ENSG00000235570.1	gene_id "ENSG00000235570.1"; transcript_id "ENST00000456103.1"; gene_type "lincRNA"; gene_status "NOVEL"; gene_name "LINC00533"; transcript_type "lincRNA"; transcript_status "KNOWN"; transcript_name "LINC00533-001"; level 1; tag "basic"; tag "exp_conf"; havana_gene "OTTHUMG00000016245.1"; havana_transcript "OTTHUMT00000043560.1";	ENCODE_1642_537;TCONS_00011472;XLOC_005663	LINC00533	Intergenic	ENSEMBL	537
p10782	0.123271	0.000892817	5.40151	up	1.49743	1.99611	2.16482	4.10191	4.16384	4.69269	0	TCAGTCATGAGTGAAAACAGAGGAAATGTTTCTGAAAATATAACAAGTCAGTGGGAAATC	ENST00000422199.1	21	-	46419121	46424642	2	46419121,46424358,	46419571,46424642,	ENSG00000224930.2	gene_id "ENSG00000224930.2"; transcript_id "ENST00000422199.1"; gene_type "lincRNA"; gene_status "KNOWN"; gene_name "LINC00162"; transcript_type "lincRNA"; transcript_status "KNOWN"; transcript_name "LINC00162-001"; level 2; tag "basic"; havana_gene "OTTHUMG00000090292.1"; havana_transcript "OTTHUMT00000206637.1";	ENCODE_971_734;TCONS_00028763;XLOC_014121	LINC00162	Intergenic	ENSEMBL	734
p36395_v4	0.280433	0.0475543	2.48763	up	3.79433	2.74369	2.82959	4.26909	3.9848	5.05803	0	AAAAACTACTTTCATGAGCTTCAAGTCAGGCCTTTGTCCTATGTCTGGAGACTTCTTGGA	NR_038216.1	6	+	134758853	134825158	3	134758853,134785878,134823925,	134759019,134786196,134825158,	LOC154092	ID=rna15419;Name=NR_038216.1;Parent=gene12903;Dbxref=GeneID:154092,Genbank:NR_038216.1;gbkey=misc_RNA;product=uncharacterized LOC154092%2C transcript variant 1;transcript_id=NR_038216.1|ID=gene12903;Name=LOC154092;Dbxref=GeneID:154092;description=uncharacterized LOC154092;gbkey=Gene;gene=LOC154092	UCSC:uc021zfn.1		Intergenic	RefSeq	1717
p38652_v4	0.12285	0.000834682	2.56972	up	2.94086	3.30128	3.23166	4.64875	4.31636	4.59353	0	AAATGTCCTTGGCGCTCTTTTTAGCTTTCCCGTTTACTACCAGTCCAGACATGCAAAAAA	ENST00000608876.1	14	+	101203921	101204561	1	101203921,	101204561,	ENSG00000273087.1	gene_id "ENSG00000273087.1"; transcript_id "ENST00000608876.1"; gene_type "lincRNA"; gene_status "NOVEL"; gene_name "RP11-566J3.4"; transcript_type "lincRNA"; transcript_status "KNOWN"; transcript_name "RP11-566J3.4-001"; level 2; tag "basic"; havana_gene "OTTHUMG00000185929.1"; havana_transcript "OTTHUMT00000471726.1";			Intergenic	ENSEMBL	640
p37974_v4	0.196553	0.0146083	5.00044	up	3.35256	4.79613	3.35974	6.70436	5.69048	6.07975	0	CCTGTGTTACGCTGTCGCAGACAAGCAGAAGTTAAAAACTAGTAAATGACTTAAAGGTGA	ENST00000604183.1	7	+	10980049	10980362	1	10980049,	10980362,	ENSG00000271185.1	gene_id "ENSG00000271185.1"; transcript_id "ENST00000604183.1"; gene_type "lincRNA"; gene_status "NOVEL"; gene_name "RP5-855F16.1"; transcript_type "lincRNA"; transcript_status "KNOWN"; transcript_name "RP5-855F16.1-001"; level 2; tag "basic"; havana_gene "OTTHUMG00000185253.1"; havana_transcript "OTTHUMT00000469985.1";			Intergenic	ENSEMBL	313
p29508	0.142727	0.00317825	7.06189	up	4.45735	4.15591	3.99823	7.50209	7.39183	6.17774	0	TCTCTGTTTACTTAGATCTCTGCCAACTTCCTTTGGGTCTCCCTATGGAATGTAAGACCC	ENST00000504719.2	8	+	128806778	128903221	3	128806778,128867400,128902834,	128806980,128867565,128903221,	ENSG00000249859.2	gene_id "ENSG00000249859.2"; transcript_id "ENST00000504719.2"; gene_type "processed_transcript"; gene_status "KNOWN"; gene_name "PVT1"; transcript_type "processed_transcript"; transcript_status "KNOWN"; transcript_name "PVT1-005"; level 2; havana_gene "OTTHUMG00000164871.1"; havana_transcript "OTTHUMT00000380693.1";	ENST00000504719.2	PVT1	Intergenic	ENSEMBL	754
p15203	0.267796	0.0414546	2.50151	up	4.28642	4.34572	4.04454	4.68129	5.88785	6.07594	0	TGTGGAACTGGATTGAATTAAACAAGACGTGCAAAGCAAGTGGTTCACGAGGTAGTGTGG	ENST00000524978.1	7	+	1609869	1615607	3	1609869,1614350,1615422,	1609915,1614499,1615607,	ENSG00000230487.3	gene_id "ENSG00000230487.3"; transcript_id "ENST00000524978.1"; gene_type "lincRNA"; gene_status "NOVEL"; gene_name "PSMG3-AS1"; transcript_type "lincRNA"; transcript_status "KNOWN"; transcript_name "PSMG3-AS1-007"; level 2; havana_gene "OTTHUMG00000151452.2"; havana_transcript "OTTHUMT00000388798.1";	ENST00000524978.1	PSMG3-AS1	Intergenic	ENSEMBL	380
p19506	0.268216	0.0417355	3.79578	up	2.23154	3.36227	4.06922	5.88057	4.86267	4.69297	0	GCTCTTGTGAGATACAATGCGATTTCTCAGTAAATTCTGCATCTCAGCTTTGGCTTCATC	TCONS_00022613	14	+	95786535	95796740	2	95786535,95795779,	95786822,95796740,	XLOC_010915	Gene_id=XLOC_010915;Gene_name=linc-GLRX5-2;Transcript_id=TCONS_00022613;Transcript_name=linc-GLRX5-2;	XLOC_010915		Divergent	HumanLincRNACatalog	1248
p34910_v4	0.128665	0.00148576	4.53669	up	2.53441	1.67321	1.79507	4.17156	4.04732	4.32873	0	GGATTCCCAAGGAAAGGAATGGATAAAGTTAAGCCATGATGACCTTGTTGAATCCAGCCA	ENST00000440714.1	21	-	40400460	40401053	2	40400460,40400925,	40400624,40401053,	ENSG00000237609.1	gene_id "ENSG00000237609.1"; transcript_id "ENST00000440714.1"; gene_type "lincRNA"; gene_status "NOVEL"; gene_name "AF064858.10"; transcript_type "lincRNA"; transcript_status "KNOWN"; transcript_name "AF064858.10-001"; level 1; tag "basic"; tag "exp_conf"; havana_gene "OTTHUMG00000066033.2"; havana_transcript "OTTHUMT00000141403.2";	ENCODE_2796_292;TCONS_00028936;XLOC_014081	AF064858.10	Intergenic	ENSEMBL	292
p6330	0.244833	0.0311375	2.73201	up	3.07978	4.03917	4.43096	5.52617	4.91752	5.45611	0	GAAGTCAATCATATTTTCAAAGGAAGCCAGGATTCCCAGAAGTTTTAAGAGGCCTGGCTT	ENST00000563611.1	16	+	23723310	23724114	2	23723310,23723703,	23723433,23724114,	ENSG00000261583.1	gene_id "ENSG00000261583.1"; transcript_id "ENST00000563611.1"; gene_type "antisense"; gene_status "NOVEL"; gene_name "CTD-2385L22.1"; transcript_type "antisense"; transcript_status "KNOWN"; transcript_name "CTD-2385L22.1-001"; level 2; tag "basic"; havana_gene "OTTHUMG00000177021.1"; havana_transcript "OTTHUMT00000434892.1";	ENST00000563611.1	CTD-2385L22.1	Antisense	ENSEMBL	534
p4596	0.132631	0.00200913	2.61001	up	4.45785	3.9835	4.20234	5.75904	5.70891	5.3279	0	AATGCTTACTGAGCCTGACTCCTTGTAAGTGACCAAGGATACAGCGATGAGAAATGCACA	ENST00000556368.1	14	-	77240626	77247861	2	77240626,77247742,	77241256,77247861,	ENSG00000259081.1	gene_id "ENSG00000259081.1"; transcript_id "ENST00000556368.1"; gene_type "antisense"; gene_status "NOVEL"; gene_name "RP11-488C13.6"; transcript_type "antisense"; transcript_status "KNOWN"; transcript_name "RP11-488C13.6-001"; level 2; tag "basic"; havana_gene "OTTHUMG00000171621.1"; havana_transcript "OTTHUMT00000414488.1";	ENST00000556368.1		Antisense	ENSEMBL	749
RNA33518|snoRNA_scaRNA_114_130	0.17545	0.00957023	2.13329	up	7.73887	7.78425	8.17676	8.93459	9.34527	8.69927	0	GTGAAGCTGGCCTAAATGTTGTAATCTGGTATATGGCATGTGGGCTAGTTTCAGACAGGT	RNA33518|snoRNA_scaRNA_114_130													ftp://ftp.ensembl.org/pub/current/fasta/homo_sapiens/ncrna/Homo_sapiens.GRCh37.61.ncrna.fa.gz	NA
p19364	0.17512	0.00950068	2.19939	up	4.22977	4.11287	4.32731	5.61035	4.89006	5.58086	0	ATCCTCTAGCAGACTTTCTGGATGTGTTTCCAAGTCGTTGGGCCTTAAGGAAATACCACT	TCONS_00022841	14	-	95024729	95027008	2	95024729,95026875,	95024917,95027008,	XLOC_011107	Gene_id=XLOC_011107;Gene_name=linc-SERPINA12-1;Transcript_id=TCONS_00022841;Transcript_name=linc-SERPINA12-1;	XLOC_011107		Divergent	HumanLincRNACatalog	321
p39230_v4	0.264098	0.039801	2.75791	up	4.35311	4.92978	4.79668	7.06681	5.70478	5.69872	0	AGTGATTTTAATGATTAAGGCTACTGTTCGGTCTGCATTTGGACCTGAGCAACAGGGACC	NR_104622.1	1	-	9485152	9489055	2	9485152,9488980,	9487440,9489055,	none					RefSeq	2363
p11418	0.247733	0.032437	3.15871	up	3.19358	4.22001	3.77296	5.836	4.54465	5.78391	0	CTCTTTCACAGCCTTACCTTTTCATATGGAGGAAGAAAAAACCCATTTCTATAAAGCTAT	ENST00000488545.1	3	-	72146878	72150108	3	72146878,72149054,72149938,	72148162,72149161,72150108,	ENSG00000241163.2	gene_id "ENSG00000241163.2"; transcript_id "ENST00000488545.1"; gene_type "lincRNA"; gene_status "NOVEL"; gene_name "RP11-398A8.3"; transcript_type "lincRNA"; transcript_status "KNOWN"; transcript_name "RP11-398A8.3-004"; level 2; havana_gene "OTTHUMG00000158784.2"; havana_transcript "OTTHUMT00000352210.1";	ENST00000488545.1		Intergenic	ENSEMBL	1561
p13304	0.173349	0.00880844	2.018	up	3.44469	3.26607	3.74064	4.56858	4.18936	4.73224	0	TTTTAGAAGGCTTTACCAAGAATGTGGAATTACACTATGGCTTTAAGAATTTGGCCAGAA	ENST00000502437.1	5	-	95549049	95550779	2	95549049,95550571,	95549493,95550779,	ENSG00000249746.1	gene_id "ENSG00000249746.1"; transcript_id "ENST00000502437.1"; gene_type "lincRNA"; gene_status "NOVEL"; gene_name "RP11-254I22.3"; transcript_type "lincRNA"; transcript_status "KNOWN"; transcript_name "RP11-254I22.3-001"; level 1; tag "basic"; tag "exp_conf"; havana_gene "OTTHUMG00000162820.1"; havana_transcript "OTTHUMT00000370532.1";	TCONS_00009731;XLOC_004933		Intergenic	ENSEMBL	652
p4001	0.180068	0.0104145	2.14366	up	3.01355	3.06363	3.17635	4.53074	4.29171	3.7313	0	CAGAATTAGGATGAAAAGCACTACCTCTGTGAAATACAAAATCTCTGTGGAAGAAAAATC	ENST00000587596.1	13	-	31505850	31507574	2	31505850,31507441,	31506073,31507574,	ENSG00000224743.2	gene_id "ENSG00000224743.2"; transcript_id "ENST00000587596.1"; gene_type "antisense"; gene_status "NOVEL"; gene_name "TEX26-AS1"; transcript_type "antisense"; transcript_status "KNOWN"; transcript_name "TEX26-AS1-009"; level 2; tag "basic"; havana_gene "OTTHUMG00000016681.2"; havana_transcript "OTTHUMT00000459367.1";	ENST00000587596.1	TEX26-AS1	Antisense	ENSEMBL	356
p22786	0.270955	0.0428676	2.09784	up	3.21397	2.4995	3.62858	4.41449	3.88494	4.24933	0	GATGAGAGAGATACACATATGCACTCAGTACATATATTCTATCTTTATCTGGAGGTTTTG	TCONS_00009753	5	-	111992122	112018667	4	111992122,111992969,111993895,112018540,	111992495,111993058,111993977,112018667,	XLOC_004956	Gene_id=XLOC_004956;Gene_name=linc-EPB41L4A-1;Transcript_id=TCONS_00009753;Transcript_name=linc-EPB41L4A-1;	XLOC_004956		Intergenic	HumanLincRNACatalog	671
p17270	0.220105	0.021699	2.30862	up	3.08357	3.87235	4.1124	4.71005	4.88191	5.09745	0	TTAAATGCTGTCTATGTCCTCCAACAGCTCAGAGACTCAGAGTTGATGCGCTGGATTCTA	ENST00000424539.1	X	+	150085635	150089411	3	150085635,150088241,150089258,	150085756,150088409,150089411,	ENSG00000230153.1	gene_id "ENSG00000230153.1"; transcript_id "ENST00000424539.1"; gene_type "lincRNA"; gene_status "KNOWN"; gene_name "AF003626.1"; transcript_type "lincRNA"; transcript_status "KNOWN"; transcript_name "AF003626.1-002"; level 2; havana_gene "OTTHUMG00000024161.1"; havana_transcript "OTTHUMT00000060866.1";	ENCODE_2153_442;TCONS_00017024;XLOC_008084;TCONS_00017025;XLOC_008084	AF003626.1	Intergenic	ENSEMBL	442
p29946	0.143371	0.00335723	2.19801	up	3.99475	3.98887	4.37941	5.05499	5.49485	5.22177	0	GGCCTGCCATAAGATCATATTTTCAAAGGACAAGAATAATGTCCTTTGACATTGTTTGAA	TCONS_00011122	6	+	52529198	52533951	3	52529198,52531186,52531546,	52530217,52531316,52533951,	XLOC_005323	Gene_id=XLOC_005323;Gene_name=linc-TMEM14A-1;Transcript_id=TCONS_00011122;Transcript_name=linc-TMEM14A-1;	NR_024405.1;RefSeq_618_3554;XLOC_005323		Intergenic	HumanLincRNACatalog	3554
p39368_v4	0.200206	0.0155569	2.07837	up	4.41693	4.21598	4.44184	5.22553	5.10469	5.91089	0	ATTGCATATATCTATTACCCATAGCCCTCTACTGCCTGTGAGACTGAAAAGGGACAAAAA	XR_426733.1	1	+	98278944	98286634	3	98278944,98279665,98286527,	98278982,98279738,98286634,	none					RefSeq	218
p12592	0.221006	0.0219515	2.72643	up	2.99114	2.36714	3.48428	4.82466	4.03204	4.3269	0	ATCTTCGTGTATCTCTCTTGAAGAACATACGAGGGCATTTCTGCTGAATGCACACATGGG	ENST00000510632.1	4	+	2297310	2320816	3	2297310,2308617,2320723,	2297572,2308825,2320816,	ENSG00000251148.1	gene_id "ENSG00000251148.1"; transcript_id "ENST00000510632.1"; gene_type "antisense"; gene_status "NOVEL"; gene_name "RP11-478C1.7"; transcript_type "antisense"; transcript_status "KNOWN"; transcript_name "RP11-478C1.7-001"; level 2; tag "basic"; havana_gene "OTTHUMG00000160291.1"; havana_transcript "OTTHUMT00000360077.1";	ENST00000510632.1		Antisense	ENSEMBL	563
p40320_v4	0.232721	0.0260003	2.17781	up	4.1806	4.75468	5.2997	5.93734	5.80883	5.85744	0	TGAGGGTGCAAGCCCCGAGAAATGCGAGCCATGGCTCTTCATGGCTGAAGGAATTGGTCA	XR_241661.1	4	-	5044281	5046959	3	5044281,5045314,5046945,	5044351,5045438,5046959,	none					RefSeq	208
p33578	0.178334	0.010037	5.73898	up	1.52808	3.40091	2.6824	5.1183	4.95164	5.10384	0	ATAATCTTTACTGCCCTAGGGTGGATCTAAAATATTTATTACAGTAAGAAAAAGCCCCGA	ENST00000479474.1	7	-	128530000	128543405	14	128530000,128530958,128531238,128531504,128531699,128532567,128532741,128532922,128533291,128533444,128533858,128534252,128542829,128543216,	128530567,128531150,128531332,128531587,128531873,128532661,128532848,128533075,128533373,128533529,128534108,128534346,128542912,128543405,	ENSG00000135253.9	gene_id "ENSG00000135253.9"; transcript_id "ENST00000479474.1"; gene_type "processed_transcript"; gene_status "KNOWN"; gene_name "KCP"; transcript_type "retained_intron"; transcript_status "KNOWN"; transcript_name "KCP-003"; level 2; havana_gene "OTTHUMG00000158363.4"; havana_transcript "OTTHUMT00000350893.2";	ENST00000479474.1	KCP	Antisense	ENSEMBL	2247
p25324	0.258904	0.0377809	2.76447	up	3.3701	2.74142	2.46285	3.97111	3.88486	5.1194	0	AAATTGGTGGTTATGATCACGTTTATGTGGCTTAAGCGTCAAGCGGATCAAAGGGCGTGA	XR_132507.1	5	-	1054089	1055690	1	1054089,	1055690,	LOC100506766	ID=rna11563;Name=XR_132507.1;Parent=gene9521;Dbxref=GeneID:100506766,Genbank:XR_132507.1;gbkey=misc_RNA;product=uncharacterized LOC100506766;transcript_id=XR_132507.1|ID=gene9521;Name=LOC100506766;Dbxref=GeneID:100506766;gbkey=Gene;gene=LOC100506766	XR_132507.1		Intronic	RefSeq	1601
p7927	0.281827	0.0484019	2.54128	up	4.01179	2.80365	3.65205	5.45869	4.63192	4.41355	0	TTATCAAGTATCTTTTATGTGACTAAGAAGTATGATCTGCTGCTCATTTTCCTCACAGCT	ENST00000584331.1	18	+	18896838	18897756	2	18896838,18897422,	18896865,18897756,	ENSG00000265948.1	gene_id "ENSG00000265948.1"; transcript_id "ENST00000584331.1"; gene_type "sense_intronic"; gene_status "NOVEL"; gene_name "RP11-296E23.2"; transcript_type "sense_intronic"; transcript_status "KNOWN"; transcript_name "RP11-296E23.2-001"; level 2; tag "basic"; havana_gene "OTTHUMG00000178918.1"; havana_transcript "OTTHUMT00000443941.1";	ENST00000584331.1		Sense	ENSEMBL	361
p29032	0.276878	0.0456674	2.10827	up	9.34829	9.26599	9.33938	10.0886	11.1391	9.95417	0	AGGGTTTGCTGTGTATCACATTTCTGTATTTTATCACCCCCTTCCTGCAACATTATTTAT	ENST00000542112.1	11	-	62619729	62623386	9	62619729,62620282,62620546,62621023,62621272,62621489,62621990,62622604,62623336,	62620153,62620311,62620587,62621062,62621305,62621536,62622023,62622688,62623386,	ENSG00000255717.1	gene_id "ENSG00000255717.1"; transcript_id "ENST00000542112.1"; gene_type "processed_transcript"; gene_status "KNOWN"; gene_name "SNHG1"; transcript_type "lincRNA"; transcript_status "KNOWN"; transcript_name "SNHG1-007"; level 2; havana_gene "OTTHUMG00000167743.1"; havana_transcript "OTTHUMT00000396024.1";	ENST00000542112.1	SNHG1	Intergenic	ENSEMBL	780
p34878_v4	0.212915	0.0193488	5.80428	up	3.35494	5.02028	4.77274	7.71547	6.26604	6.7778	0	TGTCATCCCGTCTCATCCTCGGGTGATAGGAACTGTTCATTCGGGAAAATTGCAAACAAC	ENST00000439595.1	20	-	35136562	35201678	5	35136562,35137214,35139282,35199843,35201314,	35136677,35137228,35139435,35199946,35201678,	ENSG00000232907.2	gene_id "ENSG00000232907.2"; transcript_id "ENST00000439595.1"; gene_type "processed_transcript"; gene_status "NOVEL"; gene_name "RP5-977B1.7"; transcript_type "antisense"; transcript_status "KNOWN"; transcript_name "RP5-977B1.7-002"; level 2; tag "basic"; havana_gene "OTTHUMG00000032391.2"; havana_transcript "OTTHUMT00000079034.1";	ENST00000439595.1		Antisense	ENSEMBL	749
p7053	0.199397	0.0153668	2.29956	up	3.47575	3.76234	4.3862	5.31307	5.02119	4.89409	0	TAGCCGTCCTGAATCTACCACTGTTCAGTAATTTACAGTTCAAACCGGATTGTGCCAGCT	ENST00000589963.1	17	-	74541749	74553734	3	74541749,74546943,74553705,	74541996,74547245,74553734,	ENSG00000267546.1	gene_id "ENSG00000267546.1"; transcript_id "ENST00000589963.1"; gene_type "antisense"; gene_status "NOVEL"; gene_name "RP11-666A8.8"; transcript_type "antisense"; transcript_status "KNOWN"; transcript_name "RP11-666A8.8-001"; level 2; tag "basic"; havana_gene "OTTHUMG00000180290.1"; havana_transcript "OTTHUMT00000450606.1";	ENST00000589963.1		Antisense	ENSEMBL	578
p29969	0.148398	0.00377839	2.83805	up	2.6424	3.18118	2.96432	4.81413	4.30901	4.17945	0	AATAAACATGATTACAATGACTTTCGCTGTCAGCCTCCCGGAGGCTCATTTTGCTCCTCT	TCONS_00013293	7	+	562745	564125	3	562745,563716,564001,	562953,563917,564125,	XLOC_005958	Gene_id=XLOC_005958;Gene_name=linc-HEATR2-2;Transcript_id=TCONS_00013293;Transcript_name=linc-HEATR2-2;	XLOC_005958		Intergenic	HumanLincRNACatalog	533
p11205	0.251572	0.0342034	2.31894	up	2.76505	3.45123	2.1355	3.97909	3.91037	4.10272	0	ACGTGAGTAGTCCACCTTGTAGTGGCTCTTCTCCTCGAAGACCACAGGCTCAAAGCGGTG	ENST00000433230.1	22	+	38820292	38823341	3	38820292,38820817,38823081,	38820428,38820977,38823341,	ENSG00000228620.1	gene_id "ENSG00000228620.1"; transcript_id "ENST00000433230.1"; gene_type "antisense"; gene_status "NOVEL"; gene_name "RP3-434P1.6"; transcript_type "antisense"; transcript_status "KNOWN"; transcript_name "RP3-434P1.6-001"; level 1; tag "basic"; tag "exp_conf"; havana_gene "OTTHUMG00000151130.1"; havana_transcript "OTTHUMT00000321446.1";	ENST00000433230.1		Antisense	ENSEMBL	556
p9546	0.155742	0.00512935	2.12838	up	4.08609	4.44389	4.62202	5.6467	5.25166	5.52291	0	AGAAAGAAGGCTCTTAATTCAACTCCTGATACCCGAATGACCTCAGCCTTCAAGTGACCT	ENST00000429882.1	2	-	220346794	220381599	2	220346794,220381417,	220347131,220381599,	ENSG00000227432.1	gene_id "ENSG00000227432.1"; transcript_id "ENST00000429882.1"; gene_type "antisense"; gene_status "NOVEL"; gene_name "AC053503.11"; transcript_type "antisense"; transcript_status "KNOWN"; transcript_name "AC053503.11-001"; level 2; tag "basic"; havana_gene "OTTHUMG00000133672.1"; havana_transcript "OTTHUMT00000257847.1";	ENST00000429882.1		Antisense	ENSEMBL	519
p43277_v4	0.155049	0.00499879	2.92053	up	2.52755	3.16603	2.91541	4.02142	4.70637	4.51989	0	AATTGAATGAAACCAGCGGATTCATTTATTTTAACCTCCACTGGAGCTGTCCCAAAAAAG	XR_243491.2	16	-	86230376	86234547	4	86230376,86232495,86234117,86234523,	86230785,86232601,86234209,86234547,	none					RefSeq	631
p8610	0.132504	0.00195825	5.64417	up	6.70326	5.82477	6.40759	8.49332	9.25788	8.6747	0	AAATCCTTCCCTGGCACCGGTTCCAGGAGGACCTCGTTCTTAGGCAGCATCTGTGTCTCT	ENST00000598546.1	19	+	17516552	17525258	5	17516552,17517053,17523905,17524029,17525199,	17516804,17517105,17523913,17524114,17525258,	ENSG00000269640.1	gene_id "ENSG00000269640.1"; transcript_id "ENST00000598546.1"; gene_type "lincRNA"; gene_status "NOVEL"; gene_name "CTD-2521M24.9"; transcript_type "lincRNA"; transcript_status "KNOWN"; transcript_name "CTD-2521M24.9-004"; level 2; havana_gene "OTTHUMG00000182856.1"; havana_transcript "OTTHUMT00000463999.1";	ENST00000598546.1	CTD-2521M24.9	Intergenic	ENSEMBL	456
p10721	0.22555	0.0234012	2.1819	up	3.00303	2.6222	2.38457	3.7372	4.27027	3.3791	0	GTGATCATTCTACTGTTCTATTTATTCTGTCTTTCTCCTCCCACACTGGGTTAAAAATAC	ENST00000565959.1	21	-	33632114	33633896	1	33632114,	33633896,	ENSG00000261610.1	gene_id "ENSG00000261610.1"; transcript_id "ENST00000565959.1"; gene_type "lincRNA"; gene_status "NOVEL"; gene_name "AP000265.1"; transcript_type "lincRNA"; transcript_status "KNOWN"; transcript_name "AP000265.1-001"; level 2; tag "basic"; havana_gene "OTTHUMG00000172750.1"; havana_transcript "OTTHUMT00000420359.1";	ENST00000565959.1	AP000265.1	Intergenic	ENSEMBL	1782
p43305_v4	0.272382	0.0436533	2.86231	up	3.71084	3.26807	4.29933	4.43307	5.81608	5.58063	0	TCTCCACTATGAATTCTATGATGTCGAATAAAGTGTGAGCTCTGATTACAAGTCTTTGAA	XR_243583.2	17	+	5015230	5017692	3	5015230,5016680,5017452,	5015413,5016747,5017692,	none					RefSeq	490
p26514	0.276799	0.0455552	2.48727	up	2.34218	3.36411	3.83018	4.75396	4.36662	4.35958	0	CTTGGGTACCTCTTGAGCCCCTGTTTCTTTACATGTATATTGAAGATAAAAATAGCCTCA	uc022boz.1	9	-	136626389	136630579	1	136626389,	136630579,	AK123314	proteinID=;alignID=uc022boz.1;kgID=uc022boz.1;mRNA=AK123314;spID=;refseq=;protAcc=;description=Homo sapiens cDNA FLJ34303 fis, clone FEBRA2007818.;rfamAcc=;tRnaName=;	uc022boz.1		Antisense	UCSC	4190
p34216_v4	0.210068	0.0183956	3.7211	up	7.82733	7.57922	7.33873	8.85674	9.17067	10.4051	0	AGGAAGTGAGAAGAAAGAAACAGGGAAATGCAGGCTGAGGAATTACCAAGGAGGCAGGAG	ENST00000551898.1	12	-	47599683	47609983	3	47599683,47600293,47609947,	47599928,47600371,47609983,	ENSG00000247774.2	gene_id "ENSG00000247774.2"; transcript_id "ENST00000551898.1"; gene_type "processed_transcript"; gene_status "NOVEL"; gene_name "PCED1B-AS1"; transcript_type "lincRNA"; transcript_status "KNOWN"; transcript_name "PCED1B-AS1-004"; level 2; havana_gene "OTTHUMG00000169619.1"; havana_transcript "OTTHUMT00000405092.1";	ENST00000551898.1	PCED1B-AS1	Intergenic	ENSEMBL	359
p25288	0.184581	0.0117834	2.06689	up	2.47456	2.72543	2.58898	3.5036	3.33934	4.08843	0	TCCGTCAGGAAGCCTCTTTTGGATGATTAACTGAGATTAAAAATGAAAAGACACATGAAA	XR_108523.1	3	+	184451862	184456733	3	184451862,184455339,184456422,	184452028,184455559,184456733,	LOC100505710	ID=rna9660;Name=XR_108523.1;Parent=gene7813;Dbxref=GeneID:100505710,Genbank:XR_108523.1;gbkey=misc_RNA;product=uncharacterized LOC100505710;transcript_id=XR_108523.1|ID=gene7813;Name=LOC100505710;Dbxref=GeneID:100505710;gbkey=Gene;gene=LOC100505710	XR_108523.1		Intergenic	RefSeq	697
p6553	0.217304	0.0208345	2.48536	up	5.83911	5.33982	5.73514	6.54446	6.72558	7.5844	0	TTCTCTGCAATGTCCAGGGTGCAAGTTCAAATTCCAGAATCCTTTAGAAACTTACCCCCA	ENST00000564809.1	16	+	84627998	84630432	1	84627998,	84630432,	ENSG00000261471.1	gene_id "ENSG00000261471.1"; transcript_id "ENST00000564809.1"; gene_type "antisense"; gene_status "NOVEL"; gene_name "RP11-61F12.1"; transcript_type "antisense"; transcript_status "KNOWN"; transcript_name "RP11-61F12.1-001"; level 2; tag "basic"; havana_gene "OTTHUMG00000176769.1"; havana_transcript "OTTHUMT00000433653.1";	ENST00000564809.1		Antisense	ENSEMBL	2434
p30148	0.263779	0.0395883	2.83963	up	7.09676	5.74624	5.87527	8.11936	7.25682	7.85919	0	TGTGCTCCAGGAACCTACGCACTATATATATAAATAAAGCTTAAGTAAACATCACTGCAA	NR_024153.1	7	-	130628918	130791789	3	130628918,130668811,130791501,	130630594,130668868,130791789,	FLJ43663	ID=rna17565;Name=NR_024153.1;Parent=gene14710;Dbxref=GeneID:378805,Genbank:NR_024153.1;gbkey=misc_RNA;product=uncharacterized LOC378805%2C transcript variant 2;transcript_id=NR_024153.1|ID=gene14710;Name=FLJ43663;Dbxref=GeneID:378805;description=uncharacterized LOC378805;gbkey=Gene;gene=FLJ43663	UCSC:uc011kpk.2		Intergenic	RefSeq	2021
p7185	0.119546	0.000715306	2.07528	up	4.58738	4.37842	4.58328	5.44476	5.5238	5.74044	0	AGATAGGGAAGGTCGCTGACGATACTGAGTCTTTTCCACAGTGCTTGCTTCTTTTTAGCA	ENST00000584683.1	17	+	14230651	14232791	1	14230651,	14232791,	ENSG00000266378.1	gene_id "ENSG00000266378.1"; transcript_id "ENST00000584683.1"; gene_type "lincRNA"; gene_status "NOVEL"; gene_name "RP11-214O1.3"; transcript_type "lincRNA"; transcript_status "KNOWN"; transcript_name "RP11-214O1.3-001"; level 2; tag "basic"; havana_gene "OTTHUMG00000179687.1"; havana_transcript "OTTHUMT00000447654.1";	ENST00000584683.1		Intergenic	ENSEMBL	2140
RNA95681|RNS_763_127	0.179248	0.0102473	2.41147	up	3.84864	4.4499	4.30219	5.69298	5.0488	5.66868	0	ATTGCTGTTGGGAGAGCAGAATGTTCTGGAGCCATTAGGCTCCACCAGGCAGGGAGGACA	RNA95681|RNS_763_127													http://research.imb.uq.edu.au/rnadb/NoncodingRNASearchV2.zip	NA
p5859	0.131269	0.00185783	2.65924	up	3.98387	4.41477	4.3295	5.87308	5.39087	5.69722	0	ATGAAAGGACTGAGCAAACGGTGTTTCTTCTAACGGCCTCAGGTCTTGATTTCAGTCACT	ENST00000569678.1	16	-	4684329	4690624	2	4684329,4689784,	4685032,4690624,	ENSG00000261442.1	gene_id "ENSG00000261442.1"; transcript_id "ENST00000569678.1"; gene_type "antisense"; gene_status "NOVEL"; gene_name "RP11-709D24.6"; transcript_type "antisense"; transcript_status "KNOWN"; transcript_name "RP11-709D24.6-001"; level 2; tag "basic"; havana_gene "OTTHUMG00000177157.1"; havana_transcript "OTTHUMT00000435677.1";	uc002cxc.1;UCSC_6974_1543		Antisense	ENSEMBL	1543
p43432_v4	0.17602	0.00964008	2.76792	up	4.30415	3.49023	3.65212	5.66633	5.03129	5.15528	0	TTATGTGGGCTTTTCCATGGGAAGAACCACTCTACGTTATCACCTTCTACATAGTAGCAG	XR_243745.1	17	-	65671276	65686987	2	65671276,65685386,	65671739,65686987,	none					RefSeq	2064
p29482	0.116232	0.000601766	3.01491	up	3.1459	3.4746	3.67864	5.08625	5.05571	4.93353	0	ATGTGTTTTGGAATCAACACTCTTTGCAAAGGCTCCACACTGCTTTCTGGTAGCATTGGC	ENST00000480284.1	7	+	156803498	156809120	2	156803498,156808582,	156804001,156809120,	ENSG00000243479.3	gene_id "ENSG00000243479.3"; transcript_id "ENST00000480284.1"; gene_type "antisense"; gene_status "NOVEL"; gene_name "RP5-1121A15.1"; transcript_type "antisense"; transcript_status "KNOWN"; transcript_name "RP5-1121A15.1-001"; level 2; tag "basic"; havana_gene "OTTHUMG00000157179.1"; havana_transcript "OTTHUMT00000347788.1";	ENST00000480284.1		Antisense	ENSEMBL	1041
p34807_v4	0.267594	0.0413839	4.57357	up	5.79352	5.41122	5.68119	9.21019	6.72961	7.52609	0	AGAGGCTGGAACATAGCCTTCCCTTTGGAGCCCTAGCAGATGCTAATCCAGCGTGCGTCC	ENST00000437561.1	2	+	87769468	87820932	3	87769468,87769668,87820725,	87769561,87769823,87820932,	ENSG00000222041.5	gene_id "ENSG00000222041.5"; transcript_id "ENST00000437561.1"; gene_type "lincRNA"; gene_status "NOVEL"; gene_name "LINC00152"; transcript_type "lincRNA"; transcript_status "KNOWN"; transcript_name "LINC00152-009"; level 2; havana_gene "OTTHUMG00000130273.9"; havana_transcript "OTTHUMT00000330391.2";	ENST00000437561.1	LINC00152	Intergenic	ENSEMBL	455
p22245	0.183686	0.011427	2.73988	up	2.21755	2.91349	2.83352	4.51713	3.67393	4.13584	0	AAGCTCATTTCCTGAAGTGGAACATGGAGTTCCTGACTCCACTAATGGGAGTCAGGTAAT	TCONS_00005711	3	+	195311255	195327734	2	195311255,195327680,	195311405,195327734,	XLOC_002993	Gene_id=XLOC_002993;Gene_name=linc-MUC20-5;Transcript_id=TCONS_00005711;Transcript_name=linc-MUC20-5;	XLOC_002993		Divergent	HumanLincRNACatalog	204
p27940	0.142796	0.00324732	2.84659	up	3.88324	3.4047	3.7429	5.53241	4.86531	5.16083	0	CGCGACATCAGGTAGCTCTCCGAGTTCACACCCCAGTACCTGGGGGAGGACCTATGTCGC	nc-HOXA11-92	7	+	27006146	27006245	1	27006146,	27006245,	nc-HOXA11-92	transcript_type=TAR Transcripts	nc-HOXA11-92		Intergenic	HOX Loci	100
p16671	0.266842	0.0410669	2.15727	up	4.89425	4.63978	5.71148	6.54426	5.9105	6.11837	0	CTACCTGAGTCAGACCTGTGCTTTTTCACCTCTACGGAAGATGTCAGAGCGTTTCCCTAG	ENST00000597530.1	9	-	139543173	139554873	3	139543173,139543291,139554772,	139543287,139543517,139554873,	ENSG00000228401.3	gene_id "ENSG00000228401.3"; transcript_id "ENST00000597530.1"; gene_type "antisense"; gene_status "NOVEL"; gene_name "RP11-251M1.1"; transcript_type "antisense"; transcript_status "KNOWN"; transcript_name "RP11-251M1.1-201"; level 3; tag "basic"; havana_gene "OTTHUMG00000020937.1";	ENST00000597530.1		Antisense	ENSEMBL	441
p35567_v4	0.243677	0.0304076	2.44727	up	2.94963	2.82474	2.17134	4.00294	3.37311	4.44317	0	TGGAGAAAAAGGAGAAACAAAGAGAAAGAGAATGATTCTTCAAGGCGAATGACTCGAAAT	TCONS_00002116	1	+	110625269	110627823	3	110625269,110626025,110627539,	110625474,110626140,110627823,	XLOC_000340	Gene_id=XLOC_000340;Gene_name=linc-UBL4B-1;Transcript_id=TCONS_00002116;Transcript_name=linc-UBL4B-1;	XLOC_000340		Intergenic	HumanLincRNACatalog	604
p6082	0.145698	0.00354664	2.09636	up	3.58469	3.72102	3.7111	4.95297	4.85895	4.40854	0	ATATGGTTCAACTTATCCGCACTTTGTCCAGTAGGTCACATGATAGGAGATGGCAGTCTC	ENST00000569654.1	16	-	68607684	68623415	2	68607684,68623310,	68608126,68623415,	ENSG00000260084.1	gene_id "ENSG00000260084.1"; transcript_id "ENST00000569654.1"; gene_type "antisense"; gene_status "NOVEL"; gene_name "RP11-615I2.1"; transcript_type "antisense"; transcript_status "KNOWN"; transcript_name "RP11-615I2.1-001"; level 2; tag "basic"; havana_gene "OTTHUMG00000176784.1"; havana_transcript "OTTHUMT00000433747.1";	ENST00000569654.1		Antisense	ENSEMBL	547
p25530	0.132615	0.00198357	3.12666	up	3.23854	3.16734	3.05847	4.35941	5.07927	4.95955	0	AATCATGGCAACAGGACTTTTAGAAGCACGTCCTCTGAAAGCCATTTTCTGCCTGTGGTT	NR_038207.1	8	+	96281063	96822371	3	96281063,96444853,96822246,	96281118,96445008,96822371,	LOC100616530	ID=rna19045;Name=NR_038207.1;Parent=gene16109;Dbxref=GeneID:100616530,Genbank:NR_038207.1;gbkey=misc_RNA;product=tospeak%2C transcript variant 7;transcript_id=NR_038207.1|ID=gene16109;Name=LOC100616530;Dbxref=GeneID:100616530;description=tospeak;gbkey=Gene;gene=LOC100616530	UCSC:uc022ayu.1		Antisense	RefSeq	335
RNA95658|RNS_740_131	0.168695	0.00753311	2.97319	up	3.33634	3.92872	3.13608	4.72483	4.96473	5.42762	0	TTTAGGCCAGTCCCTTGGGCTTTTCAGGCAGGCCCTTATGGTGGCCGGCCAGTTTGGGAC	RNA95658|RNS_740_131													http://research.imb.uq.edu.au/rnadb/NoncodingRNASearchV2.zip	NA
p7221	0.183228	0.0112437	2.50577	up	4.54544	4.58827	4.00179	6.14412	5.6006	5.36654	0	GCATTGTTTTAGTAAACAGACACAACCTTGGCTTCAGGTCTTTTTTGTTTTCTGTCACCC	ENST00000584365.1	17	+	19053591	19054599	2	19053591,19054527,	19053710,19054599,	ENSG00000266664.1	gene_id "ENSG00000266664.1"; transcript_id "ENST00000584365.1"; gene_type "sense_intronic"; gene_status "NOVEL"; gene_name "RP11-160E2.21"; transcript_type "sense_intronic"; transcript_status "KNOWN"; transcript_name "RP11-160E2.21-001"; level 2; tag "basic"; havana_gene "OTTHUMG00000179790.1"; havana_transcript "OTTHUMT00000448153.1";	ENST00000584365.1		Sense	ENSEMBL	191
p8381	0.173422	0.00882005	3.12255	up	3.23319	2.88399	3.66748	5.34303	4.92343	4.44637	0	ACCTGTCAAAATGCCTATCCTGAAGAATCTGGGAGTGTCAGACCCTAAGGTGCCCCGGGC	ENST00000590022.1	19	-	45741889	45748628	2	45741889,45748598,	45742319,45748628,	ENSG00000267045.1	gene_id "ENSG00000267045.1"; transcript_id "ENST00000590022.1"; gene_type "lincRNA"; gene_status "NOVEL"; gene_name "AC006126.4"; transcript_type "lincRNA"; transcript_status "KNOWN"; transcript_name "AC006126.4-001"; level 2; tag "mRNA_end_NF"; tag "basic"; havana_gene "OTTHUMG00000181780.1"; havana_transcript "OTTHUMT00000457566.1";	ENST00000590022.1		Intergenic	ENSEMBL	460
p25301	0.164924	0.0068954	2.04051	up	3.55155	3.96066	4.12004	4.69007	5.00113	5.02783	0	GAGTCTAACCACTTCAGTTTTACTTTTTTCCTGTAAACTCGTGTGCACACAAACATTAAT	XR_158783.1	4	-	25723634	25726083	2	25723634,25725901,	25724290,25726083,	LOC100996632	ID=rna10224;Name=XR_158783.1;Parent=gene8297;Dbxref=GeneID:100996632,Genbank:XR_158783.1;gbkey=misc_RNA;product=uncharacterized LOC100996632;transcript_id=XR_158783.1|ID=gene8297;Name=LOC100996632;Dbxref=GeneID:100996632;gbkey=Gene;gene=LOC100996632	XR_158783.1		Intergenic	RefSeq	838
p20403	0.0610228	5.43376e-06	2.67064	up	3.15092	3.2616	3.2918	4.66035	4.63372	4.66182	0	CTTTCAGATATTATAAGAGAAGAGAACCAAAATGTTGTCTCTGGTGTCTAGAATTTCAGG	TCONS_00026475	18	-	29065356	29076959	2	29065356,29076933,	29065747,29076959,	XLOC_012803	Gene_id=XLOC_012803;Gene_name=linc-DSC1-3;Transcript_id=TCONS_00026475;Transcript_name=linc-DSC1-3;	XLOC_012803		Intergenic	HumanLincRNACatalog	417
p28644	0.159305	0.0057138	2.6556	up	4.03811	4.70374	4.46792	6.12316	5.52156	5.79215	0	GAAGCTTGAGCTCACTTTTCTTTAAACCCAAGACTGCTCACAAAAGTATTTTACTAAACT	ASO1783	None	None	None	None	None	None	None	ASO1783	Accession=AK092233;Description=Homo sapiens cDNA FLJ34914 fis, clone NT2RP7000380.	asoverlaps_112_2908		Antisense	RNAdb	2908
p9881	0.186439	0.0121934	7.37667	up	7.84473	6.58992	6.83361	9.6441	9.24407	11.029	0	TGGCCAGTCTCTATGTGTCTTAATCCCTTGTCCTTCATTAAAAGCAAAACTAAAGAAAAC	ENST00000413202.1	2	+	87808732	87821033	2	87808732,87820725,	87808846,87821033,	ENSG00000222041.5	gene_id "ENSG00000222041.5"; transcript_id "ENST00000413202.1"; gene_type "lincRNA"; gene_status "NOVEL"; gene_name "LINC00152"; transcript_type "lincRNA"; transcript_status "KNOWN"; transcript_name "LINC00152-004"; level 2; havana_gene "OTTHUMG00000130273.9"; havana_transcript "OTTHUMT00000330386.4";	ENST00000413202.1	LINC00152	Intergenic	ENSEMBL	422
p20269	0.280475	0.0476145	2.25127	up	3.78373	3.28375	4.15039	5.53082	4.40685	4.79241	0	CCTGCCAGAACCATTGACTTAAATGTGTATAATAACAGGAGCTAACATTTAATCATCCTA	TCONS_00025320	17	+	16886103	16886565	2	16886103,16886355,	16886117,16886565,	XLOC_012126	Gene_id=XLOC_012126;Gene_name=linc-MPRIP-2;Transcript_id=TCONS_00025320;Transcript_name=linc-MPRIP-2;	XLOC_012126		Intergenic	HumanLincRNACatalog	224
p28226	0.201135	0.0158109	3.1108	up	1.67154	2.60014	2.09795	3.25099	3.7222	4.3083	0	GTCTGTGATTTCATAGTACCCACCTCTGAAATAAGACTCTGTCTACAATTAAAAACAAAG	ASO3431	None	None	None	None	None	None	None	ASO3431	Accession=AK091312;Description=Homo sapiens cDNA FLJ33993 fis, clone DFNES2007757.	asoverlaps_188_2542		Intergenic	RNAdb	2542
p24662	0.18283	0.0111375	2.01392	up	4.4596	4.46647	4.78412	5.96509	5.29751	5.4776	0	AGAAGGACGGACATGCAATTGCTGAAAAACCCCAAATCCAGAAACACTGGGTGAAGAGAT	TCONS_00017120	X	+	1691555	1704599	2	1691555,1704575,	1691741,1704599,	XLOC_007913	Gene_id=XLOC_007913;Gene_name=linc-AKAP17A-1;Transcript_id=TCONS_00017120;Transcript_name=linc-AKAP17A-1;	XLOC_007913		Intergenic	HumanLincRNACatalog	210
p39568_v4	0.240062	0.0287206	2.23343	up	3.76985	3.60052	3.64918	4.14652	5.17439	5.17642	0	CAGAAGCAGCTTCATTTAAAAGAAATAAAATTTCTAGTCCTGCCTGAAGTTTAAGCTAGC	XR_426908.1	1	+	222988341	223010375	4	222988341,222997225,223008460,223010337,	222988420,222997287,223008557,223010375,	none					RefSeq	276
p28274	0.174081	0.00894743	3.0344	up	5.66093	6.3994	6.37198	8.10853	7.82162	7.30639	0	CTCCCTCCCCAATTAACAATCAAGCCTCTTAATTGTGTTCTTATTACATGTGTTAATTGT	ASO1905	None	None	None	None	None	None	None	ASO1905	Accession=AK126514;Description=Homo sapiens cDNA FLJ44550 fis, clone UTERU3006884.	asoverlaps_43_3800		Antisense	RNAdb	3800
p15525	0.174081	0.00899678	2.37691	up	4.08632	4.02115	4.50653	5.58885	5.03307	5.73934	0	ATACACAAAGTTTCAATTGGCCTCTTGGTGCCAAAGCACCATGGCGTGTTACACCTATCA	ENST00000481153.2	7	+	151503743	151504728	2	151503743,151504528,	151504122,151504728,	ENSG00000242048.2	gene_id "ENSG00000242048.2"; transcript_id "ENST00000481153.2"; gene_type "processed_transcript"; gene_status "NOVEL"; gene_name "RP13-452N2.1"; transcript_type "retained_intron"; transcript_status "KNOWN"; transcript_name "RP13-452N2.1-002"; level 2; havana_gene "OTTHUMG00000157325.2"; havana_transcript "OTTHUMT00000348458.2";	ENST00000481153.2		Intronic	ENSEMBL	579
p2097	0.201995	0.0160928	2.81385	up	2.78508	2.07062	2.70037	3.48627	4.03279	4.51465	0	TTGACCATATGTACGAAGGAAAGAAAAGGCATCCCATGGATGTCTCCTAGTTCCCTCACT	ENST00000411906.1	10	+	105212602	105222452	2	105212602,105222186,	105212993,105222452,	ENSG00000234699.1	gene_id "ENSG00000234699.1"; transcript_id "ENST00000411906.1"; gene_type "antisense"; gene_status "NOVEL"; gene_name "RP11-225H22.4"; transcript_type "antisense"; transcript_status "KNOWN"; transcript_name "RP11-225H22.4-001"; level 1; tag "basic"; tag "exp_conf"; havana_gene "OTTHUMG00000018992.1"; havana_transcript "OTTHUMT00000050166.1";	ENST00000411906.1		Antisense	ENSEMBL	657
p33832	0.233261	0.0262229	2.03821	up	10.3772	9.76702	9.73852	10.5695	11.2712	11.124	0	AAATCCCCTTCTCCTTCTATTACCCCTGGGAGTTAGCCATAGTTCCCAACGTGAGAATAT	uc003uum.1	7	+	99949884	99956702	11	99949884,99950186,99950383,99950619,99950832,99950995,99951517,99952765,99954372,99955842,99956312,	99950101,99950290,99950537,99950746,99950893,99951106,99951635,99952863,99954506,99955989,99956702,	PILRB	proteinID=;alignID=uc003uum.1;kgID=uc003uum.1;mRNA=DQ851871;spID=;refseq=;protAcc=;description=Homo sapiens paired immunoglobin-like type 2 receptor beta (PILRB), transcript variant 1, non-coding RNA.;rfamAcc=;tRnaName=;	UCSC_6440_1661		Antisense	UCSC	1661
p38660_v4	0.178353	0.0100568	3.49751	up	4.05046	4.4537	3.93495	6.65519	5.46364	5.73928	0	AAGAACAACTGCATTTTAACAGAACCCCAAAATACGTATGTCACTACCCCACTGAAGGCC	ENST00000556586.1	14	+	104314057	104324386	3	104314057,104320632,104322460,	104314080,104320739,104324386,	ENSG00000258735.1	gene_id "ENSG00000258735.1"; transcript_id "ENST00000556586.1"; gene_type "lincRNA"; gene_status "KNOWN"; gene_name "LINC00637"; transcript_type "lincRNA"; transcript_status "KNOWN"; transcript_name "LINC00637-001"; level 1; tag "basic"; tag "exp_conf"; havana_gene "OTTHUMG00000171648.1"; havana_transcript "OTTHUMT00000414607.1";			Intergenic	ENSEMBL	2056
p15976	0.220358	0.0218007	2.06347	up	3.65335	3.44871	3.29719	4.72153	4.83203	3.9809	0	GGATCCTGCTACCAGGTTATGATAGATTTTATGGTATGTCTCAAGATATTGAGATAAAGG	ENST00000517833.1	8	-	144063154	144099807	2	144063154,144099576,	144063918,144099807,	ENSG00000247317.3	gene_id "ENSG00000247317.3"; transcript_id "ENST00000517833.1"; gene_type "processed_transcript"; gene_status "NOVEL"; gene_name "RP11-273G15.2"; transcript_type "processed_transcript"; transcript_status "PUTATIVE"; transcript_name "RP11-273G15.2-003"; level 2; havana_gene "OTTHUMG00000164752.1"; havana_transcript "OTTHUMT00000380063.1";	ENST00000517833.1		Divergent	ENSEMBL	995
p20396	0.227215	0.0239224	4.07574	up	2.26689	3.36513	3.95511	5.56058	4.65177	5.45597	0	TGATCGCTTAAAGAAGCGAAGGAGAAGCTTGCGGCTCTCAAATCCCGATAAAGAAATTCC	TCONS_00026443	18	-	19745126	19745640	2	19745126,19745502,	19745378,19745640,	XLOC_012786	Gene_id=XLOC_012786;Gene_name=linc-ABHD3-1;Transcript_id=TCONS_00026443;Transcript_name=linc-ABHD3-1;	XLOC_012786		Intergenic	HumanLincRNACatalog	390
p9901	0.166898	0.00726305	2.78166	up	2.66422	2.23445	2.80447	4.11397	4.41468	3.60234	0	CTGGCGTCGGTGAACCCGACAGACTATGGATTTATCATTTAATAAAGCATTGATTCATTT	ENST00000598737.1	2	+	98286255	98319523	4	98286255,98292307,98315488,98319131,	98286297,98292391,98315599,98319523,	ENSG00000228486.3	gene_id "ENSG00000228486.3"; transcript_id "ENST00000598737.1"; gene_type "processed_transcript"; gene_status "NOVEL"; gene_name "AC017099.3"; transcript_type "antisense"; transcript_status "KNOWN"; transcript_name "AC017099.3-023"; level 2; tag "RNA_Seq_supported_only"; tag "basic"; havana_gene "OTTHUMG00000153062.2"; havana_transcript "OTTHUMT00000461956.1";	ENST00000598737.1		Antisense	ENSEMBL	629
p22701	0.233926	0.0264094	2.56241	up	7.98235	6.81467	7.52739	8.39559	9.00713	8.99419	0	TTCTTCTGGGAAATGCAATGCAGGTGAACTTTACTATCCTTTTCTGGGGGATCCTAGGCA	TCONS_00010320	5	-	42985139	42992726	3	42985139,42990940,42991254,	42985764,42991008,42992726,	XLOC_004803	Gene_id=XLOC_004803;Gene_name=linc-SEPP1-3;Transcript_id=TCONS_00010320;Transcript_name=linc-SEPP1-3;	XLOC_004803		Intergenic	HumanLincRNACatalog	2165
p11696	0.192443	0.0137442	2.93129	up	2.12712	2.58999	3.18133	4.36153	3.76789	4.42363	0	CAGCGAACCTCAGTCACTGACACTCAAAAGAAGGAATTATTTCAACTCAATAATAAACAA	ENST00000441644.1	3	-	196358368	196359458	2	196358368,196359258,	196358516,196359458,	ENSG00000232065.1	gene_id "ENSG00000232065.1"; transcript_id "ENST00000441644.1"; gene_type "antisense"; gene_status "NOVEL"; gene_name "AC023797.1"; transcript_type "antisense"; transcript_status "KNOWN"; transcript_name "AC023797.1-001"; level 2; tag "basic"; havana_gene "OTTHUMG00000155570.1"; havana_transcript "OTTHUMT00000340686.1";	TCONS_00005931;XLOC_003399		Antisense	ENSEMBL	348
p15446	0.158349	0.00553775	3.39534	up	2.55486	2.37425	3.0851	4.87593	4.39548	4.03347	0	ATTTCTTTCTTAAGTACCTGCGCTCAGCTAGAGCTCTCCCGGAGCATTTTAAATACTGAA	ENST00000437317.1	7	+	121945003	121945871	2	121945003,121945341,	121945241,121945871,	ENSG00000230316.2	gene_id "ENSG00000230316.2"; transcript_id "ENST00000437317.1"; gene_type "antisense"; gene_status "NOVEL"; gene_name "FEZF1-AS1"; transcript_type "antisense"; transcript_status "KNOWN"; transcript_name "FEZF1-AS1-002"; level 2; tag "basic"; havana_gene "OTTHUMG00000157095.1"; havana_transcript "OTTHUMT00000347418.1";	ENST00000437317.1	FEZF1-AS1	Antisense	ENSEMBL	768
RNA95022|RNS_104_196	0.271541	0.0430677	2.41925	up	4.86142	5.2572	5.87327	7.08949	5.99688	6.7292	0	TTGTGAGCATTGGTGGGTGTTCTGGAAACCCCAAGAATTTCCCTTTCGAATCTCCACAAA	RNA95022|RNS_104_196													http://research.imb.uq.edu.au/rnadb/NoncodingRNASearchV2.zip	NA
p10651	0.231436	0.025421	3.44256	up	1.50778	2.25894	3.03228	4.53451	3.62845	3.98649	0	CAGACTAGAGCTCCGACACATGAATTATTAATGCCGCATCATATTAATTGTATTGATATG	ENST00000583223.1	20	+	61172796	61174714	1	61172796,	61174714,	ENSG00000264490.2	gene_id "ENSG00000264490.2"; transcript_id "ENST00000583223.1"; gene_type "lincRNA"; gene_status "KNOWN"; gene_name "WI2-87327B8.1"; transcript_type "lincRNA"; transcript_status "KNOWN"; transcript_name "WI2-87327B8.1-001"; level 2; tag "basic"; havana_gene "OTTHUMG00000179711.1"; havana_transcript "OTTHUMT00000447764.1";	ENST00000583223.1	WI2-87327B8.1	Intergenic	ENSEMBL	1918
p4171	0.227176	0.023898	2.6306	up	4.43426	4.39043	4.82712	6.66956	5.4649	5.70352	0	TTTCTAGTCATTTGACTGAGGCTGAACAAAGCCCAGATGGGAGTTTCATTCCCTTCACCT	ENST00000414407.1	13	+	31377342	31384782	2	31377342,31384263,	31377729,31384782,	ENSG00000237879.1	gene_id "ENSG00000237879.1"; transcript_id "ENST00000414407.1"; gene_type "lincRNA"; gene_status "NOVEL"; gene_name "LINC00398"; transcript_type "lincRNA"; transcript_status "KNOWN"; transcript_name "LINC00398-001"; level 1; tag "basic"; tag "exp_conf"; havana_gene "OTTHUMG00000016676.1"; havana_transcript "OTTHUMT00000044371.1";	ENCODE_634_906;TCONS_00021537;XLOC_010337	LINC00398	Intergenic	ENSEMBL	906
p36454_v4	0.136911	0.0023475	5.69864	up	2.10692	2.54113	2.77599	5.19387	4.37858	5.38344	0	CAGACCTCTTAGTAATGGTCCCCAGGGAGTACAGGGACTGAGAAACGGAAATACTACCAT	uc003kke.2	5	-	92745064	92906525	9	92745064,92768070,92774408,92831762,92889466,92890579,92899069,92905595,92906203,	92747215,92768166,92774447,92831809,92889569,92890701,92899169,92905708,92906525,	FLJ42709	proteinID=;alignID=uc003kke.2;kgID=uc003kke.2;mRNA=BC048999;spID=;refseq=;protAcc=;description=Homo sapiens uncharacterized LOC441094 (FLJ42709), non-coding RNA.;rfamAcc=;tRnaName=;	UCSC_2131_3093		Intergenic	UCSC	3093
p18075	0.163679	0.00640718	2.62917	up	2.89804	3.68873	3.51373	4.8598	4.52783	4.89669	0	CCCATCAAGACAGCAAGAAATGTCCAGCTGGCAGCATTTGCCCCTGTCTGATCATTAAAT	TCONS_00018120	10	+	8083980	8084832	2	8083980,8084671,	8084088,8084832,	XLOC_008380	Gene_id=XLOC_008380;Gene_name=linc-GATA3-2;Transcript_id=TCONS_00018120;Transcript_name=linc-GATA3-2;	XLOC_008380		Intergenic	HumanLincRNACatalog	269
p25553	0.132378	0.00193009	2.60873	up	4.4853	4.97268	5.05571	6.13113	6.35808	6.17452	0	CCTCCTCTTTCTGCCTCTACCCAAATTTTAAAACTTTCAAACATGGGTTTAAAAATGGTA	XR_158848.1	9	-	90681349	90683649	2	90681349,90683558,	90681696,90683649,	LOC100653206	ID=rna20292;Name=XR_158848.1;Parent=gene17325;Dbxref=GeneID:100653206,Genbank:XR_158848.1;gbkey=misc_RNA;product=uncharacterized LOC100653206;transcript_id=XR_158848.1|ID=gene17325;Name=LOC100653206;Dbxref=GeneID:100653206;gbkey=Gene;gene=LOC100653206	XR_158848.1		Intergenic	RefSeq	438
p15200	0.186148	0.0121038	2.09631	up	4.52153	4.73153	4.92434	6.21997	5.63899	5.52199	0	AGGGAAGAGAAAGGCTCCAACCTTGACCCTGTCAAATAAATATCTCTAACTTTTTCTGTC	ENST00000453798.1	7	+	1306988	1308903	2	1306988,1308597,	1307115,1308903,	ENSG00000233082.1	gene_id "ENSG00000233082.1"; transcript_id "ENST00000453798.1"; gene_type "lincRNA"; gene_status "NOVEL"; gene_name "AC073094.4"; transcript_type "lincRNA"; transcript_status "KNOWN"; transcript_name "AC073094.4-001"; level 1; tag "basic"; tag "exp_conf"; havana_gene "OTTHUMG00000152023.1"; havana_transcript "OTTHUMT00000324911.1";	ENCODE_2219_433;TCONS_00012938;XLOC_005962		Intergenic	ENSEMBL	433
p26550	0.272809	0.0438947	3.27872	up	10.1286	9.25402	8.14723	10.8363	10.6816	11.1513	0	CAAGCATGATGAGCCTTCTCATGCAGTGGAATGGAGAGCATGGTCTGAATCTGCACAGAG	uc021zxw.1	HSCHR6_MHC_SSTO_CTG1	-	3935733	3936832	2	3935733,3936546,	3935844,3936832,	HLA-DRB5	proteinID=;alignID=uc021zxw.1;kgID=uc021zxw.1;mRNA=HM067863;spID=;refseq=;protAcc=;description=Synthetic construct DNA, clone: pF1KB6353, Homo sapiens HLA-DRB5 gene for major histocompatibility complex class II DR beta 5, without stop codon, in Flexi system.;rfamAcc=;tRnaName=;	uc021zxw.1		Intronic	UCSC	397
p41520_v4	0.199794	0.0154507	2.69744	up	3.79216	4.01901	3.39654	5.67389	4.62635	5.20225	0	TGATTGCAGAAAACCTTAGATTGATGAGCATGAGTACCTCATAAGCTCTTAAAAATCCAG	XR_428326.1	8	-	29640647	29647815	3	29640647,29647350,29647767,	29640665,29647359,29647815,	none					RefSeq	75
p6540	0.24992	0.0333585	2.27668	up	5.58663	6.02352	6.07246	6.7949	6.6918	7.75669	0	CCCTCACTCAAGCTCCAGGCGTCAGGAAAAGAACATTCCACGAAGTCCATCTGGAAGACG	ENST00000565272.1	16	+	81772686	81800567	4	81772686,81773868,81789474,81800328,	81772990,81773984,81789571,81800567,	ENSG00000261218.1	gene_id "ENSG00000261218.1"; transcript_id "ENST00000565272.1"; gene_type "lincRNA"; gene_status "NOVEL"; gene_name "RP11-960L18.1"; transcript_type "lincRNA"; transcript_status "KNOWN"; transcript_name "RP11-960L18.1-003"; level 2; tag "basic"; havana_gene "OTTHUMG00000176531.1"; havana_transcript "OTTHUMT00000432423.1";	TCONS_00024256;XLOC_011801		Intergenic	ENSEMBL	756
p38744_v4	0.18005	0.0104058	2.58204	up	2.37782	3.34624	2.9694	4.20083	4.12676	4.47141	0	TTTAGCAGTCCACATCTGCAGGCTGATCTTCTTCTCTTTTGGATTCTATCTCTTGCTGCT	ENST00000609567.1	17	+	2651371	2651476	1	2651371,	2651476,	ENSG00000272920.1	gene_id "ENSG00000272920.1"; transcript_id "ENST00000609567.1"; gene_type "lincRNA"; gene_status "KNOWN"; gene_name "hsa-mir-1253"; transcript_type "lincRNA"; transcript_status "KNOWN"; transcript_name "hsa-mir-1253.1-001"; level 2; tag "basic"; havana_gene "OTTHUMG00000185966.1"; havana_transcript "OTTHUMT00000471855.1";			Intergenic	ENSEMBL	105
RNA95174|RNS_256_186	0.195645	0.0144153	2.9965	up	2.02077	2.38672	3.02763	4.39513	3.58455	4.20529	0	TAATTAAAGCAATGTGCGTTGATGAAAAGGGATTTCATCCAGGGAACTCCACAGCCCCTG	RNA95174|RNS_256_186													http://research.imb.uq.edu.au/rnadb/NoncodingRNASearchV2.zip	NA
p10311	0.151913	0.00429972	2.01966	up	4.56959	5.04117	4.93337	5.98768	5.66617	5.93262	0	AATTCTGAACCCCAGACCTGGAAAGTTCAAAGCTGAAATAAAATCGCCCCTTGTTTTGCG	ENST00000600041.1	2	+	241628881	241629830	1	241628881,	241629830,	ENSG00000219159.3	gene_id "ENSG00000219159.3"; transcript_id "ENST00000600041.1"; gene_type "lincRNA"; gene_status "NOVEL"; gene_name "AC011298.2"; transcript_type "lincRNA"; transcript_status "KNOWN"; transcript_name "AC011298.2-201"; level 3; havana_gene "OTTHUMG00000152264.2";	ENST00000600041.1		Intergenic	ENSEMBL	949
p10323	0.184235	0.0116172	2.28172	up	5.02687	5.0881	4.9981	6.57546	5.69915	6.40883	0	AATTCTCAAACTACAGGAAGTGGAGAGAACAGTACAGTGACCCTACACGCTTGTTACCAG	ENST00000447206.1	20	-	1784661	1798252	4	1784661,1791199,1791760,1798214,	1784738,1791320,1791870,1798252,	ENSG00000230839.1	gene_id "ENSG00000230839.1"; transcript_id "ENST00000447206.1"; gene_type "lincRNA"; gene_status "NOVEL"; gene_name "RP5-968J1.1"; transcript_type "lincRNA"; transcript_status "KNOWN"; transcript_name "RP5-968J1.1-001"; level 2; tag "basic"; havana_gene "OTTHUMG00000031681.1"; havana_transcript "OTTHUMT00000077567.1";	ENCODE_2642_346		Intergenic	ENSEMBL	346
p43612_v4	0.222821	0.0226169	2.38323	up	4.94037	4.18512	4.67384	5.8902	5.37112	6.29676	0	TCATATTTGTTCCCTCCTATCCTGAGTCCTAGTGGGTTTTCATTTGCACTCCAGGGTTCA	XR_243988.1	19	-	35912136	35924000	4	35912136,35915493,35920565,35923760,	35912146,35915615,35920737,35924000,	none					RefSeq	544
p22286	0.132503	0.00195071	2.2714	up	5.19716	5.54342	5.32042	6.78474	6.47563	6.35138	0	GCTGTCGGAAGACACCCTCTTCTCTTCCTTCTTTTACAACTACGGCTCCTCCTGGGAAAC	TCONS_00008449	4	-	24473714	24474219	2	24473714,24473997,	24473806,24474219,	XLOC_003908	Gene_id=XLOC_003908;Gene_name=linc-PPARGC1A-1;Transcript_id=TCONS_00008449;Transcript_name=linc-PPARGC1A-1;	XLOC_003908		Intergenic	HumanLincRNACatalog	314
p40005_v4	0.170349	0.0080853	2.55808	up	5.87092	5.42523	5.82593	6.65286	7.47717	7.05724	0	AAGAAAACAGAGCTCTGGATTTGTACTCTGGATATTCTACAGTCTCGGGTTGCAACTCTA	XR_241425.1	2	-	231328871	231375214	3	231328871,231363350,231374984,	231329019,231363523,231375214,	none					RefSeq	551
p20638	0.157089	0.00526149	4.61251	up	2.72517	3.42587	3.3536	5.92752	4.77976	5.414	0	ACAAGATCTTGGAGACGAGACGGTTTTAGGTCTGCAGTCAACCAGCTCTATTTTGTCTCA	TCONS_00027385	19	-	47742377	47747476	2	47742377,47747314,	47742664,47747476,	XLOC_013370	Gene_id=XLOC_013370;Gene_name=linc-BBC3-1;Transcript_id=TCONS_00027385;Transcript_name=linc-BBC3-1;	XLOC_013370		Intergenic	HumanLincRNACatalog	449
p8847	0.181265	0.0105996	2.14006	up	2.75119	3.56246	3.32562	4.28762	4.27851	4.36608	0	ACCAATCACCCACTCCATGTTTTTCAGGATTATAAACACTAGTCATAAAGCATGAACTGC	ENST00000593060.1	19	+	55517560	55559454	5	55517560,55517784,55554167,55557841,55559369,	55517667,55517832,55554288,55558266,55559454,	ENSG00000267265.1	gene_id "ENSG00000267265.1"; transcript_id "ENST00000593060.1"; gene_type "antisense"; gene_status "KNOWN"; gene_name "CTC-550B14.7"; transcript_type "antisense"; transcript_status "KNOWN"; transcript_name "CTC-550B14.7-001"; level 2; tag "basic"; havana_gene "OTTHUMG00000180476.1"; havana_transcript "OTTHUMT00000451464.1";	ENST00000593060.1	CTC-550B14.7	Antisense	ENSEMBL	786
p38105_v4	0.25124	0.0338867	3.71124	up	2.66791	2.461	1.88009	3.52742	5.30939	3.8479	0	CTTTTGTAACTTAAAACGAGTTCTGTTGTTTATCATATAAAATGAATGCTTTTTTCCCAA	ENST00000605049.1	8	+	53635462	53635701	1	53635462,	53635701,	ENSG00000271555.1	gene_id "ENSG00000271555.1"; transcript_id "ENST00000605049.1"; gene_type "sense_intronic"; gene_status "NOVEL"; gene_name "CTD-3214K23.1"; transcript_type "sense_intronic"; transcript_status "KNOWN"; transcript_name "CTD-3214K23.1-001"; level 2; tag "basic"; havana_gene "OTTHUMG00000185152.1"; havana_transcript "OTTHUMT00000469670.1";			Sense	ENSEMBL	239
p7515	0.180635	0.0105115	2.31368	up	3.14758	3.78362	3.87166	5.00037	4.89084	4.54222	0	TCTACCCTCCACCTACTAGTTAGCCAGACTTCTGCTTTTGAAATCAAAAGTGCGGAAGGT	ENST00000587267.1	17	+	73893140	73896229	3	73893140,73895336,73895888,	73894107,73895447,73896229,	ENSG00000267342.1	gene_id "ENSG00000267342.1"; transcript_id "ENST00000587267.1"; gene_type "antisense"; gene_status "NOVEL"; gene_name "RP11-552F3.10"; transcript_type "antisense"; transcript_status "KNOWN"; transcript_name "RP11-552F3.10-001"; level 2; tag "basic"; havana_gene "OTTHUMG00000179918.1"; havana_transcript "OTTHUMT00000448944.1";	ENST00000587267.1		Antisense	ENSEMBL	1419
p30271	0.174792	0.00915803	3.30787	up	3.93026	3.12359	3.27137	4.88481	4.91367	5.70445	0	CTGTTGACTTCTACCCAGAGGACAAGAACATTTTTAGTTCCCAAGGAATGTACATCAGCC	HIT000469042	3	-	10332510	10332804	1	10332510,	10332804,	HIX0003050	None	H-InvDB_2108_294		Intronic	H-InvDB	294
p44327_v4	0.170575	0.0081231	2.79919	up	2.53858	3.13309	3.16367	4.33074	4.09839	4.86123	0	AAGATTCCTTTATTGCGAAGAACACCCAGAGAACTGTTCCCGTTGCTTATACCCCATGTG	uc031pux.1	10	+	47658233	47701017	19	47658233,47658575,47663293,47665064,47667254,47667454,47668487,47668641,47669066,47669237,47673957,47678038,47678637,47679693,47680348,47681696,47682745,47684471,47700834,	47658277,47658746,47663365,47665136,47667336,47667488,47668564,47668710,47669147,47669298,47674056,47678108,47678716,47679902,47680438,47681735,47682901,47684552,47701017,	AK057316	AK057316	Homo sapiens cDNA FLJ32754 fis, clone TESTI2001671.			UCSC	1769
p15028	0.143818	0.00338233	4.39127	up	1.83417	2.58337	2.55286	4.44854	4.04765	4.87811	0	TAGTACTAATGGCCAGAAATGGCTACAGGACATGTCCTGCCTAAATATCATCTCCTGCAC	ENST00000468165.1	7	-	102067264	102075227	3	102067264,102070432,102075160,	102067589,102070581,102075227,	ENSG00000239480.1	gene_id "ENSG00000239480.1"; transcript_id "ENST00000468165.1"; gene_type "antisense"; gene_status "NOVEL"; gene_name "RP11-514P8.2"; transcript_type "antisense"; transcript_status "KNOWN"; transcript_name "RP11-514P8.2-001"; level 1; tag "basic"; tag "exp_conf"; havana_gene "OTTHUMG00000157724.1"; havana_transcript "OTTHUMT00000349518.1";	ENST00000468165.1		Antisense	ENSEMBL	541
p11373	0.192382	0.0137262	2.22909	up	3.42914	3.36553	3.52434	4.58911	5.07008	4.12919	0	CTGCCTTCCAAATCTGACTACTAAGATGATACTATGGGAACAGATTGTGAGGACAGAAAG	ENST00000429681.1	3	-	49017364	49021299	2	49017364,49021159,	49017779,49021299,	ENSG00000235236.1	gene_id "ENSG00000235236.1"; transcript_id "ENST00000429681.1"; gene_type "antisense"; gene_status "NOVEL"; gene_name "RP13-131K19.1"; transcript_type "antisense"; transcript_status "KNOWN"; transcript_name "RP13-131K19.1-002"; level 2; tag "basic"; havana_gene "OTTHUMG00000156717.1"; havana_transcript "OTTHUMT00000345433.1";	ENST00000429681.1		Antisense	ENSEMBL	555
p15930	0.23561	0.0271715	2.35434	up	4.45565	4.40868	4.10614	5.7508	4.88713	6.0385	0	GCTTTTGCAAGCTTCAGGAAAACCTTTACTCACAGGTGAGTTCCACCTGAGGTTAATTTG	ENST00000522865.1	8	-	126934551	126963394	3	126934551,126948483,126963157,	126934791,126948577,126963394,	ENSG00000245164.2	gene_id "ENSG00000245164.2"; transcript_id "ENST00000522865.1"; gene_type "processed_transcript"; gene_status "NOVEL"; gene_name "RP11-622O11.2"; transcript_type "processed_transcript"; transcript_status "KNOWN"; transcript_name "RP11-622O11.2-004"; level 2; havana_gene "OTTHUMG00000165025.1"; havana_transcript "OTTHUMT00000381470.1";	ENST00000522865.1		Intergenic	ENSEMBL	571
p13555	0.253865	0.0352187	2.24354	up	4.64742	5.50423	5.35445	6.69734	5.82401	6.48207	0	AGTCAGCTAGACTGGTCTTGAAATGCCTGTCCCGGCTGGGAAGAGGCACAGAGGAAGTCA	ENST00000512035.1	5	+	92265	139978	3	92265,113365,139597,	92391,113563,139978,	ENSG00000249430.1	gene_id "ENSG00000249430.1"; transcript_id "ENST00000512035.1"; gene_type "lincRNA"; gene_status "NOVEL"; gene_name "CTD-2231H16.1"; transcript_type "lincRNA"; transcript_status "KNOWN"; transcript_name "CTD-2231H16.1-001"; level 1; tag "basic"; tag "exp_conf"; havana_gene "OTTHUMG00000161574.1"; havana_transcript "OTTHUMT00000365377.1";	ENST00000512035.1	CTD-2231H16.1	Intergenic	ENSEMBL	705
p8209	0.194884	0.0142789	2.52691	up	8.05622	7.30208	7.45353	8.82641	9.37658	8.62096	0	ATCTGGAAGGAAAAGAAGAATACCTGTGATAGGTGTGAGAGAGGAGTGCCACTCACTGTT	ENST00000593957.1	19	-	17525065	17533133	2	17525065,17532722,	17525345,17533133,	ENSG00000269481.1	gene_id "ENSG00000269481.1"; transcript_id "ENST00000593957.1"; gene_type "antisense"; gene_status "NOVEL"; gene_name "CTD-2521M24.6"; transcript_type "antisense"; transcript_status "KNOWN"; transcript_name "CTD-2521M24.6-001"; level 2; tag "basic"; havana_gene "OTTHUMG00000182790.1"; havana_transcript "OTTHUMT00000463693.1";	ENST00000593957.1	CTD-2521M24.6	Antisense	ENSEMBL	691
p43897_v4	0.237474	0.0278708	2.81572	up	4.63481	4.70491	4.80675	5.40845	6.295	6.92352	0	AATCCCGAATAATTGGGAATCAACAGTAAAGGCCAAAGCTTTCGATGGATTGGACGAGGC	XR_244438.2	22	+	42841649	42846401	4	42841649,42842168,42844712,42846370,	42841822,42842245,42844830,42846401,	none					RefSeq	399
p11034	0.134921	0.00214313	5.078	up	7.84645	7.82901	8.51341	10.3204	10.8684	10.0329	0	TTGGAAGAAGATCTTTTATTCTGCTGCTCAACCCAGGTCTCTGCCTTCCTTAGAGACTGA	ENST00000513758.2	22	-	39387563	39394214	5	39387563,39388402,39388942,39393485,39394090,	39387623,39388586,39389008,39393742,39394214,	ENSG00000249310.2	gene_id "ENSG00000249310.2"; transcript_id "ENST00000513758.2"; gene_type "antisense"; gene_status "NOVEL"; gene_name "APOBEC3B-AS1"; transcript_type "antisense"; transcript_status "KNOWN"; transcript_name "APOBEC3B-AS1-001"; level 2; tag "basic"; havana_gene "OTTHUMG00000151083.3"; havana_transcript "OTTHUMT00000321231.3";	ENST00000513758.2	APOBEC3B-AS1	Antisense	ENSEMBL	691
p17645	0.145075	0.00351013	3.31877	up	3.2911	2.7974	3.33464	5.30422	4.73857	4.57229	0	AGTGCTTGTTCAACATGCTTCTGCAACATCACTTGGTCCTCGAAAATTTCTGGTTTGGGA	TCONS_00000874	1	+	29460741	29462475	2	29460741,29462261,	29460773,29462475,	XLOC_000111	Gene_id=XLOC_000111;Gene_name=linc-PTPRU-2;Transcript_id=TCONS_00000874;Transcript_name=linc-PTPRU-2;	XLOC_000111		Intergenic	HumanLincRNACatalog	246
p35568_v4	0.179172	0.0102379	3.48911	up	2.72273	3.80391	2.69726	4.81557	4.65476	5.16215	0	GAGACAAGGAGAGTCAGAAAGCGACAGAAAAATGATTCTTCAAGGCGAATGACTCGAAAT	TCONS_00001094	1	+	110626179	110627797	2	110626179,110627539,	110626298,110627797,	XLOC_000340	Gene_id=XLOC_000340;Gene_name=linc-UBL4B-1;Transcript_id=TCONS_00001094;Transcript_name=linc-UBL4B-1;	XLOC_000340		Intergenic	HumanLincRNACatalog	377
p33555	0.25222	0.034483	2.89633	up	7.22401	6.06594	6.28246	7.79034	7.66484	8.7199	0	CAGAAGACAATGGAGAAAAAATGGAAATACTGTGCTGTCTATTACATCATCCAGATACAT	ENST00000460744.1	3	+	111011565	111261149	5	111011565,111083359,111084628,111260781,111261066,	111011732,111083449,111084765,111260850,111261149,	ENSG00000241177.1	gene_id "ENSG00000241177.1"; transcript_id "ENST00000460744.1"; gene_type "processed_transcript"; gene_status "NOVEL"; gene_name "RP11-615J4.1"; transcript_type "processed_transcript"; transcript_status "KNOWN"; transcript_name "RP11-615J4.1-001"; level 2; tag "basic"; havana_gene "OTTHUMG00000159240.1"; havana_transcript "OTTHUMT00000354055.1";	ENST00000460744.1		Antisense	ENSEMBL	546
p23802	0.228116	0.0242914	2.95536	up	3.30192	3.28884	3.69423	5.82315	4.70908	4.44276	0	ATTCTCGGCTGCAGTCAGCTCTTTAATACAACTTTTTATGAGCATCAGCCACATTGCGGC	TCONS_00013495	7	+	69054795	69063004	2	69054795,69061155,	69054845,69063004,	XLOC_006142	Gene_id=XLOC_006142;Gene_name=linc-AUTS2-1;Transcript_id=TCONS_00013495;Transcript_name=linc-AUTS2-1;	XLOC_006142		Divergent	HumanLincRNACatalog	1899
p36266_v4	0.278527	0.0466566	2.03113	up	6.76039	6.81285	6.55783	7.59099	8.39871	7.20823	0	TGAGATGGTGGAGCAGCAAAGATAGAAAAGAAGGACAGAATAACGGGCTCCCAGATTCAC	TCONS_00015360	8	+	129094932	129113503	3	129094932,129108763,129113225,	129095094,129108900,129113503,	XLOC_006925	Gene_id=XLOC_006925;Gene_name=linc-EFR3A-4;Transcript_id=TCONS_00015360;Transcript_name=linc-EFR3A-4;	XLOC_006925		Intergenic	HumanLincRNACatalog	577
p3743	0.243805	0.0305056	3.07182	up	2.461	1.93994	2.06676	3.40262	3.21739	4.70499	0	TGACTCATTGGAATTTGTTATAGTCAAAAAATGCTTGCTGTTTGGAAACTTGTGAAGACC	ENST00000549359.1	12	+	70861902	70921529	6	70861902,70901674,70903991,70906964,70913978,70921454,	70862107,70901781,70904064,70907007,70914047,70921529,	ENSG00000258168.1	gene_id "ENSG00000258168.1"; transcript_id "ENST00000549359.1"; gene_type "antisense"; gene_status "NOVEL"; gene_name "RP11-588H23.3"; transcript_type "antisense"; transcript_status "KNOWN"; transcript_name "RP11-588H23.3-002"; level 2; tag "basic"; havana_gene "OTTHUMG00000169498.1"; havana_transcript "OTTHUMT00000404431.1";	ENST00000549359.1		Antisense	ENSEMBL	572
p19293	0.198926	0.0152072	2.14828	up	4.51557	5.20785	5.10042	6.33352	6.03705	5.76282	0	CCTCTCCCCAACCCATCTTTCACACAGTTCCTAGAGTGATAGTAAGTAATATTTAATGAT	TCONS_00023094	14	-	36622943	36625878	2	36622943,36623576,	36623102,36625878,	XLOC_010996	Gene_id=XLOC_010996;Gene_name=linc-RALGAPA1-4;Transcript_id=TCONS_00023094;Transcript_name=linc-RALGAPA1-4;	XLOC_010996		Intergenic	HumanLincRNACatalog	2461
p25683	0.151913	0.00432686	2.92079	up	2.09319	2.31726	2.5447	3.6015	4.32576	3.66697	0	TTCAAAGCAGTGTAAAACCACAGCTGTTACTGAAACTTCCAGTCTGAAAGCAGCTGGCCA	uc001bhf.1	1	+	23853364	23855542	1	23853364,	23855542,	AX748204	proteinID=;alignID=uc001bhf.1;kgID=uc001bhf.1;mRNA=AX748204;spID=;refseq=;protAcc=;description=Homo sapiens cDNA FLJ36246 fis, clone THYMU2001900.;rfamAcc=;tRnaName=;	UCSC_4252_2178		Intronic	UCSC	2178
p4473	0.284129	0.0495821	2.01578	up	11.401	11.4218	11.1297	11.7024	12.3686	12.9156	0	TCGTTAGGGTACAACTGAATGCTGAAAGGAAAGAACACCTGCAGAACCGGACAGAAATTC	ENST00000555043.1	14	-	50087532	50090198	2	50087532,50087963,	50087766,50090198,	ENSG00000258377.1	gene_id "ENSG00000258377.1"; transcript_id "ENST00000555043.1"; gene_type "antisense"; gene_status "NOVEL"; gene_name "RP11-649E7.5"; transcript_type "antisense"; transcript_status "KNOWN"; transcript_name "RP11-649E7.5-001"; level 2; tag "basic"; havana_gene "OTTHUMG00000170874.1"; havana_transcript "OTTHUMT00000410795.1";	ENST00000555043.1		Antisense	ENSEMBL	2469
p8558	0.224371	0.0229883	2.71595	up	4.11632	4.7386	4.25027	5.10412	6.21916	6.10627	0	AAAGACCAGAATATTGAAGATCACTACAGAAATCTAAGGTGACTCCCACGACCAGTGCGG	ENST00000476474.1	19	+	12098493	12157090	4	12098493,12112588,12146368,12156896,	12098638,12112637,12146587,12157090,	ENSG00000219665.4	gene_id "ENSG00000219665.4"; transcript_id "ENST00000476474.1"; gene_type "processed_transcript"; gene_status "NOVEL"; gene_name "CTD-2006C1.2"; transcript_type "antisense"; transcript_status "KNOWN"; transcript_name "CTD-2006C1.2-004"; level 2; tag "basic"; havana_gene "OTTHUMG00000156428.2"; havana_transcript "OTTHUMT00000344150.1";	ENST00000476474.1	CTD-2006C1.2	Antisense	ENSEMBL	607
p21253	0.163679	0.00651188	2.24002	up	3.03966	2.61046	2.49861	3.59288	3.9405	4.10589	0	TTAAAGTTTCCTAGATCCCAGCTTCAAGGCTTTTTCTACCCCTGAAGGATTGTAAGCTGC	TCONS_00004935	2	+	163175543	163176543	3	163175543,163175791,163176507,	163175693,163175905,163176543,	XLOC_001732	Gene_id=XLOC_001732;Gene_name=linc-GCA-1;Transcript_id=TCONS_00004935;Transcript_name=linc-GCA-1;	XLOC_001732		Divergent	HumanLincRNACatalog	300
p39093_v4	0.152688	0.00457655	3.35506	up	1.59749	2.46768	2.00082	3.83617	3.44286	4.02596	0	TATATATGGAAGTCTTCCCAGTTCACTGACACTGGTAACAGGGACTCTGCTCTTGGTGTT	ENST00000607893.1	22	+	30831530	30832234	1	30831530,	30832234,	ENSG00000273428.1	gene_id "ENSG00000273428.1"; transcript_id "ENST00000607893.1"; gene_type "lincRNA"; gene_status "NOVEL"; gene_name "RP4-539M6.22"; transcript_type "lincRNA"; transcript_status "KNOWN"; transcript_name "RP4-539M6.22-001"; level 2; tag "basic"; havana_gene "OTTHUMG00000186202.1"; havana_transcript "OTTHUMT00000472412.1";			Intergenic	ENSEMBL	704
p10459	0.213572	0.0195969	2.07117	up	5.8982	6.14314	6.18677	7.19365	6.63983	7.54598	0	CTTCGCTGGGAGGCCCTGGGCTCCCCAGTGCCACCCGAAGGGCCTGAGGAGGCCATCTGC	ENST00000419897.1	20	-	44649257	44650366	2	44649257,44650162,	44649544,44650366,	ENSG00000204044.5	gene_id "ENSG00000204044.5"; transcript_id "ENST00000419897.1"; gene_type "antisense"; gene_status "NOVEL"; gene_name "RP11-465L10.10"; transcript_type "antisense"; transcript_status "KNOWN"; transcript_name "RP11-465L10.10-001"; level 2; tag "basic"; havana_gene "OTTHUMG00000032629.1"; havana_transcript "OTTHUMT00000079542.1";	ENCODE_1858_491		Antisense	ENSEMBL	491
p36301_v4	0.255158	0.0356846	3.48525	up	2.13003	3.47278	3.67712	5.4167	4.33014	4.93688	0	CACTCCAATGGCTTCTTGCAGGAAGAGAGGCGAATAGCGTGAGTCAAGAGAATCCCCTCA	TCONS_00016162	9	+	130545364	130547361	2	130545364,130547037,	130546604,130547361,	XLOC_007573	Gene_id=XLOC_007573;Gene_name=linc-CDK9-1;Transcript_id=TCONS_00016162;Transcript_name=linc-CDK9-1;	XLOC_007573		Divergent	HumanLincRNACatalog	1564
p28231	0.205032	0.016925	2.63823	up	2.49566	2.57301	2.81894	4.69622	3.57069	3.8194	0	AAGGCTATCGCCTGATCCTTGGTTTTCAAGACTATGATTTCATTGCCCTCAAATGTGAAA	ASO3439	None	None	None	None	None	None	None	ASO3439	Accession=AY927626;Description=Homo sapiens mRNA sequence.	ASO3439		Intronic	RNAdb	659
p10790	0.261208	0.0385515	2.61449	up	3.42948	3.32347	3.60991	5.18281	5.38885	3.95079	0	AGATCGTTGCTCCATTTTAAAACAACAGCCTGTTTTGTGCAGATCAGCTTCATAGTAAGA	ENST00000430259.1	21	-	47671725	47674047	2	47671725,47672343,	47672035,47674047,	ENSG00000239415.1	gene_id "ENSG00000239415.1"; transcript_id "ENST00000430259.1"; gene_type "processed_transcript"; gene_status "NOVEL"; gene_name "AP001469.9"; transcript_type "processed_transcript"; transcript_status "KNOWN"; transcript_name "AP001469.9-002"; level 2; tag "basic"; havana_gene "OTTHUMG00000090631.1"; havana_transcript "OTTHUMT00000207264.1";	ENST00000430259.1	AP001469.9	Intronic	ENSEMBL	2014
p15558	0.12493	0.00105584	5.64722	up	2.30981	3.07722	2.67013	5.50961	4.8401	5.20008	0	AAGTTCACAACACGAGAGTGGACGAAATGTCGGAGCTTTTGCTCATATCCAGAAATGTGG	ENST00000517676.1	8	-	1920735	1921776	2	1920735,1921313,	1920829,1921776,	ENSG00000253764.1	gene_id "ENSG00000253764.1"; transcript_id "ENST00000517676.1"; gene_type "antisense"; gene_status "NOVEL"; gene_name "RP11-439C15.4"; transcript_type "antisense"; transcript_status "KNOWN"; transcript_name "RP11-439C15.4-002"; level 2; tag "basic"; havana_gene "OTTHUMG00000163628.1"; havana_transcript "OTTHUMT00000374599.1";	ENST00000517676.1		Antisense	ENSEMBL	557
p8614	0.181362	0.0106317	3.51008	up	2.27141	3.09121	3.27987	4.46677	4.4107	5.19953	0	TCAAGAAGAAAATTCGAAGAAAAGGTTTAGCAGGGACAGAGAAGCGACCTGTCCCGGAAA	ENST00000594805.1	19	+	18315539	18322038	2	18315539,18321894,	18315709,18322038,	ENSG00000268650.1	gene_id "ENSG00000268650.1"; transcript_id "ENST00000594805.1"; gene_type "processed_transcript"; gene_status "NOVEL"; gene_name "AC068499.10"; transcript_type "lincRNA"; transcript_status "KNOWN"; transcript_name "AC068499.10-001"; level 2; havana_gene "OTTHUMG00000183374.1"; havana_transcript "OTTHUMT00000466398.1";	ENST00000594805.1		Intergenic	ENSEMBL	314
p803	0.214305	0.0197826	2.00757	up	6.02646	6.40752	6.60819	7.57687	7.54017	6.94146	0	TTTCTCTTAATTTGACTGTGGTCTCTGCTCTTCGCTGGACTCAGTGTTGAACAGGACACT	ENST00000452982.1	1	+	8268731	8275270	4	8268731,8270546,8274684,8275138,	8268933,8270655,8274738,8275270,	ENSG00000227634.1	gene_id "ENSG00000227634.1"; transcript_id "ENST00000452982.1"; gene_type "lincRNA"; gene_status "NOVEL"; gene_name "RP11-431K24.3"; transcript_type "lincRNA"; transcript_status "KNOWN"; transcript_name "RP11-431K24.3-001"; level 1; tag "basic"; tag "exp_conf"; havana_gene "OTTHUMG00000001769.1"; havana_transcript "OTTHUMT00000004930.1";	ENCODE_1823_497;TCONS_00000150;XLOC_000043		Intergenic	ENSEMBL	497
p26508	0.136725	0.00228294	6.6918	up	4.05372	2.88052	3.21497	6.49259	5.87736	6.00644	0	CTAGGGCTATCTTTTCTGCAATTTGACCATTGATTGTATGGACCAAGAAGCTACTGCCTT	uc004bit.1	9	-	117112776	117115409	1	117112776,	117115409,	AX746484	proteinID=;alignID=uc004bit.1;kgID=uc004bit.1;mRNA=AX746484;spID=;refseq=;protAcc=;description=Homo sapiens cDNA FLJ33184 fis, clone ADRGL2004031.;rfamAcc=;tRnaName=;	UCSC_2941_2633		Antisense	UCSC	2633
p6003	0.142796	0.0032322	3.07586	up	2.38046	2.79872	2.57347	4.64687	3.89448	4.07427	0	AGACTACTCCTGAAAGACTTTCATGAAGGCACAAAAGCAACAGGTTTGCTGAGTGGTGCT	ENST00000565812.1	16	-	48481814	48482309	2	48481814,48482179,	48481992,48482309,	ENSG00000261802.1	gene_id "ENSG00000261802.1"; transcript_id "ENST00000565812.1"; gene_type "sense_overlapping"; gene_status "NOVEL"; gene_name "RP11-44I10.6"; transcript_type "sense_overlapping"; transcript_status "KNOWN"; transcript_name "RP11-44I10.6-001"; level 2; tag "basic"; havana_gene "OTTHUMG00000175418.1"; havana_transcript "OTTHUMT00000429917.1";	ENST00000565812.1		Sense	ENSEMBL	308
p25903	0.127896	0.0014005	12.0471	up	3.05538	4.37669	4.34699	7.72504	7.55735	7.26852	0	AAATGGACTCAGATGGGCAAAACTGACCTAAGCTGACCTAGACTAAACAAGGCTGAACTG	uc021set.1	14	-	106326590	106329064	2	106326590,106327523,	106326657,106329064,	AK128652	proteinID=;alignID=uc021set.1;kgID=uc021set.1;mRNA=AK128652;spID=;refseq=;protAcc=;description=Homo sapiens cDNA FLJ46811 fis, clone TRACH3036103, moderately similar to Ig heavy chain V-III region VH26 precursor.;rfamAcc=;tRnaName=;	uc021set.1		Intergenic	UCSC	1608
p15918	0.21987	0.0215681	2.84454	up	4.11171	4.83438	4.53477	6.66427	5.45088	5.89029	0	AAGGCTAGTAAGCAGGTCACCTTTGAATGTCAAGGGCAAAATCACTGTTGGTGTCCTGTT	ENST00000520576.1	8	-	124213411	124214983	2	124213411,124214447,	124214222,124214983,	ENSG00000204949.4	gene_id "ENSG00000204949.4"; transcript_id "ENST00000520576.1"; gene_type "antisense"; gene_status "NOVEL"; gene_name "RP11-539E17.4"; transcript_type "antisense"; transcript_status "KNOWN"; transcript_name "RP11-539E17.4-001"; level 2; tag "basic"; havana_gene "OTTHUMG00000165086.1"; havana_transcript "OTTHUMT00000381745.1";	ENST00000520576.1		Antisense	ENSEMBL	1347
p27735	0.245407	0.0313663	2.55885	up	4.14296	4.61005	5.12779	6.55582	5.5155	5.87597	0	GAGCACACTAAAAGCCCTACTTAGAGCCGAGGATGTTCTTTGCTCCTTCAGCAAATTGTA	uc.240-	8	-	65492538	65492744	1	65492538,	65492744,	uc.240-	uc.240-	uc.240-		Divergent	UCR	206
p18074	0.145719	0.0035587	2.05855	up	3.63751	4.10888	3.79278	5.00653	4.69463	4.9629	0	CATCAAGACAGCAAGAAATGTCCAGCTGGCAGCATTTGCCCCTGTCTGATCATTAAATTG	TCONS_00018119	10	+	8083774	8084837	2	8083774,8084455,	8084088,8084837,	XLOC_008380	Gene_id=XLOC_008380;Gene_name=linc-GATA3-2;Transcript_id=TCONS_00018119;Transcript_name=linc-GATA3-2;	XLOC_008380		Intergenic	HumanLincRNACatalog	696
p29277	0.256383	0.0364013	2.45288	up	4.54961	4.99892	5.75611	6.67877	6.55971	5.94958	0	GAAGTAGGCTAAGACTGCTGTTGAACTTGAAGCTAAACTTGAATGCCATTTAAAATAACA	ENST00000426615.2	2	+	177042444	177043737	2	177042444,177043152,	177042981,177043737,	ENSG00000226363.2	gene_id "ENSG00000226363.2"; transcript_id "ENST00000426615.2"; gene_type "lincRNA"; gene_status "NOVEL"; gene_name "AC009336.24"; transcript_type "lincRNA"; transcript_status "KNOWN"; transcript_name "AC009336.24-001"; level 1; tag "basic"; tag "exp_conf"; havana_gene "OTTHUMG00000154176.2"; havana_transcript "OTTHUMT00000334247.2";	ENST00000426615.2		Intergenic	ENSEMBL	1122
RNA95274|RNS_356_175	0.121153	0.000797123	2.39817	up	3.76828	4.21142	4.0348	5.20432	5.36558	5.2304	0	AGCAGAGTCATCTGCTCTGATCCTCTCTCCCCATTGCATGGATGGGTAGACAGAGGCACG	RNA95274|RNS_356_175													http://research.imb.uq.edu.au/rnadb/NoncodingRNASearchV2.zip	NA
p20934	0.137418	0.00242792	3.59079	up	3.3109	3.84555	3.66442	5.54696	5.0304	5.77641	0	TCTCAGAGAGAAAGCAGCACGCTTCTTGCGCATTTGCACATCTCCAACGCAGCGCTTCGG	TCONS_00003404	2	-	131593447	131594304	2	131593447,131593882,	131593598,131594304,	XLOC_002322	Gene_id=XLOC_002322;Gene_name=linc-CFC1B-1;Transcript_id=TCONS_00003404;Transcript_name=linc-CFC1B-1;	XLOC_002322		Intergenic	HumanLincRNACatalog	573
p28239	0.132565	0.00197422	2.12325	up	3.23061	3.0247	3.30441	4.07576	4.50622	4.23656	0	TTATCAGTTCCCTTCTGGGCCAGAATGAGTAAACCTCAGGTATAGGGAGGTAAACACTAC	ASO3446	None	None	None	None	None	None	None	ASO3446	Accession=AY927592;Description=Homo sapiens mRNA sequence.	ASO3446		Intronic	RNAdb	1032
p11060	0.280718	0.0478397	4.76883	up	7.115	5.07431	4.52492	7.66587	7.718	8.09126	0	GTCATCATGTAGCTAGCAATGGCCACATCAAAGATACTATGAACAATTTTAAACAACACC	ENST00000420902.1	22	-	50006304	50009364	2	50006304,50009223,	50009138,50009364,	ENSG00000235111.1	gene_id "ENSG00000235111.1"; transcript_id "ENST00000420902.1"; gene_type "sense_intronic"; gene_status "NOVEL"; gene_name "RP1-29C18.8"; transcript_type "sense_intronic"; transcript_status "KNOWN"; transcript_name "RP1-29C18.8-001"; level 1; tag "basic"; tag "exp_conf"; havana_gene "OTTHUMG00000150299.1"; havana_transcript "OTTHUMT00000317430.1";	ENST00000420902.1		Sense	ENSEMBL	2975
p10997	0.187989	0.0124323	2.08059	up	4.47513	5.06815	4.29179	5.53026	5.71719	5.7586	0	ATGTTATGGGACATCATCCCTTCTGGTGGCTCGAGCTCCCTGGCATTCTGGGTCCTCACT	ENST00000416352.1	22	-	30101244	30115848	3	30101244,30102119,30115536,	30101418,30102223,30115848,	ENSG00000232396.2	gene_id "ENSG00000232396.2"; transcript_id "ENST00000416352.1"; gene_type "antisense"; gene_status "NOVEL"; gene_name "RP1-76B20.11"; transcript_type "antisense"; transcript_status "KNOWN"; transcript_name "RP1-76B20.11-001"; level 1; tag "basic"; tag "exp_conf"; havana_gene "OTTHUMG00000151279.2"; havana_transcript "OTTHUMT00000322077.1";	TCONS_00029466;XLOC_014338;TCONS_00029467;XLOC_014338;TCONS_00029468;XLOC_014338		Antisense	ENSEMBL	590
p28107	0.169873	0.00797255	2.96085	up	3.15205	2.51328	3.2911	4.8401	4.6724	4.14196	0	AGTAGAAATAATTGAGTCGGACATTATCACCTTGCTATGTCTGTCCATCTCGATCTCATT	nc-HOXD8-20	2	+	176818094	176818423	1	176818094,	176818423,	nc-HOXD8-20	transcript_type=TAR Transcripts	nc-HOXD8-20		Intronic	HOX Loci	330
p37031_v4	0.164027	0.00666121	2.04109	up	5.53586	5.70345	5.09952	6.571	6.3055	6.55036	0	ATGCCTTGAGCATAATACAATGGGAAAATATTCTCTACCCCTTTCTCTTCAGAATTCATT	ENST00000598917.2	1	+	160640567	160653456	4	160640567,160646149,160648732,160653388,	160641289,160646294,160648845,160653456,	ENSG00000228863.4	gene_id "ENSG00000228863.4"; transcript_id "ENST00000598917.2"; gene_type "antisense"; gene_status "NOVEL"; gene_name "RP11-404F10.2"; transcript_type "antisense"; transcript_status "KNOWN"; transcript_name "RP11-404F10.2-002"; level 2; tag "basic"; havana_gene "OTTHUMG00000024005.5"; havana_transcript "OTTHUMT00000448956.2";			Antisense	ENSEMBL	1048
p6582	0.222019	0.0221701	2.60594	up	2.77666	3.86893	3.49419	4.95315	4.3509	4.98115	0	AATTCCCAGGGGGTCAGACATGGTTATGGGAAGTTTAATAAAACCGGTGAATCACGTGAA	ENST00000563261.1	16	+	88729705	88753594	4	88729705,88737684,88738220,88753198,	88729808,88737873,88738530,88753594,	ENSG00000260630.2	gene_id "ENSG00000260630.2"; transcript_id "ENST00000563261.1"; gene_type "antisense"; gene_status "NOVEL"; gene_name "SNAI3-AS1"; transcript_type "antisense"; transcript_status "KNOWN"; transcript_name "SNAI3-AS1-001"; level 2; tag "basic"; havana_gene "OTTHUMG00000173242.2"; havana_transcript "OTTHUMT00000422576.1";	NR_024399;RefSeq_2889_923	SNAI3-AS1	Antisense	ENSEMBL	998
p8511	0.252226	0.034509	2.00575	up	6.79818	6.93629	5.95156	7.44109	7.53466	7.72272	0	ACTGTGAGAAATACTCGCCTAGTGAGCCCTAACTAGAGTTAAAGTTGAGTGAGACCTCCA	ENST00000590295.1	19	+	2339057	2352046	9	2339057,2339822,2340074,2340895,2343208,2343962,2344359,2345250,2351431,	2339207,2339965,2340170,2341012,2343290,2344037,2344422,2345328,2352046,	ENSG00000005206.11	gene_id "ENSG00000005206.11"; transcript_id "ENST00000590295.1"; gene_type "processed_transcript"; gene_status "KNOWN"; gene_name "SPPL2B"; transcript_type "retained_intron"; transcript_status "KNOWN"; transcript_name "SPPL2B-007"; level 2; tag "sequence_error"; havana_gene "OTTHUMG00000180442.3"; havana_transcript "OTTHUMT00000451385.1";	ENST00000590295.1	SPPL2B	Antisense	ENSEMBL	1419
p19502	0.218987	0.021288	2.87187	up	4.51843	5.1302	5.38845	7.01095	5.91604	6.67606	0	AGATTTGACAAGTTTGGTCCTGAGATGTCAGAAAGGATTTCAGCTCTTCTGCCACCCCAA	TCONS_00022594	14	+	90921677	90923558	2	90921677,90923362,	90921849,90923558,	XLOC_010902	Gene_id=XLOC_010902;Gene_name=linc-C14orf159-3;Transcript_id=TCONS_00022594;Transcript_name=linc-C14orf159-3;	XLOC_010902		Intergenic	HumanLincRNACatalog	368
p6123	0.281936	0.0485262	2.25315	up	2.88289	2.76343	2.01649	3.31161	4.35066	3.51637	0	AATGTAAGAACTATTCTGAGCCTGCAGGCCATAGCCAAAGAGGTACCGGCTGTATTTTGT	ENST00000567099.1	16	-	78271258	78275115	3	78271258,78271984,78275094,	78271579,78272085,78275115,	ENSG00000260969.1	gene_id "ENSG00000260969.1"; transcript_id "ENST00000567099.1"; gene_type "antisense"; gene_status "NOVEL"; gene_name "RP11-190D6.2"; transcript_type "antisense"; transcript_status "KNOWN"; transcript_name "RP11-190D6.2-001"; level 2; tag "basic"; havana_gene "OTTHUMG00000176958.1"; havana_transcript "OTTHUMT00000434469.1";	ENST00000567099.1		Antisense	ENSEMBL	443
p23590	0.175438	0.00955831	2.19316	up	6.04407	6.10375	6.60283	7.39607	7.66447	7.08916	0	TCAGGAACAGCATTCTGAGCTCCTCACTGTGGAAGCTGCTCTGGTCTCTGCTTCCACGTG	TCONS_00012027	6	+	170344972	170345697	3	170344972,170345074,170345324,	170344988,170345113,170345697,	XLOC_005558	Gene_id=XLOC_005558;Gene_name=linc-FAM120B-7;Transcript_id=TCONS_00012027;Transcript_name=linc-FAM120B-7;	XLOC_005558		Intergenic	HumanLincRNACatalog	428
p15035	0.261898	0.0387794	2.08847	up	3.22685	4.29406	4.07586	4.79494	4.80052	5.18865	0	TGTTGACCAGACAGACCCAGAAGGGTCATTTGTCAAAACAAAGAAAATCTCTTCCAGGGG	ENST00000450896.1	7	-	104439839	104443986	3	104439839,104443285,104443898,	104440516,104443410,104443986,	ENSG00000226869.2	gene_id "ENSG00000226869.2"; transcript_id "ENST00000450896.1"; gene_type "processed_transcript"; gene_status "NOVEL"; gene_name "LHFPL3-AS1"; transcript_type "retained_intron"; transcript_status "KNOWN"; transcript_name "LHFPL3-AS1-004"; level 2; havana_gene "OTTHUMG00000157276.2"; havana_transcript "OTTHUMT00000348296.1";	ENST00000450896.1	LHFPL3-AS1	Intronic	ENSEMBL	890
p33685	0.225019	0.0232626	2.20267	up	4.09051	4.78217	4.56036	5.99904	5.16064	5.69112	0	TGATGTAGAATCAAATCCCGGGATATTTCTCCCTCCAGGGACTCAGGCAGAATTCAATCT	NR_027462.1	17	+	7531286	7536700	8	7531286,7533733,7533997,7534517,7534906,7535196,7536069,7536521,	7531469,7533825,7534187,7534679,7535066,7535333,7536277,7536700,	SAT2	ID=rna34080;Name=NR_027462.1;Parent=gene28696;Dbxref=GeneID:6462,Genbank:NR_027462.1,HGNC:10839,MIM:182205;gbkey=misc_RNA;product=sex hormone-binding globulin%2C transcript variant 5;transcript_id=NR_027462.1|ID=gene28697;Name=SAT2;Dbxref=GeneID:112483,HGNC:23160,HPRD:15296,MIM:611463;description=spermidine%2Fspermine N1-acetyltransferase family member 2;gbkey=Gene;gene=SAT2;gene_synonym=SSAT2	RefSeq_2485_1311		Antisense	RefSeq	1311
RNA95304|RNS_386_172	0.192169	0.0136336	3.95278	up	3.21631	3.9678	4.54071	6.23389	5.34882	6.09072	0	TCTAAAACTGTTTCAAAGGCTGCAGCCACCTCATCTGATTTGAATCGGACACCTGAAGTC	RNA95304|RNS_386_172													http://research.imb.uq.edu.au/rnadb/NoncodingRNASearchV2.zip	NA
p39780_v4	0.235687	0.0272123	3.07894	up	4.75775	4.47401	5.25797	6.53743	5.68931	7.13028	0	GACCCATTATCCTCTGGATTTCTTTTATGTGAAACAATAAAATGTCTTGTATTCGAGCCT	XR_245039.1	2	-	87739036	87758766	2	87739036,87758375,	87739412,87758766,	none					RefSeq	767
RNA95472|RNS_554_154	0.151913	0.00433929	2.74659	up	3.47223	3.93859	4.30503	5.44103	5.42069	5.22706	0	TTGCTTCCTCTTCCCTAAGCGTTCCATGGCAGGGTCCACGCAAGACCTGCCACTGGCAGC	RNA95472|RNS_554_154													http://research.imb.uq.edu.au/rnadb/NoncodingRNASearchV2.zip	NA
p4449	0.145075	0.00348222	5.52513	up	2.72114	2.99483	3.53187	6.18796	5.25985	5.19806	0	CTAGGCCTTTTAACCTATGATGTAATGTGCCTTACACCGTTTTAACGTGATCACATCAGA	ENST00000556537.1	14	-	39644088	39645084	2	39644088,39644982,	39644516,39645084,	ENSG00000259083.1	gene_id "ENSG00000259083.1"; transcript_id "ENST00000556537.1"; gene_type "lincRNA"; gene_status "NOVEL"; gene_name "RP11-407N17.4"; transcript_type "lincRNA"; transcript_status "KNOWN"; transcript_name "RP11-407N17.4-001"; level 2; tag "basic"; havana_gene "OTTHUMG00000170768.1"; havana_transcript "OTTHUMT00000410313.1";	ENST00000556537.1		Intergenic	ENSEMBL	530
p10467	0.131269	0.00186645	4.3187	up	1.62003	1.98955	1.67669	4.03024	3.35558	4.23224	0	CACAGCAAAGAGGTTTTGCCAAACACTTAGCAACAAAGAAATAAATAAGAAGCAAATGCT	ENST00000431019.1	20	-	49187511	49194578	2	49187511,49194030,	49191550,49194578,	ENSG00000232043.1	gene_id "ENSG00000232043.1"; transcript_id "ENST00000431019.1"; gene_type "antisense"; gene_status "NOVEL"; gene_name "RP4-530I15.9"; transcript_type "antisense"; transcript_status "KNOWN"; transcript_name "RP4-530I15.9-001"; level 2; tag "basic"; havana_gene "OTTHUMG00000133695.1"; havana_transcript "OTTHUMT00000257952.1";	ENST00000431019.1		Antisense	ENSEMBL	4587
p25238	0.174045	0.0089321	3.68352	up	3.66567	2.90741	3.81931	5.04692	5.0891	5.89963	0	TTCTACCCAGAGGACAAGAACATTTTTAGTTCCCAAGGAATGTACATCAGCCCCACGGAA	NR_024133.1	3	-	10327433	10334631	7	10327433,10328387,10331445,10331756,10332399,10332923,10334525,	10327578,10328496,10331562,10331893,10332674,10333135,10334631,	GHRL	ID=rna7551;Name=NR_024133.1;Parent=gene6102;Dbxref=GeneID:51738,Genbank:NR_024133.1,HGNC:18129,MIM:605353;gbkey=misc_RNA;product=ghrelin%2Fobestatin prepropeptide%2C transcript variant 8;transcript_id=NR_024133.1|ID=gene6102;Name=GHRL;Dbxref=GeneID:51738,HGNC:18129,MIM:605353;description=ghrelin%2Fobestatin prepropeptide;gbkey=Gene;gene=GHRL;gene_synonym=MTLRP	UCSC:uc003bvk.3		Antisense	RefSeq	1101
p3840	0.153381	0.00464691	3.18445	up	2.01459	2.89264	2.66508	4.08088	4.05394	4.45062	0	AGCAATGATATCTGAGACCCTATTGGTTCTCTTCTTCTGGAGAACGCTAATAGAGAGGCT	ENST00000547282.1	12	+	109029624	109034693	3	109029624,109030170,109034649,	109029822,109030231,109034693,	ENSG00000257221.1	gene_id "ENSG00000257221.1"; transcript_id "ENST00000547282.1"; gene_type "antisense"; gene_status "NOVEL"; gene_name "RP11-689B22.2"; transcript_type "antisense"; transcript_status "KNOWN"; transcript_name "RP11-689B22.2-002"; level 2; tag "basic"; havana_gene "OTTHUMG00000169412.1"; havana_transcript "OTTHUMT00000403907.1";	ENST00000547282.1		Antisense	ENSEMBL	303
p27322	0.247733	0.0324235	2.99194	up	5.01905	6.22175	5.59729	7.85651	6.67752	7.04731	0	GTCAGATCTTACCTGAAACATTGAAGCACAAAGTCTCTCTCCAAGTCCCCTTTTCCTTTT	uc.427+	18	+	24237198	24237413	1	24237198,	24237413,	uc.427+	uc.427+	UCRs_367_215		Antisense	UCR	215
p39237_v4	0.272809	0.0438424	2.39266	up	2.65552	3.41366	2.53441	4.15581	3.53309	4.69054	0	TGTGGAAACCGCCTTTTGTGGCTGGGCCAAAACAAGAAAATGCAAATAAAAAGCAGGAAT	XR_241206.2	1	-	15655238	15670401	2	15655238,15670271,	15656179,15670401,	none					RefSeq	1071
p11868	0.119546	0.000746088	2.19875	up	3.16154	3.03887	3.24401	4.47876	4.11024	4.26548	0	TATACTTTACCGGTTACGTCTAGACTATAAAGGACCACAGTGTTCCACCTCAGGCAGGTT	ENST00000478988.1	3	+	73672718	73674658	2	73672718,73674562,	73673116,73674658,	ENSG00000239677.1	gene_id "ENSG00000239677.1"; transcript_id "ENST00000478988.1"; gene_type "antisense"; gene_status "NOVEL"; gene_name "PDZRN3-AS1"; transcript_type "antisense"; transcript_status "KNOWN"; transcript_name "PDZRN3-AS1-001"; level 1; tag "basic"; tag "exp_conf"; havana_gene "OTTHUMG00000158864.3"; havana_transcript "OTTHUMT00000352459.2";	ENST00000478988.1	PDZRN3-AS1	Antisense	ENSEMBL	494
p6764	0.242201	0.0297657	2.65097	up	2.38243	3.61725	3.44974	4.90646	4.33224	4.43029	0	CAAAATGAGAATCTAGATACTACCTCCTGGGGCCCCAGCGGGAAGAGATGAGGGAGGAGC	ENST00000584986.1	17	-	27918720	27919259	2	27918720,27919212,	27918951,27919259,	ENSG00000264647.1	gene_id "ENSG00000264647.1"; transcript_id "ENST00000584986.1"; gene_type "antisense"; gene_status "NOVEL"; gene_name "RP11-68I3.7"; transcript_type "antisense"; transcript_status "KNOWN"; transcript_name "RP11-68I3.7-001"; level 2; tag "basic"; havana_gene "OTTHUMG00000179725.1"; havana_transcript "OTTHUMT00000447828.1";	ENST00000584986.1		Antisense	ENSEMBL	278
p9604	0.0872154	5.64582e-05	4.50654	up	2.26174	2.26356	2.22185	4.50643	4.18386	4.57292	0	TGAAGTCAAACTCACCCCTTCAGGAGGCTTAGAAATGATGCCTTCTTTCCCCTGAAAACT	ENST00000438506.1	2	-	241898512	241899217	2	241898512,241898656,	241898539,241899217,	ENSG00000233392.1	gene_id "ENSG00000233392.1"; transcript_id "ENST00000438506.1"; gene_type "processed_transcript"; gene_status "NOVEL"; gene_name "AC104809.4"; transcript_type "retained_intron"; transcript_status "KNOWN"; transcript_name "AC104809.4-003"; level 2; havana_gene "OTTHUMG00000151847.3"; havana_transcript "OTTHUMT00000324352.1";	TCONS_00002682;XLOC_002548;TCONS_00003522;XLOC_002548		Intergenic	ENSEMBL	588
p10474	0.141041	0.00291217	2.77043	up	2.32253	2.06319	2.35712	3.38488	3.67156	4.09673	0	GTCCAGTGCACATTTCTCATGTCCAGATGAGAAATGAATGCTCAGGGGATTGCTTGATAC	ENST00000436286.2	20	-	52014198	52029448	3	52014198,52017670,52029097,	52017025,52017772,52029448,	ENSG00000231703.2	gene_id "ENSG00000231703.2"; transcript_id "ENST00000436286.2"; gene_type "antisense"; gene_status "NOVEL"; gene_name "RP4-669H2.1"; transcript_type "antisense"; transcript_status "KNOWN"; transcript_name "RP4-669H2.1-001"; level 2; tag "basic"; havana_gene "OTTHUMG00000033066.2"; havana_transcript "OTTHUMT00000080413.2";	ENST00000436286.2		Antisense	ENSEMBL	3280
p37737_v4	0.204468	0.016806	2.41102	up	3.43383	4.45668	3.85125	5.07485	5.42885	5.04699	0	CAGCCAATTTCCATGCATTTGAGAGGCAAAAAGACAAAATAAAACAAAACGTGGATTGGG	ENST00000606089.1	5	+	133340837	133341253	1	133340837,	133341253,	ENSG00000271737.1	gene_id "ENSG00000271737.1"; transcript_id "ENST00000606089.1"; gene_type "lincRNA"; gene_status "NOVEL"; gene_name "CTB-113I20.2"; transcript_type "lincRNA"; transcript_status "KNOWN"; transcript_name "CTB-113I20.2-001"; level 2; tag "basic"; havana_gene "OTTHUMG00000185563.1"; havana_transcript "OTTHUMT00000470727.1";			Intergenic	ENSEMBL	416
p18100	0.189906	0.012887	2.78844	up	3.1787	3.55448	3.77214	5.32129	5.23811	4.3843	0	CCACAAGAGGCACGAAGCATCAATGTTCAGATGCCGCAAATGAATAAAATAAATGAATAA	TCONS_00018689	10	+	26878992	26883254	3	26878992,26880238,26882862,	26879266,26880342,26883254,	XLOC_008419	Gene_id=XLOC_008419;Gene_name=linc-PDSS1-3;Transcript_id=TCONS_00018689;Transcript_name=linc-PDSS1-3;	XLOC_008419		Intergenic	HumanLincRNACatalog	770
p41240_v4	0.264087	0.0397755	2.24828	up	3.90405	3.95727	3.20705	4.58665	5.46687	4.52132	0	AAACATGCAGAGCATTAGACAGCCTAAATGGAGCTGGCTAGATATGACTCCAGTTGTGAC	XR_242144.1	7	+	22893874	22909428	5	22893874,22896140,22896591,22898189,22908633,	22893899,22896175,22896635,22900257,22909428,	none					RefSeq	2967
p20957	0.23682	0.0276398	4.37578	up	3.52204	2.11892	3.33379	5.75305	4.25077	5.35956	0	TTCTCGGCTTCCCATAGAGTCTCCGCGTAGATTTACTAATAGAGGGATTGTTAAGTGGCA	TCONS_00004501	2	-	175197324	175198448	2	175197324,175198284,	175197788,175198448,	XLOC_002399	Gene_id=XLOC_002399;Gene_name=linc-OLA1-1;Transcript_id=TCONS_00004501;Transcript_name=linc-OLA1-1;	XLOC_002399		Intergenic	HumanLincRNACatalog	628
p23324	0.281648	0.0483093	2.28682	up	5.50889	5.77375	5.7354	7.66924	6.65581	6.27301	0	GATATTATGAAAATGAACCCCTCACTCTGAGCTCTTTCGAGAGGAATCCTCAAGTATGGA	TCONS_00012372	6	-	169825998	169830792	3	169825998,169827572,169830735,	169827342,169830318,169830792,	XLOC_005939	Gene_id=XLOC_005939;Gene_name=linc-THBS2-3;Transcript_id=TCONS_00012372;Transcript_name=linc-THBS2-3;	XLOC_005939		Intergenic	HumanLincRNACatalog	4147
p35102_v4	0.226011	0.0236157	2.27795	up	4.72344	5.47036	5.23024	6.75762	5.88884	6.34079	0	ACGTCCCGCCCCTGTCTTGGCGGTCCTCAGAATGAAATCCAGATTCACTAAAGAGTTCCT	ENST00000504969.1	4	+	1107426	1126738	3	1107426,1126116,1126496,	1107540,1126228,1126738,	ENSG00000251652.1	gene_id "ENSG00000251652.1"; transcript_id "ENST00000504969.1"; gene_type "antisense"; gene_status "NOVEL"; gene_name "RP11-20I20.2"; transcript_type "antisense"; transcript_status "KNOWN"; transcript_name "RP11-20I20.2-001"; level 1; tag "basic"; tag "exp_conf"; havana_gene "OTTHUMG00000160168.1"; havana_transcript "OTTHUMT00000359509.1";	ENST00000504969.1		Antisense	ENSEMBL	468
p40808_v4	0.161325	0.00593686	2.24312	up	3.15019	3.33323	3.18043	4.39534	4.01729	4.74773	0	AAATCACAGATATTCCCCTCTGTGATGTTCAGCTCAGCCTGGAAAGGAGAGGTAGAAACT	XR_427772.1	5	-	131761278	131762469	3	131761278,131761973,131762318,	131761304,131762202,131762469,	none					RefSeq	406
p19004	0.190166	0.0129863	3.4651	up	3.62725	3.92038	3.54104	4.68172	5.85654	5.9291	0	GAGAACTACTGGCTTAAAGGGTCCCATTTCTTGCTTCTTTAAGTGTCAAACAGTGACTGT	TCONS_00021956	13	-	30941105	30951078	4	30941105,30946421,30949603,30950963,	30941854,30946511,30949913,30951078,	XLOC_010556	Gene_id=XLOC_010556;Gene_name=linc-KATNAL1-3;Transcript_id=TCONS_00021956;Transcript_name=linc-KATNAL1-3;	XLOC_010556		Intergenic	HumanLincRNACatalog	1264
p1053	0.279053	0.0468915	3.55814	up	4.68851	5.06758	5.34601	6.62265	5.9402	8.03263	0	TTTGCTTACTGAACCTGGGGACATACTACTCCCCAGCACTGCCTAAGTTTCTGGAAAAAA	ENST00000437128.1	1	+	89726264	89735437	2	89726264,89735280,	89726431,89735437,	ENSG00000237568.1	gene_id "ENSG00000237568.1"; transcript_id "ENST00000437128.1"; gene_type "antisense"; gene_status "NOVEL"; gene_name "RP4-620F22.2"; transcript_type "antisense"; transcript_status "KNOWN"; transcript_name "RP4-620F22.2-001"; level 2; tag "basic"; havana_gene "OTTHUMG00000010124.1"; havana_transcript "OTTHUMT00000028003.1";	ENST00000437128.1		Antisense	ENSEMBL	324
p42250_v4	0.280065	0.0474068	2.41449	up	4.38026	5.63003	4.82191	6.55217	5.70146	6.39372	0	AAGAGTACATGGAATAAAATCCTCAACTCCAACAAAGCTTTCCTGGACTCTCTGGGGCTC	XR_247234.1	11	+	63768359	63774646	3	63768359,63769187,63773734,	63768992,63769282,63774646,	none					RefSeq	1640
p7063	0.249789	0.03326	2.67917	up	2.18926	3.41659	2.50729	4.34554	3.62322	4.40973	0	TGCCAAAGGCAGCAGCTGCCATGTTTGACAAACTGGAACGGAGCTATGTCCAAATTAAAT	ENST00000593118.1	17	-	75718953	75724641	2	75718953,75724491,	75721084,75724641,	ENSG00000267790.1	gene_id "ENSG00000267790.1"; transcript_id "ENST00000593118.1"; gene_type "lincRNA"; gene_status "NOVEL"; gene_name "RP11-316M20.1"; transcript_type "lincRNA"; transcript_status "KNOWN"; transcript_name "RP11-316M20.1-001"; level 2; tag "basic"; havana_gene "OTTHUMG00000177432.1"; havana_transcript "OTTHUMT00000436896.1";	TCONS_00025254;XLOC_012581		Intergenic	ENSEMBL	2281
p7491	0.201995	0.0161067	2.67859	up	2.82569	2.78198	3.54286	4.97028	4.12472	4.31997	0	TGTAATATTGCCACAGACTGATTCCCGTTGCCTTTGATATGCAACCTGTGCCTACAGTCA	ENST00000538693.1	17	+	70026431	70032457	2	70026431,70032379,	70026992,70032457,	ENSG00000256124.1	gene_id "ENSG00000256124.1"; transcript_id "ENST00000538693.1"; gene_type "lincRNA"; gene_status "NOVEL"; gene_name "RP11-84E24.3"; transcript_type "lincRNA"; transcript_status "KNOWN"; transcript_name "RP11-84E24.3-001"; level 2; tag "basic"; havana_gene "OTTHUMG00000168039.1"; havana_transcript "OTTHUMT00000397673.1";	ENST00000538693.1		Intergenic	ENSEMBL	639
p36264_v4	0.18283	0.0110267	3.37209	up	6.51731	5.86514	5.90427	8.3152	8.02111	7.21134	0	GCTGGAGTATTTTGAGATTGGAGAATTAAGGCCTTCAGTGGGTTGAATGAGGCCCAACCC	TCONS_00015358	8	+	128996418	129007177	3	128996418,129001407,129007128,	128996450,129001537,129007177,	XLOC_006924	Gene_id=XLOC_006924;Gene_name=linc-EFR3A-5;Transcript_id=TCONS_00015358;Transcript_name=linc-EFR3A-5;	XLOC_006924		Intergenic	HumanLincRNACatalog	211
p7110	0.228116	0.0243186	2.71751	up	2.48172	3.65972	3.42122	5.01964	4.42363	4.44626	0	TTTGAGAATAACTCTTCAGGTCAAAGTAGTCACGCCCAGTCTTCCTGGGCAAGAGAAACA	ENST00000571512.1	17	+	204527	206673	2	204527,206493,	205260,206673,	ENSG00000262558.1	gene_id "ENSG00000262558.1"; transcript_id "ENST00000571512.1"; gene_type "antisense"; gene_status "KNOWN"; gene_name "RP11-1260E13.3"; transcript_type "antisense"; transcript_status "KNOWN"; transcript_name "RP11-1260E13.3-001"; level 2; tag "basic"; havana_gene "OTTHUMG00000177418.1"; havana_transcript "OTTHUMT00000436837.1";	ENST00000571512.1		Antisense	ENSEMBL	913
p21767	0.230955	0.0252949	2.05942	up	2.9306	2.63888	3.46687	4.21857	4.24077	3.70372	0	TGGGACAACTGGCAAAAGGTAAGCATTCTTACCAAGGTTAACTGTCCCATATCACTGCCT	TCONS_00029762	22	+	20850203	20853121	2	20850203,20852953,	20850974,20853121,	XLOC_014159	Gene_id=XLOC_014159;Gene_name=linc-MED15-1;Transcript_id=TCONS_00029762;Transcript_name=linc-MED15-1;	XLOC_014159		Divergent	HumanLincRNACatalog	939
p370	0.205149	0.0169767	2.78366	up	2.5002	2.58241	3.63401	4.29322	4.30003	4.55432	0	GTAGAAAAATCTGAAATTTGAAACAGAAATGGCCACATAAGGACAACTCAGATGAAGTGC	ENST00000439394.1	1	-	119542966	119544015	2	119542966,119543912,	119543516,119544015,	ENSG00000226172.2	gene_id "ENSG00000226172.2"; transcript_id "ENST00000439394.1"; gene_type "lincRNA"; gene_status "NOVEL"; gene_name "RP4-712E4.1"; transcript_type "lincRNA"; transcript_status "KNOWN"; transcript_name "RP4-712E4.1-001"; level 2; tag "basic"; havana_gene "OTTHUMG00000012337.1"; havana_transcript "OTTHUMT00000034368.1";	ENCODE_1176_653;TCONS_00000618;XLOC_000982;TCONS_00000619;XLOC_000982		Intergenic	ENSEMBL	653
p18462	0.127896	0.00134021	2.90235	up	3.22412	2.92704	3.39687	4.83735	4.44984	4.87252	0	CTAACACCTCTTGCCATATTAGAATTGCTATTGCTCTGTCCTTTCATTCATGTATCCAAC	TCONS_00019313	11	+	61264003	61274098	3	61264003,61267234,61273233,	61264151,61267307,61274098,	XLOC_009146	Gene_id=XLOC_009146;Gene_name=linc-LRRC10B-1;Transcript_id=TCONS_00019313;Transcript_name=linc-LRRC10B-1;	XLOC_009146		Intergenic	HumanLincRNACatalog	1086
RNA95776|RNS_858_114	0.212121	0.019144	3.78826	up	2.13178	3.62069	3.67169	5.12574	5.0324	5.03061	0	AGTCCATAGTGTGGTTTTAAAAATTCACCTGCCCTCTGGGCTTTGAGGTCCTCTAACAAC	RNA95776|RNS_858_114													http://research.imb.uq.edu.au/rnadb/NoncodingRNASearchV2.zip	NA
p38683_v4	0.181362	0.0106241	2.33554	up	2.65059	2.71922	2.58461	3.39675	4.32246	3.90648	0	GAAGTACTGATGCCTTTACAGCACCTTCTTCAAAACCAACAGTTTTGTGCAAGAAATGTA	ENST00000607504.1	15	-	42062953	42064820	2	42062953,42064712,	42063161,42064820,	ENSG00000260814.2	gene_id "ENSG00000260814.2"; transcript_id "ENST00000607504.1"; gene_type "lincRNA"; gene_status "NOVEL"; gene_name "RP11-107F6.3"; transcript_type "lincRNA"; transcript_status "KNOWN"; transcript_name "RP11-107F6.3-002"; level 2; havana_gene "OTTHUMG00000172724.2"; havana_transcript "OTTHUMT00000471316.1";			Intergenic	ENSEMBL	316
p19488	0.228697	0.0244933	3.37026	up	3.64421	2.41631	3.38681	4.35771	4.85274	5.49547	0	TGGAATTGGAAAAGCAAATCCAGAAGTTGAGTTCCATGACTTTTTTGCTGTTTGCCTTTG	TCONS_00022572	14	+	86378384	86537310	2	86378384,86537206,	86378578,86537310,	XLOC_010891	Gene_id=XLOC_010891;Gene_name=linc-GPR65-6;Transcript_id=TCONS_00022572;Transcript_name=linc-GPR65-6;	XLOC_010891		Intergenic	HumanLincRNACatalog	298
p19100	0.17512	0.00942294	3.70172	up	2.84823	3.14907	2.81753	5.50523	4.15768	4.81651	0	ATAGAAGAAAGCGGGTAAAAGGGGTTCCCTTATCCCGAATATGAAACCACACAGGTCTGA	TCONS_00022093	13	-	98714195	98716549	2	98714195,98716285,	98714574,98716549,	XLOC_010704	Gene_id=XLOC_010704;Gene_name=linc-OXGR1-1;Transcript_id=TCONS_00022093;Transcript_name=linc-OXGR1-1;	XLOC_010704		Intergenic	HumanLincRNACatalog	643
p8760	0.145911	0.00358515	8.23817	up	5.42583	4.15373	4.02305	7.855	7.15467	7.7199	0	TCTTTACTAGGACAGCTGAGCTCTAAAGCATGTGAACTTCACCCACCACAACTGTTTGCT	ENST00000595649.1	19	+	42051553	42061621	7	42051553,42055887,42057549,42058122,42060075,42061320,42061579,	42051558,42055920,42057864,42058198,42060116,42061469,42061621,	ENSG00000268027.1	gene_id "ENSG00000268027.1"; transcript_id "ENST00000595649.1"; gene_type "lincRNA"; gene_status "NOVEL"; gene_name "AC006129.2"; transcript_type "lincRNA"; transcript_status "KNOWN"; transcript_name "AC006129.2-001"; level 2; tag "basic"; havana_gene "OTTHUMG00000182624.1"; havana_transcript "OTTHUMT00000462744.1";	ENST00000595649.1		Intergenic	ENSEMBL	661
p33644	0.183738	0.0114484	2.15367	up	3.61685	3.18334	3.90801	4.82747	4.79389	4.40723	0	TGCCTCCCACAGAATCTATTTCTGATGAATATGAAAGGAAGATTGTTCTTCCATGTTGGT	NR_037894.1	1	-	247108848	247242115	7	247108848,247130996,247143141,247151422,247162649,247163249,247241895,	247109129,247131094,247143306,247151557,247162742,247163376,247242115,	ZNF670-ZNF695	ID=rna4504;Name=NR_037894.1;Parent=gene3479;Dbxref=GeneID:100533111,Genbank:NR_037894.1;exception=annotated by transcript or proteomic data;gbkey=misc_RNA;product=ZNF670-ZNF695 readthrough;transcript_id=NR_037894.1|ID=gene3479;Name=ZNF670-ZNF695;Dbxref=GeneID:100533111;description=ZNF670-ZNF695 readthrough;gbkey=Gene;gene=ZNF670-ZNF695	UCSC:uc001ica.3		Antisense	RefSeq	1119
p19746	0.278661	0.0467469	2.26083	up	4.65298	5.08613	5.67586	6.89224	5.9974	6.05589	0	TTAATCATTGCTGCAAAATCTCACGTCCAGGAAGAATTAAACCCATCGCCTTGGGGGCAA	TCONS_00023380	15	+	41244054	41245400	2	41244054,41244581,	41244195,41245400,	XLOC_011224	Gene_id=XLOC_011224;Gene_name=linc-CHAC1-1;Transcript_id=TCONS_00023380;Transcript_name=linc-CHAC1-1;	XLOC_011224		Divergent	HumanLincRNACatalog	960
p21762	0.230334	0.0251301	2.67693	up	3.71707	4.13111	4.44532	5.78089	4.82855	5.94579	0	TAGAGAGATATCTGGGGACCAAACTGTAGGGACAGAGCTCCCGTCTAAGGTGGGCCTGTG	TCONS_00029501	22	+	18257667	18262240	2	18257667,18260870,	18257696,18262240,	XLOC_014144	Gene_id=XLOC_014144;Gene_name=linc-PEX26-2;Transcript_id=TCONS_00029501;Transcript_name=linc-PEX26-2;	XLOC_014144		Divergent	HumanLincRNACatalog	1399
p18571	0.148398	0.00378197	2.00158	up	4.91806	4.97235	5.13647	5.70632	6.14807	6.17591	0	TTTTACTCCCCTTTCTAAGTGTGCTCCCGGGAATGCTGTCTACTTGTTGCGATTTTACTC	TCONS_00019545	11	+	134306468	134308558	2	134306468,134308394,	134306678,134308558,	XLOC_009343	Gene_id=XLOC_009343;Gene_name=linc-ZCCHC17-5;Transcript_id=TCONS_00019545;Transcript_name=linc-ZCCHC17-5;	XLOC_009343		Intergenic	HumanLincRNACatalog	374
p29082	0.247699	0.0324078	2.32149	up	4.82038	4.63251	5.09012	5.77871	5.64361	6.76585	0	GTGACCTGAAAAAGTCTATTTGTGTTTCCTCTAGGAATCTCGGCCAAGAAGACAGGGACA	ENST00000420210.1	13	-	30915495	30941804	4	30915495,30937297,30938205,30941737,	30915733,30937363,30938342,30941804,	ENSG00000238121.1	gene_id "ENSG00000238121.1"; transcript_id "ENST00000420210.1"; gene_type "lincRNA"; gene_status "NOVEL"; gene_name "LINC00426"; transcript_type "lincRNA"; transcript_status "KNOWN"; transcript_name "LINC00426-002"; level 2; havana_gene "OTTHUMG00000016668.4"; havana_transcript "OTTHUMT00000044350.2";	ENCODE_1773_508;TCONS_00021474;XLOC_010556;TCONS_00021620;XLOC_010556;TCONS_00021621;XLOC_010556;TCONS_00021622;XLOC_010556;TCONS_00021623;XLOC_010556;TCONS_00021624;XLOC_010556	LINC00426	Intergenic	ENSEMBL	508
p20932	0.264155	0.0398466	4.38018	up	6.92053	5.39365	5.42718	8.94474	7.21615	7.97343	0	TTCCAGCATCCTCAGAGCTTCAAGGCAAGTACAGCTGTTCTAAGTAATTTTCATCATTTC	TCONS_00004443	2	-	130324222	130351825	2	130324222,130347818,	130324379,130351825,	XLOC_002317	Gene_id=XLOC_002317;Gene_name=linc-HS6ST1-4;Transcript_id=TCONS_00004443;Transcript_name=linc-HS6ST1-4;	XLOC_002317		Intergenic	HumanLincRNACatalog	4164
p40257_v4	0.212616	0.019238	5.71755	up	2.41129	1.9171	1.83571	3.38759	4.74375	5.57896	0	GAAAGGGACAGCTTATATGTATGTTAGACTGTCCAAAAGTGTTTGTAGAACCTCATTTTA	XR_241616.1	3	+	171899634	171905083	2	171899634,171904501,	171902173,171905083,	none					RefSeq	3121
p23738	0.151852	0.00422296	2.99054	up	3.41064	3.97727	3.11402	5.14907	4.89844	5.19564	0	TTCAGGGTTTCAAAGGACGTCCGCATCTGGTTTCTCTTTCCAGGCCGCTACATGCCAGCG	TCONS_00014055	7	+	1499553	1501464	2	1499553,1501406,	1499903,1501464,	XLOC_005963	Gene_id=XLOC_005963;Gene_name=linc-MAFK-1;Transcript_id=TCONS_00014055;Transcript_name=linc-MAFK-1;	XLOC_005963		Divergent	HumanLincRNACatalog	408
p24388	0.265264	0.0403639	2.12945	up	4.73495	5.17222	4.38531	5.87075	6.34012	5.35306	0	AGGCACTCACCTTACATTCATTTTTAACATAAAGTTACCCTGGAAACGCTGGATCCAGAA	TCONS_00016503	9	-	138469276	138472027	2	138469276,138471797,	138469656,138472027,	XLOC_007892	Gene_id=XLOC_007892;Gene_name=linc-C9orf116-1;Transcript_id=TCONS_00016503;Transcript_name=linc-C9orf116-1;	XLOC_007892		Intergenic	HumanLincRNACatalog	610
p20453	0.201215	0.0158605	2.04252	up	2.53792	2.66239	3.20858	4.11752	3.59529	3.78712	0	AAGGTGCCAAATATAGTTGACAGGAAGCTGTGTTCCAGACACATGTAGCCAAAAACACAG	TCONS_00026557	18	-	70951945	70953165	2	70951945,70952942,	70951991,70953165,	XLOC_012878	Gene_id=XLOC_012878;Gene_name=linc-NETO1-4;Transcript_id=TCONS_00026557;Transcript_name=linc-NETO1-4;	XLOC_012878		Intergenic	HumanLincRNACatalog	269
p6139	0.184309	0.0116497	2.30858	up	2.39304	2.52655	2.14047	3.16964	4.02469	3.48675	0	AACTTGAGGGGTCTGGCTACCCCTCTGAGACTTCTTTTTTGAGATAAAATCATATAACAT	ENST00000567317.1	16	-	80600690	80603584	3	80600690,80601844,80602712,	80600990,80602010,80603584,	ENSG00000260737.1	gene_id "ENSG00000260737.1"; transcript_id "ENST00000567317.1"; gene_type "lincRNA"; gene_status "NOVEL"; gene_name "RP11-18F14.1"; transcript_type "lincRNA"; transcript_status "KNOWN"; transcript_name "RP11-18F14.1-001"; level 2; tag "basic"; havana_gene "OTTHUMG00000176267.2"; havana_transcript "OTTHUMT00000431699.1";	uc002ffr.1;UCSC_7760_1338;TCONS_00024275;XLOC_012020		Intergenic	ENSEMBL	1338
p39939_v4	0.145911	0.00359391	3.55012	up	3.63038	2.67155	3.18639	4.99354	5.18073	4.79766	0	CCTGTGAAGCTAGCTGTTTCCCTTTCCTACTGCATTTTCCCCAAGATAAAGGTATAGAAT	XR_241371.1	2	+	197036320	197037378	2	197036320,197036628,	197036378,197037378,	none					RefSeq	808
p527	0.176395	0.00970371	2.22267	up	3.46973	3.74534	2.96635	4.73398	4.49887	4.40545	0	TATGTGACCTGAAGGACGGATGAAATTCACCAAAGTCTCTACCACAGACATTCTCAGATG	ENST00000451439.1	1	-	170240907	170253349	3	170240907,170247970,170253279,	170241122,170248073,170253349,	ENSG00000224286.1	gene_id "ENSG00000224286.1"; transcript_id "ENST00000451439.1"; gene_type "lincRNA"; gene_status "NOVEL"; gene_name "RP11-297H3.4"; transcript_type "lincRNA"; transcript_status "KNOWN"; transcript_name "RP11-297H3.4-002"; level 2; havana_gene "OTTHUMG00000035969.1"; havana_transcript "OTTHUMT00000087600.1";	ENCODE_2464_388;TCONS_00000676;XLOC_001087;TCONS_00000677;XLOC_001087		Intergenic	ENSEMBL	388
p22288	0.26673	0.0408746	2.04374	up	2.82884	3.14836	3.81735	4.66817	4.06836	4.15164	0	GACGGGGTTGGCAGGACTGCCTACACTGCTTTGAAAATATTTAACAATAGGTAACTTTGG	TCONS_00008451	4	-	25554573	25556581	2	25554573,25556493,	25555222,25556581,	XLOC_003910	Gene_id=XLOC_003910;Gene_name=linc-SEPSECS-2;Transcript_id=TCONS_00008451;Transcript_name=linc-SEPSECS-2;	XLOC_003910		Intergenic	HumanLincRNACatalog	737
p26607	0.174705	0.0090591	2.42047	up	4.66027	4.51997	3.99221	5.42299	5.5662	6.00913	0	CTGTCAGTGCTTGCCTGTGCACATTTCTTATTTATAATCTTTGATAAGTGCAACAAGTAG	HIT000067513	10	-	31215452	31215972	1	31215452,	31215972,	HIX0035469	None	H-InvDB_693_546		Intronic	H-InvDB	520
p17651	0.278457	0.0466385	2.07555	up	5.08553	5.82935	5.78135	6.70502	6.09361	7.05807	0	AGAATCTTCTAAGCTGGCTGTTGTCCAGACTTGCCATCCTCATTGTAGTAAAACACTGGC	TCONS_00001982	1	+	33394668	33399878	2	33394668,33399755,	33395658,33399878,	XLOC_000133	Gene_id=XLOC_000133;Gene_name=linc-ADC-1;Transcript_id=TCONS_00001982;Transcript_name=linc-ADC-1;	XLOC_000133		Intergenic	HumanLincRNACatalog	1113
p9786	0.283688	0.0493797	2.11593	up	3.72522	4.28505	4.70986	5.83424	4.96569	5.16408	0	CTAGGTTTGACATAGATAATTAAGCAACTACAAAGCGTGATAAAGCTTTTGAGAGGGAGG	ENST00000439870.1	2	+	48133220	48134795	2	48133220,48134456,	48133298,48134795,	ENSG00000233230.1	gene_id "ENSG00000233230.1"; transcript_id "ENST00000439870.1"; gene_type "antisense"; gene_status "NOVEL"; gene_name "AC079807.2"; transcript_type "antisense"; transcript_status "KNOWN"; transcript_name "AC079807.2-003"; level 2; tag "basic"; havana_gene "OTTHUMG00000151834.2"; havana_transcript "OTTHUMT00000324098.2";	TCONS_00002890;XLOC_001464;TCONS_00002891;XLOC_001464		Antisense	ENSEMBL	417
RNA95278|RNS_360_175	0.222279	0.0223899	3.00465	up	2.58281	3.22509	3.77813	4.93696	4.25644	5.15423	0	ATCACCTCTGGTTTGTAAATTCACAGAAGAAGTAAGTGTCTTGGCCAAGGTCATGCCGAG	RNA95278|RNS_360_175													http://research.imb.uq.edu.au/rnadb/NoncodingRNASearchV2.zip	NA
p25536	0.184581	0.0117712	2.8288	up	4.83643	5.39576	4.93013	6.90254	6.79182	5.96854	0	TGTGTGACTGCATAACAACGGGTTACTCATTTCCTCTGGAAAACTTCACAGGGCCTCTTT	XR_108888.1	8	+	128944042	128944956	2	128944042,128944710,	128944444,128944956,	LOC100507101	ID=rna19318;Name=XR_108888.1;Parent=gene16350;Dbxref=GeneID:100507101,Genbank:XR_108888.1;gbkey=misc_RNA;product=uncharacterized LOC100507101;transcript_id=XR_108888.1|ID=gene16350;Name=LOC100507101;Dbxref=GeneID:100507101;gbkey=Gene;gene=LOC100507101	XR_108888.1		Intergenic	RefSeq	648
p39603_v4	0.157708	0.0053876	2.68489	up	2.4092	2.35834	3.11971	4.218	3.93697	4.00688	0	CCCTAGAATGGCAAATCCATGACAAAGAAAATTTCTGATGAATAAAAACGTGCCTGGGTC	XR_247109.1	1	+	235805701	235807120	2	235805701,235806854,	235805770,235807120,	none					RefSeq	335
p1816	0.123122	0.000848517	2.75602	up	2.5659	2.96483	3.01063	4.32984	4.16066	4.43862	0	TGCTGCAGATTTTCTGCACAACCCCTCCTCATGGGGGAAGGTTTGGTACCTGAATGAGGC	ENST00000421697.2	10	+	1568831	1599179	2	1568831,1598805,	1569094,1599179,	ENSG00000205696.4	gene_id "ENSG00000205696.4"; transcript_id "ENST00000421697.2"; gene_type "antisense"; gene_status "KNOWN"; gene_name "ADARB2-AS1"; transcript_type "antisense"; transcript_status "KNOWN"; transcript_name "ADARB2-AS1-002"; level 2; tag "mRNA_end_NF"; havana_gene "OTTHUMG00000017542.2"; havana_transcript "OTTHUMT00000046425.1";	NR_033387;RefSeq_3162_644	ADARB2-AS1	Antisense	ENSEMBL	637
p8168	0.21987	0.021581	2.22983	up	4.01419	4.1798	4.46028	5.85783	5.40582	4.86142	0	CCTCTCATGTTTGATGAAGGGAACAGAAGAAAATGGTTTCACTTCTTCAGTGTATATTTA	ENST00000601420.1	19	-	12640581	12643787	2	12640581,12643723,	12641050,12643787,	ENSG00000269560.1	gene_id "ENSG00000269560.1"; transcript_id "ENST00000601420.1"; gene_type "sense_intronic"; gene_status "NOVEL"; gene_name "CTD-2192J16.21"; transcript_type "sense_intronic"; transcript_status "KNOWN"; transcript_name "CTD-2192J16.21-001"; level 2; tag "basic"; havana_gene "OTTHUMG00000182614.1"; havana_transcript "OTTHUMT00000462690.1";	ENST00000601420.1	CTD-2192J16.21	Sense	ENSEMBL	533
p21641	0.182599	0.0109518	2.53147	up	4.22374	3.72928	4.18485	5.31344	4.98823	5.85613	0	GAATATTTTAATACTTCTGCTATTGGCCTCACCCAAAACCAGAAAGTGCAGGGAGTCGTG	TCONS_00029171	21	-	45576306	45580684	2	45576306,45578912,	45578657,45580684,	XLOC_014110	Gene_id=XLOC_014110;Gene_name=linc-CSTB-1;Transcript_id=TCONS_00029171;Transcript_name=linc-CSTB-1;	XLOC_014110		Intergenic	HumanLincRNACatalog	4123
p21042	0.224652	0.0230674	2.5399	up	4.15591	4.40517	4.32706	6.29813	5.59825	5.02606	0	CATGAAGAGCTAGCCCCTAGCATGACACTTGGCCTACTTTTGGTATTTAATAAACGTCTT	TCONS_00003566	2	+	10170630	10178720	2	10170630,10178504,	10170794,10178720,	XLOC_001341	Gene_id=XLOC_001341;Gene_name=linc-KLF11-1;Transcript_id=TCONS_00003566;Transcript_name=linc-KLF11-1;	XLOC_001341		Intergenic	HumanLincRNACatalog	380
p20270	0.215222	0.0202102	3.54328	up	2.04412	3.43948	2.77547	4.52669	4.12713	5.0805	0	TCCATGGGATCATTAGAGTCCTTCTCTTGCAGCTGTTGGGAGAATGAAACACAAGGAAAG	TCONS_00025321	17	+	16925488	16926546	2	16925488,16926500,	16925731,16926546,	XLOC_012127	Gene_id=XLOC_012127;Gene_name=linc-MPRIP-1;Transcript_id=TCONS_00025321;Transcript_name=linc-MPRIP-1;	XLOC_012127		Intergenic	HumanLincRNACatalog	289
p39475_v4	0.165887	0.00703212	3.29859	up	3.51343	3.64389	4.34062	5.89972	5.14491	5.61886	0	GTTATTTCCCTGGGAAAACTGCGCTACTTTCAGCAAAATGCATTTCCTTTTGATGGGCAT	XR_426862.1	1	+	167424456	167427933	4	167424456,167426241,167426605,167427405,	167424728,167426354,167426758,167427933,	none					RefSeq	1066
p15979	0.174418	0.00902936	3.14107	up	3.01534	3.15322	2.09659	4.196	4.53961	4.48332	0	GTGAAAAAATGTGAATTGTTCTACTCATCTGGAAAAGAGAACCCTGAGGCAGGAACAAGT	ENST00000521207.1	8	-	144363195	144363780	2	144363195,144363651,	144363495,144363780,	ENSG00000253716.1	gene_id "ENSG00000253716.1"; transcript_id "ENST00000521207.1"; gene_type "antisense"; gene_status "NOVEL"; gene_name "RP13-582O9.5"; transcript_type "antisense"; transcript_status "KNOWN"; transcript_name "RP13-582O9.5-003"; level 2; tag "basic"; havana_gene "OTTHUMG00000164976.1"; havana_transcript "OTTHUMT00000381238.1";	ENST00000521207.1		Antisense	ENSEMBL	429
p34806_v4	0.155049	0.0050377	10.2849	up	6.01938	4.87528	5.40028	9.31173	7.78824	9.28234	0	TAGACCTGAGAATGAAGTAAGGTGCTTCAGAATAACTGGGAGATGAAACAGGAAGCTCTA	ENST00000455131.1	2	+	87755023	87820932	3	87755023,87779741,87820725,	87755164,87780126,87820932,	ENSG00000222041.5	gene_id "ENSG00000222041.5"; transcript_id "ENST00000455131.1"; gene_type "lincRNA"; gene_status "NOVEL"; gene_name "LINC00152"; transcript_type "lincRNA"; transcript_status "KNOWN"; transcript_name "LINC00152-011"; level 1; tag "exp_conf"; havana_gene "OTTHUMG00000130273.9"; havana_transcript "OTTHUMT00000330393.4";	ENST00000455131.1	LINC00152	Intergenic	ENSEMBL	733
p5078	0.142796	0.0032505	4.1097	up	1.75201	1.69191	2.46315	3.83121	3.76923	4.42374	0	GGTTTAGTTGTGTGCAAGAACTACTCTGCACAGCAAGAATGATTGGTTGAGACTGACAGA	ENST00000560812.1	15	-	31514201	31521587	4	31514201,31514634,31515452,31521474,	31514501,31514719,31515634,31521587,	ENSG00000259772.1	gene_id "ENSG00000259772.1"; transcript_id "ENST00000560812.1"; gene_type "processed_transcript"; gene_status "NOVEL"; gene_name "RP11-16E12.2"; transcript_type "processed_transcript"; transcript_status "KNOWN"; transcript_name "RP11-16E12.2-005"; level 2; havana_gene "OTTHUMG00000172223.1"; havana_transcript "OTTHUMT00000417391.1";	ENST00000560812.1		Antisense	ENSEMBL	680
p19131	0.257855	0.0372569	2.14437	up	4.00092	4.9081	4.84489	5.89568	5.27089	5.88901	0	CTGTCAGGAGTGTCTGCTTTATTCAGTAGTAAATGTGAATTGTTTTTCATTCTGTTGTGA	TCONS_00022126	13	-	113342590	113343964	2	113342590,113343958,	113343183,113343964,	XLOC_010734	Gene_id=XLOC_010734;Gene_name=linc-TUBGCP3-2;Transcript_id=TCONS_00022126;Transcript_name=linc-TUBGCP3-2;	XLOC_010734		Divergent	HumanLincRNACatalog	599
p43561_v4	0.279325	0.0470404	2.38113	up	3.10463	4.06373	4.23353	5.35171	4.51989	5.28523	0	TAAATGAATGTTCCTTCTGCCATGACTCATGTCTCGGGGACAACAGCAAAAAGAGGCTCT	XR_244053.2	19	-	1769756	1774309	5	1769756,1773441,1773632,1774034,1774256,	1769829,1773539,1773726,1774166,1774309,	none					RefSeq	450
p11240	0.221941	0.0221373	2.53942	up	3.36609	3.15069	3.57391	4.02488	5.17793	4.92138	0	GGGCATCTGACTAGAGTATTGTTTGATAACCAGAAAGAAATCAAAAATTGGTGATCACAA	ENST00000380711.3	22	+	51021454	51022306	2	51021454,51022026,	51021752,51022306,	ENSG00000205559.3	gene_id "ENSG00000205559.3"; transcript_id "ENST00000380711.3"; gene_type "antisense"; gene_status "NOVEL"; gene_name "CTA-384D8.20"; transcript_type "antisense"; transcript_status "KNOWN"; transcript_name "CTA-384D8.20-001"; level 1; tag "basic"; tag "exp_conf"; havana_gene "OTTHUMG00000150208.1"; havana_transcript "OTTHUMT00000316839.1";	NR_021492;RefSeq_3181_627	CTA-384D8.20	Antisense	ENSEMBL	578
p42924_v4	0.277888	0.0463016	2.56084	up	5.10902	6.17888	5.95873	6.43557	7.59214	7.28877	0	CAAAGTGAGCCAAAAATTTGAAAAGCAACTTTTATTGAAGAATTTGGAGGGAAGGTTCCA	XR_429419.1	14	+	105234303	105236006	2	105234303,105234728,	105234344,105236006,	none					RefSeq	1319
p11677	0.270791	0.0427644	2.25205	up	3.28739	2.93947	4.17041	4.86208	4.72025	4.32865	0	TGGCCATCCAGACATAAAGAAATTAGAACGTTCATTCATCTGCAGATGCTCACACATTCC	ENST00000601913.1	3	-	193760978	193767131	2	193760978,193766701,	193761297,193767131,	ENSG00000230102.2	gene_id "ENSG00000230102.2"; transcript_id "ENST00000601913.1"; gene_type "processed_transcript"; gene_status "NOVEL"; gene_name "RP11-407B7.1"; transcript_type "lincRNA"; transcript_status "KNOWN"; transcript_name "RP11-407B7.1-009"; level 2; tag "RNA_Seq_supported_only"; havana_gene "OTTHUMG00000155989.2"; havana_transcript "OTTHUMT00000461505.1";	ENST00000601913.1		Intergenic	ENSEMBL	749
p8789	0.211763	0.0190485	4.82622	up	1.7637	2.1147	3.42539	5.25985	4.16006	4.69655	0	TCTATGATGCTCTATTCTCAACGTTCTCTGGTCCTAGGAGTCTGAGCCTGACATTCGTTT	ENST00000525352.1	19	+	47165241	47176893	2	47165241,47176725,	47165454,47176893,	ENSG00000245598.2	gene_id "ENSG00000245598.2"; transcript_id "ENST00000525352.1"; gene_type "antisense"; gene_status "KNOWN"; gene_name "DACT3-AS1"; transcript_type "antisense"; transcript_status "KNOWN"; transcript_name "DACT3-AS1-003"; level 2; tag "basic"; havana_gene "OTTHUMG00000165987.1"; havana_transcript "OTTHUMT00000387313.1";	ENST00000525352	DACT3-AS1	Antisense	ENSEMBL	381
p29033	0.255885	0.0360511	2.28586	up	2.7683	3.97517	3.82477	4.61028	4.81135	4.72483	0	TTTCTGAAACTTCATGGTTTGGTCCAGTAGGAGCTATTTAGGGAATCCCCAGTACATGCC	ENST00000501708.1	11	-	66037302	66045996	2	66037302,66045965,	66040063,66045996,	ENSG00000245156.1	gene_id "ENSG00000245156.1"; transcript_id "ENST00000501708.1"; gene_type "lincRNA"; gene_status "NOVEL"; gene_name "RP11-867G23.3"; transcript_type "lincRNA"; transcript_status "KNOWN"; transcript_name "RP11-867G23.3-001"; level 2; tag "basic"; havana_gene "OTTHUMG00000166907.1"; havana_transcript "OTTHUMT00000391825.1";	ENST00000501708;ASO1896;asoverlaps_132_2777		Intergenic	ENSEMBL	2792
p11217	0.255881	0.0359681	2.31124	up	5.42432	5.27567	5.64475	6.62459	7.32012	6.02604	0	AGAGCATTGACATGTTTGGCATGGATTTGTTTCACAGGGTCCCACAGAAACTTCTGCTCT	ENST00000332965.3	22	+	42665758	42670868	2	42665758,42669899,	42666031,42670868,	ENSG00000182057.4	gene_id "ENSG00000182057.4"; transcript_id "ENST00000332965.3"; gene_type "lincRNA"; gene_status "NOVEL"; gene_name "Z83851.3"; transcript_type "lincRNA"; transcript_status "KNOWN"; transcript_name "Z83851.3-001"; level 2; tag "basic"; havana_gene "OTTHUMG00000150700.1"; havana_transcript "OTTHUMT00000319662.1";	ENCODE_463_1242	Z83851.3	Intergenic	ENSEMBL	1242
p38058_v4	0.137926	0.00265577	3.29866	up	5.47365	5.28738	6.11502	7.43957	7.22193	7.38017	0	TAAATGAAACTGAGGGCATTTTATTTCACAATAAAGTCTCATTGGCCAACACGCCGCCCT	ENST00000608819.1	7	+	134853154	134854299	1	134853154,	134854299,	ENSG00000272941.1	gene_id "ENSG00000272941.1"; transcript_id "ENST00000608819.1"; gene_type "antisense"; gene_status "NOVEL"; gene_name "RP11-134L10.1"; transcript_type "antisense"; transcript_status "KNOWN"; transcript_name "RP11-134L10.1-001"; level 2; tag "basic"; havana_gene "OTTHUMG00000186343.1"; havana_transcript "OTTHUMT00000472974.1";			Antisense	ENSEMBL	1145
RNA95534|RNS_616_147	0.183228	0.0112494	2.01168	up	4.80595	5.00251	4.85444	6.33354	5.67216	5.68239	0	TCAGGTTTCTCCTGGTCTTCTTGCAAAGATAAGTTTGCAGCTTCCCAATAATGGGCCACA	RNA95534|RNS_616_147													http://research.imb.uq.edu.au/rnadb/NoncodingRNASearchV2.zip	NA
p12859	0.166127	0.00710815	3.72221	up	2.04657	2.35891	2.91154	4.75975	4.42589	3.81986	0	GCTCCTTCTATCACCATAAAGCAGCATAAAAATCAAATTGGAGAACACTTGTATCTACAA	ENST00000505556.1	4	+	121560263	121571951	2	121560263,121571664,	121560506,121571951,	ENSG00000249409.1	gene_id "ENSG00000249409.1"; transcript_id "ENST00000505556.1"; gene_type "lincRNA"; gene_status "NOVEL"; gene_name "RP11-501E14.1"; transcript_type "lincRNA"; transcript_status "KNOWN"; transcript_name "RP11-501E14.1-001"; level 1; tag "exp_conf"; havana_gene "OTTHUMG00000161141.1"; havana_transcript "OTTHUMT00000363938.1";	TCONS_00007607;XLOC_003671		Intergenic	ENSEMBL	530
p6914	0.199334	0.015358	2.15442	up	4.05716	4.18778	4.25094	5.75213	4.83035	5.2353	0	AGAGTTCCCAGGCCTGTACTATGTTCCCAGCATGATTAAGGAATAATCTGAACGTGGTTC	ENST00000514506.1	17	-	47583018	47651426	3	47583018,47588344,47651180,	47583862,47588475,47651426,	ENSG00000249906.1	gene_id "ENSG00000249906.1"; transcript_id "ENST00000514506.1"; gene_type "antisense"; gene_status "NOVEL"; gene_name "RP5-1029K10.2"; transcript_type "antisense"; transcript_status "KNOWN"; transcript_name "RP5-1029K10.2-001"; level 2; tag "basic"; havana_gene "OTTHUMG00000161498.1"; havana_transcript "OTTHUMT00000365157.1";	ENST00000514506.1		Antisense	ENSEMBL	1221
p9290	0.210433	0.0185984	4.08892	up	8.08569	7.69586	7.48443	9.44862	9.14095	10.7716	0	CAGTCTCTGTGTGTCTTAATCCCTTGTCCTTCATTAAAAGCAAAACTAAAGAAAACAGAA	ENST00000409569.2	2	-	112186885	112252663	2	112186885,112252461,	112187197,112252663,	ENSG00000172965.7	gene_id "ENSG00000172965.7"; transcript_id "ENST00000409569.2"; gene_type "processed_transcript"; gene_status "NOVEL"; gene_name "AC068491.1"; transcript_type "processed_transcript"; transcript_status "KNOWN"; transcript_name "AC068491.1-001"; level 2; havana_gene "OTTHUMG00000150313.6"; havana_transcript "OTTHUMT00000317532.1";	ENST00000409569.2		Intergenic	ENSEMBL	514
p17241	0.179345	0.0102707	3.1091	up	3.70532	4.12166	3.67082	5.56971	4.85811	5.97946	0	AGTGCCATCTCCTGGGAGAAAAGGAGAACATATACATAGAATAAAGACTATGAAGATCTG	ENST00000432513.1	X	+	128928969	128930939	3	128928969,128929492,128930890,	128929087,128929651,128930939,	ENSG00000240143.1	gene_id "ENSG00000240143.1"; transcript_id "ENST00000432513.1"; gene_type "processed_transcript"; gene_status "PUTATIVE"; gene_name "RP4-753P9.3"; transcript_type "processed_transcript"; transcript_status "PUTATIVE"; transcript_name "RP4-753P9.3-001"; level 1; tag "basic"; tag "exp_conf"; havana_gene "OTTHUMG00000022374.1"; havana_transcript "OTTHUMT00000058212.1";	ENST00000432513.1		Antisense	ENSEMBL	326
p19489	0.17231	0.00853093	6.27677	up	2.82686	2.48482	2.55234	4.62353	4.84714	6.34343	0	ACAAGCATTCACACATTGGCTTCTTTGGTGCCAGATTAAAGAATGAAGAAAGGATCAAAT	TCONS_00022574	14	+	86401067	86596295	4	86401067,86537206,86594293,86595839,	86401205,86537311,86594460,86596295,	XLOC_010891	Gene_id=XLOC_010891;Gene_name=linc-GPR65-6;Transcript_id=TCONS_00022574;Transcript_name=linc-GPR65-6;	XLOC_010891		Intergenic	HumanLincRNACatalog	866
p34724_v4	0.281365	0.0481293	2.082	up	7.84941	6.65356	7.45017	8.51136	8.50692	8.10878	0	AAAGAAATTCAAAAGATCTATGAATTCCGGACACTACCCAAAGCAGTGCTTCACTACAGT	ENST00000598560.1	2	-	98081773	98091784	4	98081773,98088547,98088769,98091456,	98082014,98088677,98088854,98091784,	ENSG00000230606.4	gene_id "ENSG00000230606.4"; transcript_id "ENST00000598560.1"; gene_type "lincRNA"; gene_status "NOVEL"; gene_name "AC159540.1"; transcript_type "lincRNA"; transcript_status "KNOWN"; transcript_name "AC159540.1-011"; level 2; tag "RNA_Seq_supported_only"; havana_gene "OTTHUMG00000152989.2"; havana_transcript "OTTHUMT00000461872.1";	ENST00000598560.1		Intergenic	ENSEMBL	784
p10021	0.174016	0.00891495	2.77917	up	3.6736	3.86329	4.1972	5.92436	5.13865	5.09503	0	TCCATAATTTATGCCTCCGGCATAGAATCTGTGCAAAGCAGGAATGGCCGTATCAGCATT	ENST00000595061.1	2	+	136751422	136756843	2	136751422,136756256,	136751555,136756843,	ENSG00000231890.2	gene_id "ENSG00000231890.2"; transcript_id "ENST00000595061.1"; gene_type "antisense"; gene_status "NOVEL"; gene_name "AC093391.2"; transcript_type "antisense"; transcript_status "KNOWN"; transcript_name "AC093391.2-019"; level 2; tag "RNA_Seq_supported_only"; tag "basic"; havana_gene "OTTHUMG00000153578.2"; havana_transcript "OTTHUMT00000462061.1";	ENST00000595061.1		Antisense	ENSEMBL	720
RNA96146|RNS_1228_66	0.209167	0.0181068	3.16209	up	3.59614	4.70938	4.48143	6.06806	5.41134	6.29019	0	CATGGGTTGTCCTGGCTCAAGCCCTGAGGGCCAATACATCGTTCTGGCTTCAGGCAGAGC	RNA96146|RNS_1228_66													http://research.imb.uq.edu.au/rnadb/NoncodingRNASearchV2.zip	NA
p41530_v4	0.176328	0.00969188	2.59948	up	5.92231	6.43588	6.48918	8.03688	7.7173	7.22786	0	CCCTCCCTCCATTATCTGAGGTATGTAAATAATGTTTTAAAGTGGTGATGTGAGAATATT	XR_247158.1	8	-	35529680	35567838	5	35529680,35537368,35561197,35563098,35563863,	35530693,35537650,35561244,35563172,35567838,	none					RefSeq	5391
p3849	0.235709	0.0272355	3.37204	up	3.51466	3.95372	3.61752	6.19693	4.50491	5.64492	0	AAGGTTATTTGTTGGAATCCCTTTGCCTTTCCAAGGGAAAATAAACACAAAAAGTGAGAA	ENST00000552663.1	12	+	111807085	111841114	3	111807085,111809772,111840941,	111807124,111809874,111841114,	ENSG00000257595.2	gene_id "ENSG00000257595.2"; transcript_id "ENST00000552663.1"; gene_type "lincRNA"; gene_status "NOVEL"; gene_name "RP3-473L9.4"; transcript_type "lincRNA"; transcript_status "KNOWN"; transcript_name "RP3-473L9.4-002"; level 2; tag "basic"; havana_gene "OTTHUMG00000169548.1"; havana_transcript "OTTHUMT00000404776.1";	TCONS_00020562;XLOC_009880		Intergenic	ENSEMBL	314
p26227	0.209377	0.018181	3.46959	up	3.65167	2.1151	2.84391	4.62108	4.92587	4.44802	0	TCCACCAATCAAAATTCCTTCCTGATCAGGTTTCTGGTTCAGATTTCAAAATCTCTCCTG	uc003can.3	3	+	15781726	15803697	2	15781726,15799661,	15781770,15803697,	BC041363	proteinID=;alignID=uc003can.3;kgID=uc003can.3;mRNA=BC041363;spID=;refseq=;protAcc=;description=Homo sapiens cDNA clone IMAGE:5273212.;rfamAcc=;tRnaName=;	uc003can.3		Antisense	UCSC	4080
p10904	0.18894	0.0127003	3.23692	up	2.57789	3.15955	3.80733	4.98751	5.10267	4.53845	0	TTGGATTTTGTTTCTGGGCCTAAGCCTAAGGCTTCAGTTTCACATTCTTGGTACCTCCTG	ENST00000438837.1	21	+	45141572	45152146	2	45141572,45152019,	45141787,45152146,	ENSG00000241238.1	gene_id "ENSG00000241238.1"; transcript_id "ENST00000438837.1"; gene_type "processed_transcript"; gene_status "PUTATIVE"; gene_name "AP001052.9"; transcript_type "processed_transcript"; transcript_status "PUTATIVE"; transcript_name "AP001052.9-001"; level 2; tag "basic"; havana_gene "OTTHUMG00000086887.1"; havana_transcript "OTTHUMT00000195691.1";	ENST00000438837.1	AP001052.9	Intronic	ENSEMBL	342
p7548	0.151204	0.00406099	2.3195	up	3.1618	3.78569	3.46184	4.71791	4.50033	4.83253	0	ATCAAAAAGGAGAAAATTCCAAAGAAGAAGTAGCACCATGACTAGCCCTGGCCAGCCAAG	ENST00000414089.1	17	+	79139306	79156964	6	79139306,79140476,79152717,79154922,79155358,79156764,	79139547,79140644,79152952,79155132,79155881,79156964,	ENSG00000225180.2	gene_id "ENSG00000225180.2"; transcript_id "ENST00000414089.1"; gene_type "antisense"; gene_status "KNOWN"; gene_name "AATK-AS1"; transcript_type "antisense"; transcript_status "KNOWN"; transcript_name "AATK-AS1-001"; level 2; tag "basic"; havana_gene "OTTHUMG00000150182.2"; havana_transcript "OTTHUMT00000316740.1";	NR_027255;RefSeq_2208_1577	AATK-AS1	Antisense	ENSEMBL	1577
p42137_v4	0.160624	0.00584556	2.16551	up	3.27137	3.66192	3.03498	4.52132	4.2399	4.55118	0	AGTTTTGGCTTGCCTCACCTTGAGCTGGAGTTTTCTCAGAGGAAAATATGTCAAGGTGGA	XR_246189.1	10	+	119197053	119214097	3	119197053,119200627,119214087,	119197129,119200632,119214097,	none					RefSeq	91
p25971	0.132378	0.0019306	8.5817	up	2.47313	1.48128	2.26356	4.68569	5.10455	5.73152	0	CTGTTCATGACGTATATGATGTGACATATTTTTCCACCAGATATTATGGGATAGAAGATG	uc002flc.1	16	-	88709698	88712089	1	88709698,	88712089,	BC028224	proteinID=;alignID=uc002flc.1;kgID=uc002flc.1;mRNA=BC028224;spID=;refseq=;protAcc=;description=Homo sapiens cDNA FLJ39808 fis, clone SPLEN2009081.;rfamAcc=;tRnaName=;	UCSC_3554_2391		Antisense	UCSC	2391
p35711_v4	0.282407	0.0487314	3.23214	up	3.06535	1.81751	2.9098	3.7122	3.96088	5.19705	0	AATTAACACATGGTCATCCTCAGAAAAAGGTCCTCTCAATTATTTCCCAGAGATACCCAT	TCONS_00023118	14	-	62022961	62032107	3	62022961,62031836,62032037,	62023270,62031959,62032107,	XLOC_011047	Gene_id=XLOC_011047;Gene_name=linc-TMEM30B-1;Transcript_id=TCONS_00023118;Transcript_name=linc-TMEM30B-1;	XLOC_011047		Intergenic	HumanLincRNACatalog	502
p33622	0.11546	0.00055372	2.47972	up	3.43455	3.79179	3.70608	4.98817	4.81304	5.06173	0	CAAAATGATCAACGTTCAGGGTCCCTTCATCTCAGAGGGTCTCGAGTCACCTCATTTAAA	TCONS_00025780	17	-	79354109	79359004	3	79354109,79355676,79358928,	79354384,79355740,79359004,	XLOC_012586	Gene_id=XLOC_012586;Gene_name=linc-TMEM105-1;Transcript_id=TCONS_00025780;Transcript_name=linc-TMEM105-1;	XLOC_012586		Antisense	HumanLincRNACatalog	415
p18223	0.141583	0.00305881	2.56657	up	3.91711	3.994	4.18441	5.76383	5.09344	5.31777	0	TTCTCTAGAGAATGATGGGAGTTGTGATCCATACCTCCGTGTGCATAATGGTTGTACCTG	TCONS_00018352	10	+	120004796	120007370	2	120004796,120007210,	120004946,120007370,	XLOC_008636	Gene_id=XLOC_008636;Gene_name=linc-NANOS1-3;Transcript_id=TCONS_00018352;Transcript_name=linc-NANOS1-3;	XLOC_008636		Intergenic	HumanLincRNACatalog	310
p35670_v4	0.240259	0.0288224	3.1768	up	2.65109	3.26315	2.29205	5.16215	3.75089	4.29598	0	GTTCGTATGTTCCTTGGTTCATTCATTCAGAGACCTCCGAAGTGTTTCTTGAGGAAATGT	TCONS_00021221	12	+	121342500	121345743	2	121342500,121345457,	121342575,121345743,	XLOC_009911	Gene_id=XLOC_009911;Gene_name=linc-HNF1A-1;Transcript_id=TCONS_00021221;Transcript_name=linc-HNF1A-1;	XLOC_009911		Divergent	HumanLincRNACatalog	361
p871	0.159442	0.00572776	4.4167	up	1.92801	2.08164	2.83559	4.98775	4.12354	4.16285	0	GTACCAAGTACTCAACCTTCTGTTTTCTCAATAAAGTGAGCCCTCTTCTCGGTGTCTGCA	ENST00000443593.1	1	+	29194086	29197779	2	29194086,29197024,	29195077,29197779,	ENSG00000226852.1	gene_id "ENSG00000226852.1"; transcript_id "ENST00000443593.1"; gene_type "lincRNA"; gene_status "NOVEL"; gene_name "RP1-212P9.2"; transcript_type "lincRNA"; transcript_status "KNOWN"; transcript_name "RP1-212P9.2-001"; level 1; tag "basic"; tag "exp_conf"; havana_gene "OTTHUMG00000003650.1"; havana_transcript "OTTHUMT00000010343.1";	ENCODE_346_1746;TCONS_00000174;XLOC_000110		Intergenic	ENSEMBL	1746
p10466	0.152367	0.00446962	3.30742	up	2.74463	3.50775	3.53662	5.12757	4.69156	5.14699	0	CAGCCTCCGTGACCTGAAGGGAAATGATGAAAGACTTTTCTAGAAATAAATGATTTTTAA	ENST00000441214.1	20	-	48927247	48937879	3	48927247,48929450,48937611,	48927786,48930893,48937879,	ENSG00000233077.1	gene_id "ENSG00000233077.1"; transcript_id "ENST00000441214.1"; gene_type "processed_transcript"; gene_status "NOVEL"; gene_name "RP11-290F20.2"; transcript_type "processed_transcript"; transcript_status "KNOWN"; transcript_name "RP11-290F20.2-001"; level 2; tag "basic"; havana_gene "OTTHUMG00000032720.1"; havana_transcript "OTTHUMT00000079680.1";	ENST00000441214.1		Intergenic	ENSEMBL	2250
p418	0.183365	0.0113488	2.32249	up	3.67156	3.63118	3.23732	5.06595	4.84759	4.27355	0	TAATTTCCTTATTAGAGGGCTTCTTTACGTCTCTTCATCCCAAACTGGGAAATGCTTGCT	ENST00000598354.1	1	-	145486033	145507857	3	145486033,145490461,145507298,	145486301,145490553,145507857,	ENSG00000234222.2	gene_id "ENSG00000234222.2"; transcript_id "ENST00000598354.1"; gene_type "antisense"; gene_status "KNOWN"; gene_name "RP11-315I20.1"; transcript_type "antisense"; transcript_status "KNOWN"; transcript_name "RP11-315I20.1-009"; level 2; tag "RNA_Seq_supported_only"; tag "basic"; havana_gene "OTTHUMG00000042245.3"; havana_transcript "OTTHUMT00000461239.1";	ENST00000598354.1		Antisense	ENSEMBL	919
p15515	0.1529	0.00460843	3.23642	up	1.9479	2.77641	2.44256	3.9734	3.85554	4.42113	0	CCCCCAACTGGGGGCCCATGACTTGGCATTAGCATGTTCCAAATAAAGTGATACTGGCAA	ENST00000472850.1	7	+	149521650	149531067	12	149521650,149522053,149522363,149522888,149523163,149523538,149524001,149525726,149526024,149528223,149529856,149530895,	149521761,149522213,149522480,149523027,149523366,149523666,149525074,149525822,149526085,149528354,149530007,149531067,	ENSG00000197558.7	gene_id "ENSG00000197558.7"; transcript_id "ENST00000472850.1"; gene_type "processed_transcript"; gene_status "KNOWN"; gene_name "SSPO"; transcript_type "retained_intron"; transcript_status "KNOWN"; transcript_name "SSPO-003"; level 2; tag "non_canonical_polymorphism"; havana_gene "OTTHUMG00000157884.3"; havana_transcript "OTTHUMT00000350040.1";	ENST00000472850.1	SSPO	Antisense	ENSEMBL	2542
p5033	0.246888	0.0320466	2.17001	up	6.9696	7.12119	6.96643	7.82381	8.82095	7.76556	0	GAGCTGCTTCCTTTGACTCCTGCTGTGTGTAGTTCTGCTGACAATGACCTGGACAGCTCT	ENST00000556653.1	14	+	104341391	104343815	2	104341391,104343731,	104341434,104343815,	ENSG00000258914.1	gene_id "ENSG00000258914.1"; transcript_id "ENST00000556653.1"; gene_type "lincRNA"; gene_status "NOVEL"; gene_name "CTD-2134A5.3"; transcript_type "lincRNA"; transcript_status "KNOWN"; transcript_name "CTD-2134A5.3-001"; level 2; tag "basic"; havana_gene "OTTHUMG00000171650.1"; havana_transcript "OTTHUMT00000414609.1";	ENST00000556653.1	CTD-2134A5.3	Intergenic	ENSEMBL	127
p12555	0.257855	0.0372217	2.57642	up	1.86557	2.05632	2.27798	3.94239	2.58126	3.77232	0	TACATGAGATTCAAAGTTTTTCAGTATGCAATGCTGAACGTTCACACTATGGTTGCAAAA	ENST00000315302.2	4	-	183062802	183065619	4	183062802,183064855,183065199,183065491,	183064698,183064997,183065293,183065619,	ENSG00000177822.3	gene_id "ENSG00000177822.3"; transcript_id "ENST00000315302.2"; gene_type "processed_transcript"; gene_status "NOVEL"; gene_name "AC108142.1"; transcript_type "processed_transcript"; transcript_status "KNOWN"; transcript_name "AC108142.1-001"; level 2; tag "basic"; havana_gene "OTTHUMG00000133641.2"; havana_transcript "OTTHUMT00000257786.2";	ENST00000315302.2		Intergenic	ENSEMBL	2260
p34625_v4	0.232584	0.0257172	2.20926	up	3.10505	3.92397	3.44942	4.65309	4.23101	5.02503	0	CCATCTCTCAAGCTGTTTACTTCCTGAAAGAGAAGCTGGATGCCACATTGCAACTGCAAG	ENST00000600742.1	19	-	50342483	50354314	3	50342483,50347572,50352266,	50343333,50347855,50354314,	ENSG00000268006.1	gene_id "ENSG00000268006.1"; transcript_id "ENST00000600742.1"; gene_type "antisense"; gene_status "KNOWN"; gene_name "PTOV1-AS1"; transcript_type "antisense"; transcript_status "KNOWN"; transcript_name "PTOV1-AS1-001"; level 2; tag "basic"; havana_gene "OTTHUMG00000183257.1"; havana_transcript "OTTHUMT00000465822.1";	ENST00000600742.1	PTOV1-AS1	Antisense	ENSEMBL	3181
RNA146993|p0097_imsncRNA168	0.243688	0.0304528	2.37105	up	3.86427	3.33506	4.0416	4.92925	5.56637	4.48187	0	TGTGGAAAATGAGGCAGTAAGATCAAGAAAATCTTGACACCTTTCTTTTTCAACAGTACC	RNA146993|p0097_imsncRNA168													unpublished data	NA
p24158	0.253209	0.035007	2.57565	up	6.99382	7.39515	7.94814	9.44776	8.67794	8.30621	0	CTCCCTCCCTTGCTCTTCATGAAATGCATCCACGATGGGACATTGATCTCATTATTCTGT	TCONS_00014725	8	+	60959351	61028506	4	60959351,60962084,60987152,61028357,	60959496,60962178,60987282,61028506,	XLOC_006814	Gene_id=XLOC_006814;Gene_name=linc-RAB2A-1;Transcript_id=TCONS_00014725;Transcript_name=linc-RAB2A-1;	XLOC_006814		Intergenic	HumanLincRNACatalog	518
p34215_v4	0.151852	0.00419802	5.53634	up	7.53709	6.81129	7.01545	9.27458	9.1865	10.3096	0	AGGAAGTGAGAAGAAAGAAACAGGGAAATGACAGAGTGTTGCTCAGTTACCCAGGCTGGA	ENST00000547600.1	12	-	47599680	47610217	5	47599680,47600293,47604422,47609947,47610166,	47599852,47600371,47604544,47610047,47610217,	ENSG00000247774.2	gene_id "ENSG00000247774.2"; transcript_id "ENST00000547600.1"; gene_type "processed_transcript"; gene_status "NOVEL"; gene_name "PCED1B-AS1"; transcript_type "lincRNA"; transcript_status "KNOWN"; transcript_name "PCED1B-AS1-002"; level 2; havana_gene "OTTHUMG00000169619.1"; havana_transcript "OTTHUMT00000405089.1";	ENST00000547600.1	PCED1B-AS1	Intergenic	ENSEMBL	523
RNA95566|RNS_648_142	0.177407	0.00986983	2.32393	up	4.68822	4.47846	4.12567	5.24507	5.77304	5.92394	0	TTGGCCTCTAGTCCCGAGACCTCATAGGCCACAGGGGTCCACTGTGGCTTGTTTGGGCCT	RNA95566|RNS_648_142													http://research.imb.uq.edu.au/rnadb/NoncodingRNASearchV2.zip	NA
p3850	0.273392	0.0441299	2.86697	up	4.22054	4.52566	3.98304	6.69241	4.97926	5.61616	0	GGGAAGGTTATTTGTTGGAATCCCTTTGCCTTTCCAAGGGAAAATAAACACAAAAAGTGA	ENST00000548846.1	12	+	111834638	111841111	2	111834638,111840941,	111834677,111841111,	ENSG00000257595.2	gene_id "ENSG00000257595.2"; transcript_id "ENST00000548846.1"; gene_type "lincRNA"; gene_status "NOVEL"; gene_name "RP3-473L9.4"; transcript_type "lincRNA"; transcript_status "KNOWN"; transcript_name "RP3-473L9.4-003"; level 2; havana_gene "OTTHUMG00000169548.1"; havana_transcript "OTTHUMT00000404777.1";	TCONS_00020562;XLOC_009880		Intergenic	ENSEMBL	209
p19487	0.243528	0.0302589	2.26869	up	3.49985	3.08357	3.91957	4.88047	4.1557	5.01239	0	TTCTTGGAAGTCCAGAGCACTTAGTCAAAGCTGTTTACAAAATGCAAAGCATCTGGGCGG	TCONS_00023024	14	+	85995122	85995625	2	85995122,85995347,	85995202,85995625,	XLOC_010890	Gene_id=XLOC_010890;Gene_name=linc-FLRT2-1;Transcript_id=TCONS_00023024;Transcript_name=linc-FLRT2-1;	XLOC_010890		Divergent	HumanLincRNACatalog	358
p41652_v4	0.277949	0.046319	2.44196	up	6.52136	6.50196	6.61783	8.68515	7.66746	7.15266	0	AAGCCAGGATGGATTTTAAAGAGCCTTGTTGTCTCTAAGGAAGAGTGGAGCTTACATCTT	XR_428404.1	8	+	128988179	128989491	2	128988179,128989448,	128988544,128989491,	none					RefSeq	408
p35142_v4	0.222821	0.0226148	2.01233	up	5.3269	5.55753	5.53496	6.95641	6.02183	6.46776	0	GGCTATTGAGTTACCCACCAAGTTACCCCGGGACACCAGTCCCTACGAAGACCTTGGGCG	ENST00000515345.1	4	+	174451624	174458566	4	174451624,174451950,174452117,174457998,	174451690,174452001,174452229,174458566,	ENSG00000237125.4	gene_id "ENSG00000237125.4"; transcript_id "ENST00000515345.1"; gene_type "antisense"; gene_status "NOVEL"; gene_name "RP11-471J12.1"; transcript_type "antisense"; transcript_status "KNOWN"; transcript_name "RP11-471J12.1-034"; level 2; tag "basic"; havana_gene "OTTHUMG00000160783.6"; havana_transcript "OTTHUMT00000364292.1";	ENST00000515345.1		Antisense	ENSEMBL	797
p34603_v4	0.131159	0.00172442	2.2585	up	5.886	6.19129	5.90221	7.05452	7.41314	7.03792	0	TTGTGGGGTTTGGTGTTTCACTTTTTAAAGGCATACAACTTAGGATTCATAACTACATAT	ENST00000580564.1	18	+	70535622	70548634	2	70535622,70548424,	70535697,70548634,	ENSG00000263958.1	gene_id "ENSG00000263958.1"; transcript_id "ENST00000580564.1"; gene_type "lincRNA"; gene_status "NOVEL"; gene_name "RP11-676J15.1"; transcript_type "lincRNA"; transcript_status "KNOWN"; transcript_name "RP11-676J15.1-001"; level 2; havana_gene "OTTHUMG00000178983.1"; havana_transcript "OTTHUMT00000444210.1";	ENST00000580564.1		Intergenic	ENSEMBL	285
RNA96094|RNS_1176_73	0.163584	0.00635054	2.87167	up	3.59466	4.10389	4.00705	5.90623	5.10784	5.2572	0	TCCTTCAGTGGCTCTCCAGGGGCCTTAGGCCAAAGCTCACACTTAAGAGGCCACCAGGGC	RNA96094|RNS_1176_73													http://research.imb.uq.edu.au/rnadb/NoncodingRNASearchV2.zip	NA
p27423	0.197369	0.0148578	2.15634	up	7.8485	8.00125	7.81097	9.51476	8.81938	8.65233	0	AAGGCGACTGACTCAAACGAAGAAACCTGAAAGGTTTTGACCAGGTTGATTATTAATATA	uc.50+	2	+	38976300	38976522	1	38976300,	38976522,	uc.50+	uc.50+	UCRs_333_222		Intronic	UCR	222
p26296	0.236666	0.0275869	2.1025	up	3.24711	4.31629	3.97231	4.87729	4.90066	4.97408	0	TAGTCAGCAATTACTTGCCTGAGGAAGGGAAGGCCTCCTCCTTTAAGAAAAGAATAGGCT	uc003kwu.1	5	-	131701645	131705196	2	131701645,131705108,	131702473,131705196,	LOC553103	proteinID=;alignID=uc003kwu.1;kgID=uc003kwu.1;mRNA=BX538252;spID=;refseq=;protAcc=;description=Homo sapiens uncharacterized LOC553103 (LOC553103), non-coding RNA.;rfamAcc=;tRnaName=;	UCSC_9603_916		Divergent	UCSC	916
p42490_v4	0.151709	0.00411465	5.48684	up	3.11467	3.47389	3.22651	6.00864	4.9346	6.23975	0	TCACATGATTTTCCCGCTTATATAAATCACAGCTTGTTTTTCTCAACCAGCTGCAGACTT	XR_245991.1	12	+	58288067	58290629	2	58288067,58289434,	58288134,58290629,	none					RefSeq	1262
p25565	0.267984	0.0415699	2.68434	up	3.18458	3.27887	3.01316	5.39724	4.60102	3.75205	0	GGAGCTTGCTAACTTTGAATCTGGCAACTGTATTACATCATCCAACTTAAATATCTGAAT	XR_158975.1	9	-	139084422	139085476	1	139084422,	139085476,	RBSG2	ID=rna21202;Name=XR_158975.1;Parent=gene18004;Dbxref=GeneID:100652835,Genbank:XR_158975.1;gbkey=misc_RNA;product=retinoblastoma-specific gene 2;transcript_id=XR_158975.1|ID=gene18004;Name=RBSG2;Dbxref=GeneID:100652835;gbkey=Gene;gene=RBSG2	XR_158975.1		Intergenic	RefSeq	1054
p35218_v4	0.115469	0.000589371	4.47972	up	1.55334	1.74884	2.10787	3.68101	4.16929	4.04998	0	AGCAATAAATAGATTCTGCAGAACAAATGACCAGGAGAAAGGACTTTGTGCTCCTTCACC	ENST00000442852.1	6	-	30807302	30815936	3	30807302,30814813,30815744,	30807796,30814926,30815936,	ENSG00000237923.1	gene_id "ENSG00000237923.1"; transcript_id "ENST00000442852.1"; gene_type "lincRNA"; gene_status "NOVEL"; gene_name "XXbac-BPG27H4.8"; transcript_type "lincRNA"; transcript_status "KNOWN"; transcript_name "XXbac-BPG27H4.8-001"; level 2; tag "basic"; havana_gene "OTTHUMG00000133550.1"; havana_transcript "OTTHUMT00000257578.1";	ENCODE_802_799;TCONS_00011480;XLOC_005675	XXbac-BPG27H4.8	Intergenic	ENSEMBL	799
p13681	0.188089	0.0124706	2.82344	up	2.86226	3.05875	3.67942	5.14897	4.31028	4.63354	0	TAACAAAGAGGAAATCAGCTTTGCCCTCGGGGATGCATCTGGCAACAATTATGATTTGGG	ENST00000445660.2	5	+	54359006	54362058	2	54359006,54361776,	54359291,54362058,	ENSG00000248029.2	gene_id "ENSG00000248029.2"; transcript_id "ENST00000445660.2"; gene_type "lincRNA"; gene_status "NOVEL"; gene_name "CTD-2313F11.3"; transcript_type "lincRNA"; transcript_status "KNOWN"; transcript_name "CTD-2313F11.3-001"; level 2; tag "basic"; havana_gene "OTTHUMG00000162202.1"; havana_transcript "OTTHUMT00000367874.1";	TCONS_00009402;XLOC_004386	CTD-2313F11.3	Intergenic	ENSEMBL	567
p36268_v4	0.141583	0.00298637	2.6947	up	4.98805	5.37357	4.8623	6.69161	6.63643	6.18626	0	TGATCACACATCCCTAGCCGATATGGAATTAGGCCTGAAGAGGCAGAACACCCCAGAGGA	TCONS_00015366	8	+	129111317	129113488	3	129111317,129111615,129113225,	129111470,129111819,129113488,	XLOC_006925	Gene_id=XLOC_006925;Gene_name=linc-EFR3A-4;Transcript_id=TCONS_00015366;Transcript_name=linc-EFR3A-4;	XLOC_006925		Intergenic	HumanLincRNACatalog	620
RNA33784|snoRNA_scaRNA_380_64	0.207966	0.0177344	2.0419	up	6.99135	7.48699	7.54131	8.75222	8.27387	8.08331	0	TGATGATGACCCCAGGTAACTCTTGAGTGTGTCGCTGATGCCATCACCGCAGCGCTCTGA	RNA33784|snoRNA_scaRNA_380_64													ftp://ftp.ensembl.org/pub/current/fasta/homo_sapiens/ncrna/Homo_sapiens.GRCh37.61.ncrna.fa.gz	NA
p11059	0.203428	0.0165078	5.55949	up	3.6094	2.18077	1.98066	4.46396	5.04258	5.68914	0	CTGTGTCTACAGATGTCCTGATGTAACATGTCTTTTAAAATGAGGGTTTGTTCATGAAAT	ENST00000393264.2	22	-	49965911	49969074	2	49965911,49968992,	49968208,49969074,	ENSG00000213279.2	gene_id "ENSG00000213279.2"; transcript_id "ENST00000393264.2"; gene_type "sense_intronic"; gene_status "NOVEL"; gene_name "RP1-29C18.9"; transcript_type "sense_intronic"; transcript_status "KNOWN"; transcript_name "RP1-29C18.9-001"; level 1; tag "basic"; tag "exp_conf"; havana_gene "OTTHUMG00000150298.1"; havana_transcript "OTTHUMT00000317429.1";	ENST00000393264.2		Sense	ENSEMBL	2379
p21760	0.161501	0.00599821	3.14526	up	6.73347	7.49606	7.69611	8.75703	9.05828	9.06986	0	TGTCATCTGCCCCGTGAAATCAGCCTAACGCCGTTTCTCAATGACGTGGATCGCCCTAGG	TCONS_00029745	22	-	50981205	50983413	2	50981205,50983215,	50981328,50983413,	XLOC_014418	Gene_id=XLOC_014418;Gene_name=linc-ODF3B-1;Transcript_id=TCONS_00029745;Transcript_name=linc-ODF3B-1;	XLOC_014418		Intergenic	HumanLincRNACatalog	321
p25079	0.217748	0.0210071	5.04601	up	2.3465	1.91844	2.18324	3.24445	5.07322	5.13593	0	GGAACTTTTTAGCTCCAAAGTGGTTTGATGACCACAGGCTAAAATTCATAGTCTTAAAAT	NR_046273.1	17	+	61777697	61780045	1	61777697,	61780045,	LOC729683	ID=rna35637;Name=NR_046273.1;Parent=gene29885;Dbxref=GeneID:729683,Genbank:NR_046273.1;gbkey=misc_RNA;product=uncharacterized LOC729683;transcript_id=NR_046273.1|ID=gene29885;Name=LOC729683;Dbxref=GeneID:729683;description=uncharacterized LOC729683;gbkey=Gene;gene=LOC729683	NR_046273.1		Divergent	RefSeq	2348
p27934	0.25159	0.0342767	2.27105	up	4.20605	5.20695	4.83294	6.19025	5.46279	6.14298	0	CGCTTCTTTCCACAGCCTTTGCAGGCGGAATATCGGAATAAAGTGGGTCCAGGCGCCTCT	nc-HOXA11-86	7	+	27002026	27002155	1	27002026,	27002155,	nc-HOXA11-86	transcript_type=TAR Transcripts	nc-HOXA11-86		Intergenic	HOX Loci	130
p15970	0.160665	0.00585847	2.47485	up	3.70296	3.59001	3.79245	5.4642	4.86382	4.67942	0	ACTTGGTCTTTGAGAAGAGATCCAAGGTTCCCTGAGTAATGTTCCATGCCAATCTCCACT	ENST00000591180.1	8	-	143757316	143763252	4	143757316,143757772,143758009,143763122,	143757626,143757949,143758061,143763252,	ENSG00000234616.4	gene_id "ENSG00000234616.4"; transcript_id "ENST00000591180.1"; gene_type "processed_transcript"; gene_status "KNOWN"; gene_name "JRK"; transcript_type "processed_transcript"; transcript_status "KNOWN"; transcript_name "JRK-015"; level 2; tag "alternative_5_UTR"; havana_gene "OTTHUMG00000160911.3"; havana_transcript "OTTHUMT00000458603.1";	ENST00000591180.1	JRK	Antisense	ENSEMBL	669
p21130	0.252791	0.034722	2.4746	up	4.05388	4.24088	4.398	5.63283	4.79629	6.18522	0	TTATGGAAGATCACTGAGTCATGAGATCTGTGGTTTGTCTGATTCTCCACTTCCCGAAGC	TCONS_00004804	2	+	64501030	64550940	2	64501030,64550875,	64501181,64550940,	XLOC_001496	Gene_id=XLOC_001496;Gene_name=linc-HSPC159-1;Transcript_id=TCONS_00004804;Transcript_name=linc-HSPC159-1;	XLOC_001496		Intergenic	HumanLincRNACatalog	216
p10151	0.127896	0.00141762	2.07258	up	5.3874	5.23193	4.95342	6.2757	6.29303	6.1583	0	AACACATACTCATTTCCTTCGAGAATAGACGCCTTGATGGCTCCTCTGGCAGTTCTTGAT	ENST00000590932.1	2	+	179406473	179462408	2	179406473,179462322,	179407088,179462408,	ENSG00000237298.2	gene_id "ENSG00000237298.2"; transcript_id "ENST00000590932.1"; gene_type "antisense"; gene_status "NOVEL"; gene_name "TTN-AS1"; transcript_type "antisense"; transcript_status "KNOWN"; transcript_name "TTN-AS1-012"; level 2; tag "RNA_Seq_supported_only"; tag "basic"; havana_gene "OTTHUMG00000133536.5"; havana_transcript "OTTHUMT00000458922.1";	ENST00000590932.1	TTN-AS1	Antisense	ENSEMBL	701
p25841	0.166388	0.00715222	4.3645	up	6.00888	5.54607	5.41682	7.02865	8.22782	8.09275	0	GCAAACTGCAATCTCTTACCAGTCTCTTCTAGTTGAACTGTCATCTTCTCATTTAATATC	uc001tas.3	12	+	88448974	88452835	2	88448974,88450683,	88449049,88452835,	BC033323	proteinID=;alignID=uc001tas.3;kgID=uc001tas.3;mRNA=BC033323;spID=;refseq=;protAcc=;description=Homo sapiens cDNA clone IMAGE:4830945.;rfamAcc=;tRnaName=;	uc001tas.3		Antisense	UCSC	2227
p126	0.152367	0.00450526	2.52301	up	8.02835	8.10868	8.31101	9.42054	9.88644	9.14651	0	CTGCATTTGGGAGGGATCTGTCATAGCTTCCTTGCCTCTTAATTAAGGGTGGTGTTTTTT	ENST00000474814.1	1	-	28905050	28908383	3	28905050,28906044,28907071,	28905192,28906493,28908383,	ENSG00000197989.8	gene_id "ENSG00000197989.8"; transcript_id "ENST00000474814.1"; gene_type "lincRNA"; gene_status "KNOWN"; gene_name "SNHG12"; transcript_type "lincRNA"; transcript_status "KNOWN"; transcript_name "SNHG12-004"; level 2; tag "basic"; havana_gene "OTTHUMG00000003654.2"; havana_transcript "OTTHUMT00000010359.1";	ENST00000474814.1	SNHG12	Intergenic	ENSEMBL	1903
p16246	0.26278	0.0391457	2.9196	up	4.26156	3.08276	4.32802	5.22535	6.05351	5.0308	0	GTCGGAATATAGCTTTGTAATGAATACATTCGTCTTAAAACTGACTTGGCTTTTTCTCCT	ENST00000565297.1	8	+	79749763	79752757	1	79749763,	79752757,	ENSG00000261618.1	gene_id "ENSG00000261618.1"; transcript_id "ENST00000565297.1"; gene_type "lincRNA"; gene_status "NOVEL"; gene_name "RP11-79H23.3"; transcript_type "lincRNA"; transcript_status "KNOWN"; transcript_name "RP11-79H23.3-001"; level 2; tag "basic"; havana_gene "OTTHUMG00000173421.1"; havana_transcript "OTTHUMT00000423044.1";	ENST00000565297.1		Intergenic	ENSEMBL	2994
p24915	0.145911	0.00360158	6.04041	up	1.69307	3.03855	2.84557	5.07529	5.23065	5.05519	0	TTATTTGAAATCAATGTCAAGCATCGGTTATTCTAATCCTGGGGCTTGGCCAGACCTGGG	NR_073007.1	12	-	123745516	123756863	4	123745516,123749742,123751731,123756703,	123746350,123749869,123751829,123756863,	CDK2AP1	ID=rna27989;Name=NR_073007.1;Parent=gene23328;Dbxref=GeneID:8099,Genbank:NR_073007.1,HGNC:14002,HPRD:03726,MIM:602198;gbkey=misc_RNA;product=cyclin-dependent kinase 2 associated protein 1%2C transcript variant 4;transcript_id=NR_073007.1|ID=gene23328;Name=CDK2AP1;Dbxref=GeneID:8099,HGNC:14002,HPRD:03726,MIM:602198;description=cyclin-dependent kinase 2 associated protein 1;gbkey=Gene;gene=CDK2AP1;…	NR_073007.1		Antisense	RefSeq	1219
p17326	0.264919	0.0402346	2.4332	up	7.19105	6.66565	5.9287	7.93839	8.23047	7.46511	0	TCACAAGATGCATCACCTGCTCAGTTGGGAACCAAATTTGAGGTAAATTCAAGGTGCCCT	ENST00000453955.1	Y	+	8572512	8573324	2	8572512,8573143,	8572600,8573324,	ENSG00000232419.1	gene_id "ENSG00000232419.1"; transcript_id "ENST00000453955.1"; gene_type "lincRNA"; gene_status "KNOWN"; gene_name "TTTY19"; transcript_type "lincRNA"; transcript_status "KNOWN"; transcript_name "TTTY19-001"; level 2; tag "basic"; havana_gene "OTTHUMG00000041268.1"; havana_transcript "OTTHUMT00000098863.1";	NR_001549;RefSeq_3395_269;TCONS_00017574;XLOC_008288	TTTY19	Intergenic	ENSEMBL	269
p639	0.17512	0.00941268	2.15574	up	3.46435	4.00584	4.11576	5.21795	4.83215	4.86041	0	AGTCTTGAGCCAGCTCCTGACGGAAAGATAAGAGAGAACCATTCTCTGCTTTCAATAGGA	ENST00000598091.1	1	-	214139474	214160973	5	214139474,214150471,214152653,214154638,214160922,	214139627,214150761,214152762,214154755,214160973,	ENSG00000230461.3	gene_id "ENSG00000230461.3"; transcript_id "ENST00000598091.1"; gene_type "antisense"; gene_status "NOVEL"; gene_name "PROX1-AS1"; transcript_type "antisense"; transcript_status "KNOWN"; transcript_name "PROX1-AS1-004"; level 2; tag "RNA_Seq_supported_only"; tag "basic"; havana_gene "OTTHUMG00000036947.3"; havana_transcript "OTTHUMT00000461176.1";	ENST00000598091.1	PROX1-AS1	Antisense	ENSEMBL	720
p20968	0.188679	0.0126284	2.5117	up	5.19528	4.90916	5.11058	6.25975	5.97086	6.9704	0	TTCCCTGCTTCCATGGAATGGGTATACCACCGTCTATTTGCAAATCATCTACCATGGAGA	TCONS_00004538	2	-	192559714	192563971	2	192559714,192562534,	192562199,192563971,	XLOC_002440	Gene_id=XLOC_002440;Gene_name=linc-STAT4-2;Transcript_id=TCONS_00004538;Transcript_name=linc-STAT4-2;	XLOC_002440		Intergenic	HumanLincRNACatalog	3922
p23323	0.266842	0.0410706	2.28699	up	3.03737	3.08231	4.19414	4.81399	4.71168	4.36852	0	AAGAAGCAAAATAAGACAGGGGCTGCCCCTTGTCCTGTCTCATTCATTTTTGACACCCTT	TCONS_00012831	6	-	169821175	169828669	2	169821175,169827572,	169821269,169828669,	XLOC_005939	Gene_id=XLOC_005939;Gene_name=linc-THBS2-3;Transcript_id=TCONS_00012831;Transcript_name=linc-THBS2-3;	XLOC_005939		Intergenic	HumanLincRNACatalog	1191
p4887	0.271198	0.0429671	2.12632	up	9.33574	9.29114	9.33275	9.67267	10.6836	10.8684	0	AGCTGGGAGAGATGAAAGCAGGCAAGGCTGATTGGAAACCTCTGGCCTGATGTCACGGTG	ENST00000554939.1	14	+	74964885	74967501	2	74964885,74967231,	74965336,74967501,	ENSG00000258579.1	gene_id "ENSG00000258579.1"; transcript_id "ENST00000554939.1"; gene_type "antisense"; gene_status "NOVEL"; gene_name "RP3-449M8.3"; transcript_type "antisense"; transcript_status "KNOWN"; transcript_name "RP3-449M8.3-001"; level 2; tag "basic"; havana_gene "OTTHUMG00000171215.1"; havana_transcript "OTTHUMT00000412358.1";	ENST00000554939.1		Antisense	ENSEMBL	721
RNA95007|RNS_89_196	0.196725	0.0146682	2.05077	up	4.9471	5.15541	5.56482	6.02345	6.15271	6.59968	0	AGTCCTTGTTCACCCAGTATGTGTGGGCCCTGGGCCTGACAAACTCAGTCTAGGGACAGA	RNA95007|RNS_89_196													http://research.imb.uq.edu.au/rnadb/NoncodingRNASearchV2.zip	NA
p4692	0.145805	0.00357412	5.38981	up	2.42693	3.69644	3.03005	5.74917	5.23156	5.46341	0	GGGCCTTGAGCCCCTCCGGTCGTCAAGCCTTGCTTGAAATGCGTAAATGCGGAAAGGGTC	ENST00000560742.1	14	-	103587189	103589344	2	103587189,103589196,	103587368,103589344,	ENSG00000259717.1	gene_id "ENSG00000259717.1"; transcript_id "ENST00000560742.1"; gene_type "lincRNA"; gene_status "NOVEL"; gene_name "LINC00677"; transcript_type "lincRNA"; transcript_status "KNOWN"; transcript_name "LINC00677-001"; level 2; havana_gene "OTTHUMG00000171889.1"; havana_transcript "OTTHUMT00000415671.1";	ENST00000560742.1	LINC00677	Intergenic	ENSEMBL	327
p24576	0.196053	0.0144922	3.38991	up	2.13105	3.53069	3.17049	4.80524	4.55606	4.75468	0	TCTCAAGCATCTTGGTCTCTGCTAAGAAGAGGCTCAGAGGCTTAGAAGCCCTGCCTCGCC	TCONS_00016732	9	+	140119093	140119403	2	140119093,140119381,	140119276,140119403,	XLOC_007620	Gene_id=XLOC_007620;Gene_name=linc-C9orf169-1;Transcript_id=TCONS_00016732;Transcript_name=linc-C9orf169-1;	XLOC_007620		Divergent	HumanLincRNACatalog	205
p9879	0.178404	0.0100647	3.13794	up	4.92175	4.77367	5.20874	6.74419	5.98396	7.12546	0	TATAAATCTTCAATACATCCTGTCCCCCTAAAACGGCATCTGGATCTTTTGAGGGTTAAA	ENST00000409054.1	2	+	87754886	87883594	2	87754886,87882776,	87755164,87883594,	ENSG00000222041.5	gene_id "ENSG00000222041.5"; transcript_id "ENST00000409054.1"; gene_type "lincRNA"; gene_status "NOVEL"; gene_name "LINC00152"; transcript_type "lincRNA"; transcript_status "KNOWN"; transcript_name "LINC00152-005"; level 2; tag "basic"; havana_gene "OTTHUMG00000130273.9"; havana_transcript "OTTHUMT00000330387.3";	ENST00000409054.1	LINC00152	Intergenic	ENSEMBL	1096
p43209_v4	0.209732	0.0182756	3.23812	up	6.31982	5.42156	6.13127	7.21104	7.41483	8.33225	0	GGAATTTCTCCTACTCTGAACTCTACCAGGAATCACATATCAAGATCTCAGTACCATCTT	XR_429747.1	16	-	50769977	50776625	3	50769977,50774590,50776581,	50770736,50774705,50776625,	none					RefSeq	918
p12979	0.25588	0.0359479	5.00937	up	4.95678	3.43207	3.58516	6.31821	7.30154	5.32815	0	GCGGATGAATGGTACTTTCCACAAGTGCATTTGAGTAGAAGCATAACCTATTCTCAGTTA	ENST00000507152.1	4	+	165798155	165818675	3	165798155,165800071,165816567,	165798559,165800161,165818675,	ENSG00000248329.1	gene_id "ENSG00000248329.1"; transcript_id "ENST00000507152.1"; gene_type "processed_transcript"; gene_status "NOVEL"; gene_name "RP11-366M4.3"; transcript_type "lincRNA"; transcript_status "KNOWN"; transcript_name "RP11-366M4.3-001"; level 2; tag "basic"; havana_gene "OTTHUMG00000161255.1"; havana_transcript "OTTHUMT00000364313.1";	ENST00000507152.1		Intergenic	ENSEMBL	2602
p1574	0.236739	0.0276204	2.26751	up	3.30306	3.92311	4.24415	5.03061	4.62333	5.3597	0	AGTTGTTAGGTTAAATGAGATGCACGTGTCCGGAAGGAACCCAGGAAACTCTTGGTCATT	ENST00000435635.1	10	-	45940017	45948569	3	45940017,45948291,45948487,	45940300,45948388,45948569,	ENSG00000231964.1	gene_id "ENSG00000231964.1"; transcript_id "ENST00000435635.1"; gene_type "antisense"; gene_status "NOVEL"; gene_name "RP11-67C2.2"; transcript_type "antisense"; transcript_status "KNOWN"; transcript_name "RP11-67C2.2-001"; level 2; tag "basic"; havana_gene "OTTHUMG00000018082.1"; havana_transcript "OTTHUMT00000047786.1";	ENST00000435635.1		Antisense	ENSEMBL	462
p26412	0.200206	0.0155534	2.55115	up	3.67999	2.98197	2.71597	4.53783	4.73703	4.15652	0	TTTCTAATTTCGTGAATGTTTGAGAACACATACACCATGTTTTACACACGTGTGCACGCA	uc003wjz.1	7	-	151062455	151065689	1	151062455,	151065689,	AK055458	proteinID=;alignID=uc003wjz.1;kgID=uc003wjz.1;mRNA=AK055458;spID=;refseq=;protAcc=;description=Homo sapiens cDNA FLJ30757 fis, clone FEBRA2000468.;rfamAcc=;tRnaName=;	ASO1738;asoverlaps_211_2437;ASO1741;asoverlaps_145_2716		Antisense	UCSC	3234
p35738_v4	0.205149	0.0170023	2.14877	up	4.8377	5.28896	5.22583	6.56638	5.75418	6.34246	0	CGTAAATCACAGTGAGCTGGCTTATGTCAGAGGACAATGAATCCAGGCAGTGATCCACCA	TCONS_00023030	14	+	90921675	90925321	3	90921675,90923362,90924939,	90921849,90923502,90925321,	XLOC_010902	Gene_id=XLOC_010902;Gene_name=linc-C14orf159-3;Transcript_id=TCONS_00023030;Transcript_name=linc-C14orf159-3;	XLOC_010902		Intergenic	HumanLincRNACatalog	696
p13068	0.162584	0.00616305	2.47568	up	4.38662	4.99887	4.43057	6.10692	5.61842	6.01419	0	ATGCTGCATCAGAGGGCCTCGCTACCTTTCCAAGGCAACATCGTTCTTGGAGCACCTGCT	ENST00000502644.1	5	-	6337351	6339997	2	6337351,6339524,	6337436,6339997,	ENSG00000250490.1	gene_id "ENSG00000250490.1"; transcript_id "ENST00000502644.1"; gene_type "lincRNA"; gene_status "NOVEL"; gene_name "CTD-2324F15.2"; transcript_type "lincRNA"; transcript_status "KNOWN"; transcript_name "CTD-2324F15.2-002"; level 1; tag "exp_conf"; havana_gene "OTTHUMG00000161679.1"; havana_transcript "OTTHUMT00000365708.1";	ENST00000502644.1	CTD-2324F15.2	Intergenic	ENSEMBL	558
p15503	0.264757	0.0401426	2.46662	up	2.25134	3.28834	3.50232	4.66258	4.31656	3.97045	0	CTTTCTGGGAGAAGTAAAATGGAAAGAGCAATTGATCTGTAATAAAGACAGCTGCATTCT	ENST00000438839.1	7	+	142573588	142590199	2	142573588,142590057,	142573687,142590199,	ENSG00000224970.1	gene_id "ENSG00000224970.1"; transcript_id "ENST00000438839.1"; gene_type "antisense"; gene_status "NOVEL"; gene_name "RP11-114L10.2"; transcript_type "antisense"; transcript_status "KNOWN"; transcript_name "RP11-114L10.2-001"; level 1; tag "basic"; tag "exp_conf"; havana_gene "OTTHUMG00000157156.1"; havana_transcript "OTTHUMT00000347659.1";	ENST00000438839.1		Antisense	ENSEMBL	241
p16412	0.247251	0.0321489	2.42131	up	2.61127	3.30441	3.52651	4.96856	4.28727	4.01373	0	CTTCACACTGTGTCTTGCAGGGGAAAATACAACTCTTTATTAAAATTTATTGCCCTGAAA	ENST00000522374.1	8	+	143719948	143722027	2	143719948,143721815,	143720241,143722027,	ENSG00000253753.1	gene_id "ENSG00000253753.1"; transcript_id "ENST00000522374.1"; gene_type "antisense"; gene_status "NOVEL"; gene_name "AC145123.2"; transcript_type "antisense"; transcript_status "KNOWN"; transcript_name "AC145123.2-001"; level 1; tag "basic"; tag "exp_conf"; havana_gene "OTTHUMG00000164826.1"; havana_transcript "OTTHUMT00000380518.1";	ENST00000522374.1		Antisense	ENSEMBL	505
p6714	0.178689	0.0101161	2.05685	up	3.76789	4.11995	4.46268	5.36687	5.07676	5.02822	0	TGTCTCAACTTGTGTCCTGATTTCTGGAGATGCAAAGAGTGAGACAACTCCTCGTAGTTG	ENST00000443696.1	17	-	17662467	17674135	3	17662467,17669131,17674129,	17662700,17669616,17674135,	ENSG00000237328.1	gene_id "ENSG00000237328.1"; transcript_id "ENST00000443696.1"; gene_type "antisense"; gene_status "NOVEL"; gene_name "RAI1-AS1"; transcript_type "antisense"; transcript_status "KNOWN"; transcript_name "RAI1-AS1-001"; level 2; tag "dotter_confirmed"; tag "basic"; havana_gene "OTTHUMG00000059315.2"; havana_transcript "OTTHUMT00000131780.2";	ENST00000443696.1	RAI1-AS1	Antisense	ENSEMBL	724
RNA147180|p0284_imsncRNA538	0.152433	0.00452292	2.83551	up	5.50933	5.26014	4.99084	6.47611	7.1775	6.61751	0	CTGACACCTGAATCTACCCGGTGGGAGGAATGCAACTGTCTCTGGATGCCACTATCATTA	RNA147180|p0284_imsncRNA538													unpublished data	NA
p1570	0.213572	0.0196008	2.39974	up	4.29465	4.55876	4.48325	5.8906	5.07586	6.15883	0	GTCTGTATGTTCCCAACTTTAAAAGCCAGGCTCTCACTTTTCCTCTGCCTTTTTGCTTTT	ENST00000436877.2	10	-	45395061	45415668	3	45395061,45402332,45415370,	45395973,45402566,45415668,	ENSG00000234504.2	gene_id "ENSG00000234504.2"; transcript_id "ENST00000436877.2"; gene_type "antisense"; gene_status "NOVEL"; gene_name "RP11-285G1.2"; transcript_type "antisense"; transcript_status "KNOWN"; transcript_name "RP11-285G1.2-001"; level 2; tag "not_organism_supported"; tag "basic"; havana_gene "OTTHUMG00000018065.2"; havana_transcript "OTTHUMT00000047762.2";	ENST00000436877.2		Antisense	ENSEMBL	1444
p35843_v4	0.17512	0.00939349	5.02221	up	2.05511	3.13533	2.2547	5.16556	4.07111	5.19346	0	TGAGCGTTAGGTCGCGACCCCTGCTGGAAGGTTAAGAGATATGGAGATTTCCACAAGGAT	TCONS_00026716	18	-	51882004	51884231	3	51882004,51882730,51884161,	51882220,51882814,51884231,	XLOC_012845	Gene_id=XLOC_012845;Gene_name=linc-STARD6-1;Transcript_id=TCONS_00026716;Transcript_name=linc-STARD6-1;	XLOC_012845		Divergent	HumanLincRNACatalog	370
p24571	0.263145	0.0392836	4.88275	up	1.56886	2.49266	3.33339	5.79259	3.86527	4.60015	0	TTGTGTATTGAGTACTTTACTGCCTTATGTAAGTTTCAGCAAACACCTATTACTGTTTGG	TCONS_00015778	9	+	139155770	139159083	2	139155770,139157419,	139156100,139159083,	XLOC_007612	Gene_id=XLOC_007612;Gene_name=linc-GPSM1-1;Transcript_id=TCONS_00015778;Transcript_name=linc-GPSM1-1;	XLOC_007612		Intergenic	HumanLincRNACatalog	1994
p22624	0.211131	0.0188544	2.97463	up	4.05438	4.45125	4.88255	6.44804	5.37032	6.28796	0	TTATGTTCTCTGAAGACACTACAGTTTAAATCCACATTGGGGAACTCCCCCACTAGCCAG	TCONS_00008360	4	+	185818074	185818980	2	185818074,185818525,	185818445,185818980,	XLOC_003810	Gene_id=XLOC_003810;Gene_name=linc-HELT-3;Transcript_id=TCONS_00008360;Transcript_name=linc-HELT-3;	XLOC_003810		Intergenic	HumanLincRNACatalog	826
p30102	0.276712	0.0455348	2.90423	up	3.02379	4.41485	4.01712	5.89537	4.72458	5.45028	0	ATCTGATTGTGTAATGAAATATGTATGAGGAACAGCTGTTTGCAACAGTCCCCTCCCGCC	XR_109978.1	2	-	45156638	45162790	2	45156638,45162418,	45157386,45162790,	LOC100506088	ID=rna5125;Name=XR_109978.1;Parent=gene3970;Dbxref=GeneID:100506088,Genbank:XR_109978.1;gbkey=misc_RNA;product=uncharacterized LOC100506088;transcript_id=XR_109978.1|ID=gene3970;Name=LOC100506088;Dbxref=GeneID:100506088;gbkey=Gene;gene=LOC100506088	XR_109978.1		Intergenic	RefSeq	1120
p35962_v4	0.214803	0.0200293	2.42163	up	6.02969	6.27301	6.50404	7.83492	7.87827	6.92149	0	CTCCCTTCCTTCACACTGTGCTTCAGCGAGATGCTGTGTTTTTTGCAAATGGACGGTTTG	TCONS_00003941	2	+	173162941	173232604	3	173162941,173188077,173232498,	173163071,173188243,173232604,	XLOC_001757	Gene_id=XLOC_001757;Gene_name=linc-ITGA6-1;Transcript_id=TCONS_00003941;Transcript_name=linc-ITGA6-1;	XLOC_001757		Intergenic	HumanLincRNACatalog	402
p20184	0.255885	0.0360368	2.58055	up	3.61672	3.94022	2.83481	4.54415	4.53147	5.41916	0	CTGGGACTACAGGCTGATATGATCTGAAAATGCTACGGAGATTATGAGAAAGAAAATGGG	TCONS_00025695	17	-	48364061	48365239	2	48364061,48365100,	48364255,48365239,	XLOC_012515	Gene_id=XLOC_012515;Gene_name=linc-COL1A1-2;Transcript_id=TCONS_00025695;Transcript_name=linc-COL1A1-2;	XLOC_012515		Intergenic	HumanLincRNACatalog	333
p23349	0.23155	0.0254547	2.05151	up	7.53732	6.66825	6.78713	8.09081	8.21209	7.79987	0	GCACAGGTTTTGGTAATCACTTATTGCTGAAAAGGGAGGTATTAGATGTCAGACCTCCAT	TCONS_00012390	6	+	2273423	2284069	2	2273423,2283732,	2273651,2284069,	XLOC_005126	Gene_id=XLOC_005126;Gene_name=linc-WRNIP1-3;Transcript_id=TCONS_00012390;Transcript_name=linc-WRNIP1-3;	XLOC_005126		Intergenic	HumanLincRNACatalog	565
p39801_v4	0.277888	0.0463048	3.46717	up	4.04408	4.24077	4.21391	5.44307	5.23108	7.20589	0	GGCTGAAAAACAGCTGTTAAAATGGCTTGTTTGTTTGAAGATGAATGAGAGTACACAATA	XR_427143.1	2	-	99385479	99388699	3	99385479,99388081,99388481,	99385509,99388363,99388699,	none					RefSeq	530
RNA33553|snoRNA_scaRNA_149_104	0.212515	0.0192188	2.005	up	4.80605	5.43372	4.88156	5.77212	6.37273	5.98727	0	ATGTTCCAGTTGAGACTCAAGAAAAGGATTCTGAGCCTCAGAGCTTTGAAGGAGCCACTT	RNA33553|snoRNA_scaRNA_149_104													ftp://ftp.ensembl.org/pub/current/fasta/homo_sapiens/ncrna/Homo_sapiens.GRCh37.61.ncrna.fa.gz	NA
p856	0.26689	0.041165	3.01097	up	3.38924	4.72118	5.09648	6.25604	5.803	5.91854	0	ATTAGCTCCGAGGACTACAAAGGGAACAACGTTATAATAGCAGCAACTCCAAGGAAGCAG	ENST00000456316.1	1	+	25287835	25289588	3	25287835,25288537,25289465,	25288337,25288732,25289588,	ENSG00000229162.1	gene_id "ENSG00000229162.1"; transcript_id "ENST00000456316.1"; gene_type "antisense"; gene_status "NOVEL"; gene_name "RP11-84D1.1"; transcript_type "antisense"; transcript_status "KNOWN"; transcript_name "RP11-84D1.1-001"; level 1; tag "basic"; tag "exp_conf"; havana_gene "OTTHUMG00000003322.1"; havana_transcript "OTTHUMT00000009317.1";	ENST00000456316.1		Antisense	ENSEMBL	820
p37590_v4	0.182599	0.010895	2.4757	up	2.06906	2.51954	1.89142	3.19888	3.91101	3.29364	0	TTAACATGGAAGTGCTTTCTGTGACTTTAAAAGTAAGTGCTTCCATGTTTTAGTAGGAGT	ENST00000362188.1	4	-	113569640	113569713	1	113569640,	113569713,	ENSG00000249532.2	gene_id "ENSG00000249532.2"; transcript_id "ENST00000362188.1"; gene_type "antisense"; gene_status "NOVEL"; gene_name "MIR302B"; transcript_type "miRNA"; transcript_status "KNOWN"; transcript_name "MIR302B-201"; level 3; tag "basic"; havana_gene "OTTHUMG00000161565.1";				ENSEMBL	73
p17858	0.149268	0.0038987	4.10199	up	1.40347	1.86076	1.96912	4.28114	3.26901	3.79216	0	TAAAAAGATCCAAGCTCTTCTGAGACTGTCTTTTGACCTTCTAGAATGCAGAGACAGGAC	TCONS_00001313	1	+	226409811	226410285	2	226409811,226410039,	226409925,226410285,	XLOC_000592	Gene_id=XLOC_000592;Gene_name=linc-MIXL1-1;Transcript_id=TCONS_00001313;Transcript_name=linc-MIXL1-1;	XLOC_000592		Intergenic	HumanLincRNACatalog	360
p6752	0.203117	0.0164061	2.26033	up	3.24785	2.71663	3.07157	4.45849	3.68705	4.42011	0	AGAAGTGTAGCAGAGAAAATGGAGACATGAGTCCTGGAGACACATGTCTCATGACATCCA	ENST00000579045.1	17	-	26573479	26575032	1	26573479,	26575032,	ENSG00000266830.1	gene_id "ENSG00000266830.1"; transcript_id "ENST00000579045.1"; gene_type "lincRNA"; gene_status "NOVEL"; gene_name "CTD-2008P7.8"; transcript_type "lincRNA"; transcript_status "KNOWN"; transcript_name "CTD-2008P7.8-001"; level 2; tag "basic"; havana_gene "OTTHUMG00000179418.1"; havana_transcript "OTTHUMT00000446190.1";	ENST00000579045.1	CTD-2008P7.8	Intergenic	ENSEMBL	1553
p11497	0.24038	0.0288948	4.29028	up	2.36012	2.05361	3.53277	5.60306	4.50589	4.14077	0	CAATTAGAGGATTTGCTAGTACGTAGCAGAGTGTGCAATAAATCTTATTGTTTCATTAGG	ENST00000509201.1	3	-	129672947	129688137	4	129672947,129680963,129684543,129688040,	129673061,129681115,129684646,129688137,	ENSG00000250643.1	gene_id "ENSG00000250643.1"; transcript_id "ENST00000509201.1"; gene_type "antisense"; gene_status "NOVEL"; gene_name "RP11-93K22.6"; transcript_type "antisense"; transcript_status "KNOWN"; transcript_name "RP11-93K22.6-001"; level 2; tag "basic"; havana_gene "OTTHUMG00000159635.1"; havana_transcript "OTTHUMT00000356594.1";	TCONS_00005827;XLOC_003248		Antisense	ENSEMBL	466
p2813	0.169899	0.0080126	2.82201	up	4.40789	4.06692	4.75815	5.45336	6.20561	6.06417	0	CCAAATATGAAATGCCTTCTCTAGATTAAAAGGATTCAGAGATGTTGCACTATTGCACTA	ENST00000534517.1	11	+	67820289	67821229	2	67820289,67820828,	67820552,67821229,	ENSG00000255031.1	gene_id "ENSG00000255031.1"; transcript_id "ENST00000534517.1"; gene_type "processed_transcript"; gene_status "PUTATIVE"; gene_name "RP11-802E16.3"; transcript_type "processed_transcript"; transcript_status "PUTATIVE"; transcript_name "RP11-802E16.3-001"; level 1; tag "exp_conf"; havana_gene "OTTHUMG00000167383.2"; havana_transcript "OTTHUMT00000394450.1";	ENST00000534517.1		Antisense	ENSEMBL	664
p28450	0.169154	0.00780717	2.80287	up	3.13769	2.36834	2.50326	3.80182	4.24246	4.42572	0	AAAGACTAAGGTCAGGGACCTTTGTCTGGTATGGGGACCCCCACACGTAGCTGGGAGTTC	ASO2273	None	None	None	None	None	None	None	ASO2273	Accession=U84528;Description=Human velo-cardio-facial syndrome 22q11 region mRNA sequence.	ASO2273			RNAdb	245
RNA95253|RNS_335_178	0.203057	0.0163782	4.09633	up	1.99572	2.27639	3.52345	5.01411	4.32909	4.55536	0	CCGACGCCAGTCGTTGTGGACCACTGACTTGTAATCTTTACGACCTCAGTGAGGGTCAGA	RNA95253|RNS_335_178													http://research.imb.uq.edu.au/rnadb/NoncodingRNASearchV2.zip	NA
p20252	0.131159	0.00173853	2.15631	up	7.60155	7.56585	7.24723	8.739	8.40308	8.59823	0	GTCTGAATTCCAGGTCACTAACCACTTGTCTCTTCTGTTTCCCCATTCCTTTCTGTCTGC	TCONS_00025824	17	+	7308193	7311457	2	7308193,7310933,	7308929,7311457,	XLOC_012097	Gene_id=XLOC_012097;Gene_name=linc-NLGN2-1;Transcript_id=TCONS_00025824;Transcript_name=linc-NLGN2-1;	XLOC_012097		Divergent	HumanLincRNACatalog	1260
p21594	0.249997	0.0334525	3.23466	up	1.98416	2.91368	3.0977	5.12126	3.73833	4.2168	0	TTCCAATGCAAATGTCAAACCAACCGTGCGCAGGAAAACTTAGCAGCTCTGAATGTCAAG	TCONS_00027982	20	+	62023922	62026342	2	62023922,62026220,	62025970,62026342,	XLOC_013611	Gene_id=XLOC_013611;Gene_name=linc-PPDPF-4;Transcript_id=TCONS_00027982;Transcript_name=linc-PPDPF-4;	XLOC_013611		Intergenic	HumanLincRNACatalog	2170
p34966_v4	0.196923	0.014768	5.73423	up	4.51641	4.76611	3.96305	7.97837	6.03432	6.79168	0	CGTATGTCCTGAGACCTCCTGAATCTTAAGAGAGCAGCAAGTTCCTGGGACAGAGGAGAC	ENST00000425476.1	22	+	27053230	27061779	3	27053230,27059279,27061494,	27053318,27059473,27061779,	ENSG00000225783.2	gene_id "ENSG00000225783.2"; transcript_id "ENST00000425476.1"; gene_type "processed_transcript"; gene_status "KNOWN"; gene_name "MIAT"; transcript_type "processed_transcript"; transcript_status "KNOWN"; transcript_name "MIAT-013"; level 2; havana_gene "OTTHUMG00000150985.2"; havana_transcript "OTTHUMT00000320808.1";	TCONS_00029372;XLOC_014192;TCONS_00029373;XLOC_014192;TCONS_00029374;XLOC_014192;TCONS_00029375;XLOC_014192;TCONS_00029376;XLOC_014192;TCONS_00029377;XLOC_014192;TCONS_00029378;XLOC_014192;TCONS_00029379;XLOC_014192;TCONS_00029380;XLOC_014192;TCONS_00029381;XLOC_014192;TCONS_00029382;XLOC_014192;TCONS_00029324;XLOC_014192;TCONS_00029383;XLOC_014192;TCONS_00029384;XLOC_014192;TCONS_00029385;XLOC_0…	MIAT	Intergenic	ENSEMBL	567
p931	0.148398	0.00379907	2.47702	up	2.57901	2.44003	2.32851	3.58881	4.16455	3.52001	0	AAGTTACTGGTATGAAAGTTATTGATCATCAGTTGCTTGGCATCAAAGGAAATTCCAACA	ENST00000418985.1	1	+	47139799	47157769	4	47139799,47147852,47152344,47157545,	47139891,47147936,47152435,47157769,	ENSG00000228237.1	gene_id "ENSG00000228237.1"; transcript_id "ENST00000418985.1"; gene_type "antisense"; gene_status "NOVEL"; gene_name "EFCAB14-AS1"; transcript_type "antisense"; transcript_status "KNOWN"; transcript_name "EFCAB14-AS1-002"; level 1; tag "basic"; tag "exp_conf"; havana_gene "OTTHUMG00000007993.1"; havana_transcript "OTTHUMT00000021937.1";	ENST00000418985.1	EFCAB14-AS1	Antisense	ENSEMBL	491
p15993	0.131159	0.00171057	2.70783	up	4.72857	5.22309	4.92616	6.64205	6.21346	6.33372	0	ATCTCTCGGAAATCATCAATGCAGCACTGCAAACCGTGCCACGTGAGCGACCAGAGCACG	ENST00000532766.1	8	-	145722744	145724688	3	145722744,145723359,145724134,	145722826,145723544,145724688,	ENSG00000255182.1	gene_id "ENSG00000255182.1"; transcript_id "ENST00000532766.1"; gene_type "processed_transcript"; gene_status "NOVEL"; gene_name "CTD-2517M22.14"; transcript_type "antisense"; transcript_status "KNOWN"; transcript_name "CTD-2517M22.14-003"; level 1; tag "mRNA_end_NF"; tag "basic"; tag "exp_conf"; havana_gene "OTTHUMG00000165174.1"; havana_transcript "OTTHUMT00000382467.1";	ENST00000532766.1	CTD-2517M22.14	Antisense	ENSEMBL	821
RNA95077|RNS_159_192	0.270981	0.0429074	2.35399	up	3.35666	4.70184	3.58982	4.98677	5.24858	5.1183	0	TCCGCTGGGGAGCCGAAGGCCTTGAGGCTGGGCCCAGCAGTCGCCCAGCTTACTCCTCTG	RNA95077|RNS_159_192													http://research.imb.uq.edu.au/rnadb/NoncodingRNASearchV2.zip	NA
p30221	0.22231	0.0224654	2.1647	up	2.9151	2.85351	2.93917	4.35234	4.29465	3.40329	0	AGATGTGTTTCCCACCATATATGGCAGAAATGATTTCAGGTGCTATGTAGATAAGCCACG	uc002xzf.1	20	+	57090434	57101088	3	57090434,57098224,57098769,	57090796,57098337,57101088,	LOC149773	proteinID=;alignID=uc002xzf.1;kgID=uc002xzf.1;mRNA=AK091704;spID=;refseq=;protAcc=;description=Homo sapiens uncharacterized LOC149773 (LOC149773), non-coding RNA.;rfamAcc=;tRnaName=;	UCSC_2624_2794		Divergent	UCSC	2794
p15602	0.214745	0.0199427	2.80937	up	2.469	3.3268	3.51751	4.75861	4.13638	4.88906	0	TGAAACTAGTCTATCCTCACATAGACACCAGTAAACTGAGGCTTGAGAGGCTCAAGGACA	ENST00000527922.1	8	-	11410732	11411716	2	11410732,11411638,	11411089,11411716,	ENSG00000254774.1	gene_id "ENSG00000254774.1"; transcript_id "ENST00000527922.1"; gene_type "antisense"; gene_status "NOVEL"; gene_name "RP11-148O21.3"; transcript_type "antisense"; transcript_status "KNOWN"; transcript_name "RP11-148O21.3-001"; level 1; tag "basic"; tag "exp_conf"; havana_gene "OTTHUMG00000165415.1"; havana_transcript "OTTHUMT00000383905.1";	ENST00000527922.1		Antisense	ENSEMBL	435
RNA95507|RNS_589_150	0.240572	0.0290057	2.35739	up	3.81544	3.46272	4.24958	5.59147	5.07184	4.576	0	GGGCTCTAGTTCTTTCTGTGTAACTTACGTTGTACCCTTAATTTATTGGTTATAAAGTGA	RNA95507|RNS_589_150													http://research.imb.uq.edu.au/rnadb/NoncodingRNASearchV2.zip	NA
p339	0.273519	0.0441891	4.85686	up	1.93664	1.31052	1.86325	2.47109	4.58548	4.89392	0	AGTCAACAGTCTGTGATACATGCTGTACTTTTACTGATTAGCAATGCAATGTTACTGTGA	ENST00000566942.1	1	-	111196181	111199662	1	111196181,	111199662,	ENSG00000259834.1	gene_id "ENSG00000259834.1"; transcript_id "ENST00000566942.1"; gene_type "lincRNA"; gene_status "NOVEL"; gene_name "RP11-284N8.3"; transcript_type "lincRNA"; transcript_status "KNOWN"; transcript_name "RP11-284N8.3-001"; level 2; tag "basic"; havana_gene "OTTHUMG00000175965.1"; havana_transcript "OTTHUMT00000431321.1";	ENST00000566942.1		Intergenic	ENSEMBL	3481
p1492	0.279069	0.04691	2.4377	up	4.08882	5.21736	4.83972	6.49236	5.43282	6.07728	0	AATGCAGCTCCTTTAGGGCCATGGAGCCCCAATACTCTGCATTCCTAACACGCGCTGTGG	ENST00000427630.1	10	-	6239574	6244656	2	6239574,6244402,	6239758,6244656,	ENSG00000213994.3	gene_id "ENSG00000213994.3"; transcript_id "ENST00000427630.1"; gene_type "antisense"; gene_status "NOVEL"; gene_name "RP11-414H17.5"; transcript_type "antisense"; transcript_status "KNOWN"; transcript_name "RP11-414H17.5-001"; level 1; tag "basic"; tag "exp_conf"; havana_gene "OTTHUMG00000017613.1"; havana_transcript "OTTHUMT00000046624.1";	ENST00000427630.1		Antisense	ENSEMBL	438
p29620	0.158547	0.00563119	2.59882	up	3.15851	4.01937	3.53011	5.04738	4.9112	4.88297	0	GTCGAACTTCCCCACTGCAGTGCAGCTGGAAACTCAGTAACTGGTTCTCTGACACCTCCC	TCONS_00019945	11	+	71825905	71832451	3	71825905,71826080,71830750,	71825971,71826231,71832451,	XLOC_009202	Gene_id=XLOC_009202;Gene_name=linc-FOLR3-1;Transcript_id=TCONS_00019945;Transcript_name=linc-FOLR3-1;	XLOC_009202		Intergenic	HumanLincRNACatalog	1918
p26071	0.277135	0.0458981	3.36351	up	6.08011	4.02127	4.64244	6.58852	6.64742	6.75779	0	AATCAATATCACTCTAGCTCGTGACTGAATCATTTCCTTCACCCACAGGTGGCAAGTGCA	uc002nyj.1	19	+	35657757	35660784	1	35657757,	35660784,	AX747741	proteinID=;alignID=uc002nyj.1;kgID=uc002nyj.1;mRNA=AX747741;spID=;refseq=;protAcc=;description=Homo sapiens cDNA FLJ35488 fis, clone SMINT2008545.;rfamAcc=;tRnaName=;	UCSC_2213_3027		Antisense	UCSC	3027
p6539	0.132503	0.00194673	6.01906	up	2.18972	1.37314	1.76752	3.94599	4.28306	4.86995	0	TGAGACCAGAGAAGCTGGTGGTCGACCACAGCCTGGGGTATTAGTTCACCCCTAGCTTCT	ENST00000565674.1	16	+	81771852	81772886	2	81771852,81772752,	81772107,81772886,	ENSG00000261218.1	gene_id "ENSG00000261218.1"; transcript_id "ENST00000565674.1"; gene_type "lincRNA"; gene_status "NOVEL"; gene_name "RP11-960L18.1"; transcript_type "lincRNA"; transcript_status "KNOWN"; transcript_name "RP11-960L18.1-002"; level 2; havana_gene "OTTHUMG00000176531.1"; havana_transcript "OTTHUMT00000432421.1";	TCONS_00024256;XLOC_011801		Intergenic	ENSEMBL	389
p42936_v4	0.116232	0.000621978	10.4975	up	9.98078	9.62725	10.4285	12.963	13.387	13.8625	0	AGAAGAAGCCCCCAGAGCACAGCTCCTCACCATGGACTGGACCTGGAGGATCCTCTTTTT	XR_429437.1	15	-	22466255	22466547	2	22466255,22466447,	22466362,22466547,	none					RefSeq	207
p2621	0.189449	0.012818	2.87449	up	3.73812	4.87055	4.71744	5.96962	6.00801	5.9184	0	TCTTCACGTTTCTCAAATGGACTTGGCTTCGGAAATCACTTCTGCAACACAAACCAGCAG	ENST00000531711.1	11	+	3239596	3243027	3	3239596,3241456,3242799,	3239789,3241589,3243027,	ENSG00000236301.4	gene_id "ENSG00000236301.4"; transcript_id "ENST00000531711.1"; gene_type "antisense"; gene_status "KNOWN"; gene_name "MRGPRG-AS1"; transcript_type "antisense"; transcript_status "KNOWN"; transcript_name "MRGPRG-AS1-003"; level 2; tag "alternative_5_UTR"; tag "mRNA_end_NF"; havana_gene "OTTHUMG00000011707.2"; havana_transcript "OTTHUMT00000385610.1";	ENST00000531711.1	MRGPRG-AS1	Antisense	ENSEMBL	554
p21746	0.219242	0.0213787	2.00959	up	4.08495	4.16553	4.09253	5.5937	4.64764	5.12236	0	ACATGAGGCAGATCAGATGGCCGGCCTTCCTGGTGACCAGATTTCAGGACAGCAAGCATC	TCONS_00029709	22	-	45057491	45063704	2	45057491,45063463,	45057651,45063704,	XLOC_014393	Gene_id=XLOC_014393;Gene_name=linc-LDOC1L-1;Transcript_id=TCONS_00029709;Transcript_name=linc-LDOC1L-1;	XLOC_014393		Divergent	HumanLincRNACatalog	401
p34534_v4	0.266814	0.0409562	2.60641	up	3.33464	4.36697	4.57067	5.65196	4.95387	5.81266	0	GCTCTGCCAACACTCACATACAGTATCCGCATCAAAGGCTGAGTGTGGCCAAGTGAAGGA	ENST00000582422.1	17	-	75253818	75254471	2	75253818,75254321,	75254218,75254471,	ENSG00000263718.2	gene_id "ENSG00000263718.2"; transcript_id "ENST00000582422.1"; gene_type "lincRNA"; gene_status "KNOWN"; gene_name "RP11-285E9.6"; transcript_type "lincRNA"; transcript_status "KNOWN"; transcript_name "RP11-285E9.6-004"; level 2; havana_gene "OTTHUMG00000177704.1"; havana_transcript "OTTHUMT00000438606.1";	ENST00000582422.1		Intergenic	ENSEMBL	550
p17546	0.199108	0.0153057	3.56212	up	2.23129	3.32832	2.72882	4.79119	3.96871	5.02674	0	CAAAAAATGTCACAGTGGTTCCTTGATCAGGTAGAAAGATGACAGAGCCCAACATACCAG	TCONS_00001806	1	-	212603321	212606095	3	212603321,212605082,212605966,	212603678,212605186,212606095,	XLOC_001192	Gene_id=XLOC_001192;Gene_name=linc-TMEM206-5;Transcript_id=TCONS_00001806;Transcript_name=linc-TMEM206-5;	XLOC_001192		Divergent	HumanLincRNACatalog	590
p21176	0.22266	0.0225315	2.39473	up	3.94883	4.26068	5.08508	5.83746	5.55146	5.68526	0	ACTTGTGATCTATTCTTCATGATAATATAGGCTAAACCTGAGCCCTGGGCTCCAGGACAG	TCONS_00003770	2	+	95924700	95925721	2	95924700,95925267,	95924984,95925721,	XLOC_001574	Gene_id=XLOC_001574;Gene_name=linc-PROM2-1;Transcript_id=TCONS_00003770;Transcript_name=linc-PROM2-1;	XLOC_001574		Intergenic	HumanLincRNACatalog	738
RNA147582|p0686_imsncRNA447	0.270955	0.0428634	2.28263	up	3.62735	2.6121	3.67689	4.43744	4.88893	4.16206	0	AAAGATTAAATATGAGAACGAAAGATGCATATAAATAGATAGGGACGTAATTTCCCTATC	RNA147582|p0686_imsncRNA447													unpublished data	NA
p15392	0.181945	0.0107527	3.15098	up	9.95858	8.88234	9.35667	11.326	10.6773	11.1616	0	ACACCTAACTGTTTTGCATAACATAGGTGAGTAGTGACATTTTCCTTATCTTTTCCACTG	ENST00000594469.1	7	+	87848673	87906518	3	87848673,87901077,87906270,	87848801,87901185,87906518,	ENSG00000228113.3	gene_id "ENSG00000228113.3"; transcript_id "ENST00000594469.1"; gene_type "antisense"; gene_status "NOVEL"; gene_name "AC003991.3"; transcript_type "antisense"; transcript_status "KNOWN"; transcript_name "AC003991.3-007"; level 2; tag "RNA_Seq_supported_only"; tag "basic"; havana_gene "OTTHUMG00000153895.5"; havana_transcript "OTTHUMT00000461492.1";	ENST00000594469.1		Antisense	ENSEMBL	484
p30239	0.228983	0.0246519	2.04702	up	3.8941	4.88456	4.51123	5.48848	5.54741	5.35457	0	AGAGGATTCATCACTCTGTTCAGAATCCCCAGGACTCCCTAGGGAAGGAGGTCCCAGCCT	uc003txa.3	7	-	72445091	72470073	6	72445091,72450473,72468697,72469198,72469577,72469993,	72446510,72450547,72468887,72469313,72469685,72470073,	STAG3L3	proteinID=;alignID=uc003txa.3;kgID=uc003txa.3;mRNA=AL137492;spID=;refseq=;protAcc=;description=Homo sapiens stromal antigen 3-like 3 (STAG3L3), non-coding RNA.;rfamAcc=;tRnaName=;	uc003txa.3		Intergenic	UCSC	1986
p23287	0.239952	0.0286372	2.15866	up	3.23758	3.14644	3.55385	5.03219	4.0427	4.19339	0	GTCATTAGATGTCAATGTTCAAACAACGGTACATGAATGGCATAGCCCTGGTAGCAGGAG	TCONS_00012305	6	-	142849095	142864154	2	142849095,142864122,	142849520,142864154,	XLOC_005862	Gene_id=XLOC_005862;Gene_name=linc-NMBR-1;Transcript_id=TCONS_00012305;Transcript_name=linc-NMBR-1;	XLOC_005862		Intergenic	HumanLincRNACatalog	457
p26578	0.235535	0.0271245	2.42587	up	4.4088	5.06493	4.61548	6.49094	5.3846	6.04918	0	ATTAAGCGCCTGGCTCAGTGCCAGCACTGGGTAGCCCCAAGGCTGTCTATTACTGTAGCT	HIT000389512	1	-	11710337	11710681	1	11710337,	11710681,	HIX0000125	None	H-InvDB_1519_353		Antisense	H-InvDB	344
p9295	0.192275	0.0137101	7.53721	up	8.19477	6.79168	7.59782	11.4836	9.55303	10.2897	0	ATGGTTCAATCTGTCTACCTCCTTTCACATTCCACCAAGATATTCCAAGGTCCAGGGTTC	ENST00000439494.1	2	-	112227214	112237838	4	112227214,112229565,112237483,112237745,	112227564,112229674,112237638,112237838,	ENSG00000172965.7	gene_id "ENSG00000172965.7"; transcript_id "ENST00000439494.1"; gene_type "processed_transcript"; gene_status "NOVEL"; gene_name "AC068491.1"; transcript_type "processed_transcript"; transcript_status "KNOWN"; transcript_name "AC068491.1-010"; level 2; havana_gene "OTTHUMG00000150313.6"; havana_transcript "OTTHUMT00000332133.1";	ENST00000439494.1		Intergenic	ENSEMBL	707
p34094_v4	0.261208	0.0385481	2.94562	up	4.13584	5.09037	4.92835	6.58421	5.44572	6.80035	0	CCAGGACAGGTTAATCCACTCACTTGGGAGGTTGAATGTACAGCTGGTATAAAAATGGTG	ENST00000443523.1	10	-	54316742	54515169	3	54316742,54320765,54515069,	54316901,54320875,54515169,	ENSG00000228651.1	gene_id "ENSG00000228651.1"; transcript_id "ENST00000443523.1"; gene_type "antisense"; gene_status "NOVEL"; gene_name "RP11-556E13.1"; transcript_type "antisense"; transcript_status "KNOWN"; transcript_name "RP11-556E13.1-001"; level 2; tag "basic"; havana_gene "OTTHUMG00000018253.1"; havana_transcript "OTTHUMT00000048113.1";	ENCODE_2556_369		Antisense	ENSEMBL	369
p33700	0.103595	0.000354668	7.56662	up	1.82716	1.8838	2.24518	5.21474	4.47015	5.03019	0	AAATGAGGTTTCTTAAAGCTTATTTTTATAAAGCTTTTTCATAAAACTGGTTGTAGTTGC	NR_037882.1	20	+	62289162	62330051	38	62289162,62290585,62292650,62293202,62293898,62294181,62297356,62298821,62303908,62305292,62309497,62309620,62311201,62312016,62316875,62317143,62318990,62319289,62319491,62319653,62319880,62320407,62320854,62321102,62321439,62321646,62322157,62323094,62324157,62324495,62325724,62326093,62326418,62326680,62327130,62328112,62328680,62329632,	62289819,62290857,62292849,62293296,62293980,62294242,62297432,62298906,62303974,62305446,62309536,62309699,62311299,62312072,62316950,62317225,62319123,62319403,62319532,62319739,62319958,62320485,62321001,62321218,62321563,62321794,62322300,62323190,62324356,62324636,62325841,62326327,62326574,62327003,62327207,62328544,62328875,62330051,	RTEL1-TNFRSF6B	ID=rna40969;Name=NR_037882.1;Parent=gene33779;Dbxref=GeneID:100533107,Genbank:NR_037882.1,HGNC:44095;gbkey=misc_RNA;product=RTEL1-TNFRSF6B readthrough %28non-protein coding%29;transcript_id=NR_037882.1|ID=gene33779;Name=RTEL1-TNFRSF6B;Dbxref=GeneID:100533107,HGNC:44095;description=RTEL1-TNFRSF6B readthrough %28non-protein coding%29;gbkey=Gene;gene=RTEL1-TNFRSF6B	NR_037882.1		Antisense	RefSeq	5772
p15604	0.181645	0.0106661	3.45339	up	3.06382	3.5449	3.14013	4.75159	4.59633	5.76497	0	TTCATAGAAATGACATTACGCTTGAGCCATGGATGATGATAAGGATTCTGCCAGCCTGCC	ENST00000533322.1	8	-	11415974	11417529	3	11415974,11416420,11417292,	11416256,11416495,11417529,	ENSG00000255354.1	gene_id "ENSG00000255354.1"; transcript_id "ENST00000533322.1"; gene_type "antisense"; gene_status "NOVEL"; gene_name "RP11-148O21.2"; transcript_type "antisense"; transcript_status "KNOWN"; transcript_name "RP11-148O21.2-001"; level 1; tag "basic"; tag "exp_conf"; havana_gene "OTTHUMG00000165416.1"; havana_transcript "OTTHUMT00000383907.1";	ENST00000533322.1		Antisense	ENSEMBL	594
p21806	0.138014	0.00268101	2.5605	up	4.72704	5.27733	4.77047	6.15515	6.48562	6.20334	0	AGTTTATTCCTATCAGCCTGGAATACAATGCTCTATCTGGCTCCGCTTGCTTCTCCAAAC	TCONS_00029603	22	+	42670645	42673855	2	42670645,42670993,	42670827,42673855,	XLOC_014255	Gene_id=XLOC_014255;Gene_name=linc-SERHL2-3;Transcript_id=TCONS_00029603;Transcript_name=linc-SERHL2-3;	XLOC_014255		Intergenic	HumanLincRNACatalog	3044
p14551	0.27783	0.0462263	3.51435	up	3.18863	3.31567	4.61842	6.27586	5.54014	4.74649	0	AAGTGATCACAAAATTTTCAACATCACAGTCTAAAATAAAAACCTGCCTCTTGTCTGCCT	ENST00000455005.1	6	+	44041649	44045689	2	44041649,44044967,	44042535,44045689,	ENSG00000231881.1	gene_id "ENSG00000231881.1"; transcript_id "ENST00000455005.1"; gene_type "lincRNA"; gene_status "NOVEL"; gene_name "RP5-1120P11.3"; transcript_type "lincRNA"; transcript_status "KNOWN"; transcript_name "RP5-1120P11.3-001"; level 2; tag "basic"; havana_gene "OTTHUMG00000014754.1"; havana_transcript "OTTHUMT00000040705.1";	ENCODE_379_1608;TCONS_00011305;XLOC_005297		Intergenic	ENSEMBL	1608
p14529	0.252872	0.0348038	3.7892	up	5.85732	5.0293	4.90855	6.20821	7.30515	8.04749	0	GAGTACTTCTCCGCAAACCCTTTGTTTCATTAAGGACTGTTTTACATGAAGGGTGCAAAA	ENST00000413039.1	6	+	32811909	32813763	3	32811909,32812421,32813194,	32812051,32812647,32813763,	ENSG00000204261.4	gene_id "ENSG00000204261.4"; transcript_id "ENST00000413039.1"; gene_type "processed_transcript"; gene_status "NOVEL"; gene_name "XXbac-BPG246D15.8"; transcript_type "processed_transcript"; transcript_status "KNOWN"; transcript_name "XXbac-BPG246D15.8-004"; level 2; havana_gene "OTTHUMG00000140123.1"; havana_transcript "OTTHUMT00000276215.1";	ENST00000413039.1	XXbac-BPG246D15.8	Antisense	ENSEMBL	937
p27930	0.272382	0.0436415	2.24025	up	3.71151	3.48064	4.07177	5.6157	4.40861	4.73059	0	TTTCCAAATGTTGCAAGAGATTAAAAAGACCATTCTCAATACCTTTTCCACCCCCTCCAA	nc-HOXA10-82	7	+	26993996	26994367	1	26993996,	26994367,	nc-HOXA10-82	transcript_type=TAR Transcripts	nc-HOXA10-82		Intergenic	HOX Loci	372
p42865_v4	0.182599	0.0109604	2.07741	up	2.94908	3.67435	3.52683	4.38895	4.33133	4.59432	0	ATGCTTAGGATGTCACTATCAATCACGCTTCGACTGAGTACAGCCAAACCAGGATACTCA	XR_429383.1	14	-	77535440	77542696	3	77535440,77536416,77542447,	77535456,77537189,77542696,	none					RefSeq	1038
p14911	0.194381	0.0141132	2.99576	up	4.25003	3.56739	3.98387	4.89094	5.68217	5.97696	0	TCCAAGACTAACTAGTTTCTGAGATATCAGCAAGGATTCCAGGAATCTCCCAGAGCCAGA	ENST00000449672.1	7	-	36637439	36639726	3	36637439,36637766,36639348,	36637488,36637912,36639726,	ENSG00000230539.1	gene_id "ENSG00000230539.1"; transcript_id "ENST00000449672.1"; gene_type "sense_intronic"; gene_status "NOVEL"; gene_name "AOAH-IT1"; transcript_type "sense_intronic"; transcript_status "KNOWN"; transcript_name "AOAH-IT1-001"; level 2; tag "basic"; havana_gene "OTTHUMG00000154938.1"; havana_transcript "OTTHUMT00000337716.1";	ENST00000449672.1	AOAH-IT1	Sense	ENSEMBL	573
p36806_v4	0.218776	0.0212555	2.49587	up	3.46375	4.1842	4.18685	5.79692	4.99322	5.00329	0	TCACTGCCTCCTTGATGAGGACCAAGGGTCAATAAATGTTTGCTGAATTCCTTTGCCTCT	ENST00000606034.1	1	-	931345	933431	1	931345,	933431,	ENSG00000272512.1	gene_id "ENSG00000272512.1"; transcript_id "ENST00000606034.1"; gene_type "lincRNA"; gene_status "NOVEL"; gene_name "RP11-54O7.17"; transcript_type "lincRNA"; transcript_status "KNOWN"; transcript_name "RP11-54O7.17-001"; level 2; tag "basic"; havana_gene "OTTHUMG00000185581.1"; havana_transcript "OTTHUMT00000470770.1";			Intergenic	ENSEMBL	2086
p10391	0.119546	0.000736644	2.02843	up	3.25277	3.4906	3.60092	4.43904	4.54338	4.42295	0	TGGAGTGGCCTTTCATCAAACCTAAACCAAAGAAACCAACAGACCTTGCTGTCACCACTA	ENST00000452395.1	20	-	23337431	23338753	2	23337431,23338591,	23337774,23338753,	ENSG00000232645.1	gene_id "ENSG00000232645.1"; transcript_id "ENST00000452395.1"; gene_type "antisense"; gene_status "NOVEL"; gene_name "RP3-322G13.5"; transcript_type "antisense"; transcript_status "KNOWN"; transcript_name "RP3-322G13.5-003"; level 2; tag "basic"; havana_gene "OTTHUMG00000032063.1"; havana_transcript "OTTHUMT00000078323.1";	ENCODE_1788_505;TCONS_00028022;XLOC_013693;TCONS_00028023;XLOC_013693;TCONS_00028024;XLOC_013693		Antisense	ENSEMBL	505
p11220	0.151852	0.00417839	2.45895	up	5.0105	5.29208	5.16394	6.38206	6.83922	6.13936	0	CTGAGCGGCTTCACCATTCAAGTTTATTCCTATCAGCCTGGAATACAATGCTCTATCTGG	ENST00000420096.1	22	+	42672360	42673057	2	42672360,42672701,	42672548,42673057,	ENSG00000233903.1	gene_id "ENSG00000233903.1"; transcript_id "ENST00000420096.1"; gene_type "lincRNA"; gene_status "NOVEL"; gene_name "Z83851.4"; transcript_type "lincRNA"; transcript_status "KNOWN"; transcript_name "Z83851.4-001"; level 2; tag "basic"; havana_gene "OTTHUMG00000150697.1"; havana_transcript "OTTHUMT00000319657.1";	ENCODE_1603_544;TCONS_00029430;XLOC_014255	Z83851.4	Intergenic	ENSEMBL	544
p9292	0.192169	0.0136143	4.63299	up	8.56395	7.62104	7.94375	9.97438	9.6599	11.1303	0	TTTGTCTGGCCAGTCTCTGTGTGTCTTAATCCCTTGTCCTTCATTAAAAGCAAAACTAAA	ENST00000308604.5	2	-	112186895	112252565	3	112186895,112234912,112252461,	112187197,112235058,112252565,	ENSG00000172965.7	gene_id "ENSG00000172965.7"; transcript_id "ENST00000308604.5"; gene_type "processed_transcript"; gene_status "NOVEL"; gene_name "AC068491.1"; transcript_type "processed_transcript"; transcript_status "KNOWN"; transcript_name "AC068491.1-007"; level 2; havana_gene "OTTHUMG00000150313.6"; havana_transcript "OTTHUMT00000332130.1";	ENST00000308604.5		Intergenic	ENSEMBL	552
p17706	0.243688	0.0304509	3.38725	up	2.7843	1.65352	2.54411	3.76121	4.90494	3.59614	0	AATTGACGAAGAAAAGCTCATTTCGAACTGTTGAGGAGAGAAATGTATTTGCAGAGAGAG	TCONS_00000983	1	+	73240863	73249663	3	73240863,73243955,73249352,	73241227,73244040,73249663,	XLOC_000254	Gene_id=XLOC_000254;Gene_name=linc-FPGT-4;Transcript_id=TCONS_00000983;Transcript_name=linc-FPGT-4;	XLOC_000254		Intergenic	HumanLincRNACatalog	760
p35997_v4	0.181792	0.0107008	2.75475	up	3.5025	4.42896	3.89366	5.3828	5.10113	5.72696	0	GATGCACTATCGTGAACTACACTGCCCAAGGCTTTTCTGGCTTTGCCCATCCAGTTGCTC	TCONS_00029677	22	-	32510920	32517633	3	32510920,32515841,32517397,	32511070,32515989,32517633,	XLOC_014347	Gene_id=XLOC_014347;Gene_name=linc-C22orf24-2;Transcript_id=TCONS_00029677;Transcript_name=linc-C22orf24-2;	XLOC_014347		Intergenic	HumanLincRNACatalog	534
p16599	0.201602	0.0159715	2.05747	up	3.51805	3.66455	3.10775	4.10389	4.78705	4.52202	0	TTTGGAACCAGACCTGGATATAAATCCTGCTTTCACCAACTTTGGCTGCATCAATGCCTG	ENST00000428429.1	9	-	116332469	116352299	3	116332469,116351380,116352175,	116332624,116351496,116352299,	ENSG00000237073.1	gene_id "ENSG00000237073.1"; transcript_id "ENST00000428429.1"; gene_type "antisense"; gene_status "NOVEL"; gene_name "RP11-168K11.2"; transcript_type "antisense"; transcript_status "KNOWN"; transcript_name "RP11-168K11.2-001"; level 2; tag "basic"; havana_gene "OTTHUMG00000020527.1"; havana_transcript "OTTHUMT00000053741.1";	ENST00000428429.1		Antisense	ENSEMBL	395
p34388_v4	0.214727	0.0198764	2.31819	up	4.93704	5.15209	5.7775	6.84268	6.14314	6.5198	0	CCCCTCAACCGCCTCCGGATGCGCTTCTCGGTTAGCCTGGCAAGGAAGATAAAGACATTT	ENST00000503525.2	14	+	96343108	96391908	2	96343108,96389117,	96343514,96391908,	ENSG00000250366.2	gene_id "ENSG00000250366.2"; transcript_id "ENST00000503525.2"; gene_type "lincRNA"; gene_status "NOVEL"; gene_name "LINC00617"; transcript_type "lincRNA"; transcript_status "KNOWN"; transcript_name "LINC00617-002"; level 2; tag "basic"; havana_gene "OTTHUMG00000171392.1"; havana_transcript "OTTHUMT00000413257.1";	ENST00000503525	LINC00617	Intergenic	ENSEMBL	3197
p28252	0.205423	0.0171716	3.682	up	4.81629	5.85266	6.28503	7.65902	7.79487	7.14156	0	ATTTGTCAAACCACCTGCAGGAAGAGTAGACACATGAAGAACCAAAGCTGGGAATGTCCA	ASO2018	None	None	None	None	None	None	None	ASO2018	Accession=BC021130;Description=Homo sapiens carnitine palmitoyltransferase 1B (muscle), mRNA (cDNA clone IMAGE:4634352), with apparent retained intron.	asoverlaps_592_1486		Antisense	RNAdb	1486
p10292	0.234324	0.0265588	3.64023	up	2.79001	3.58813	4.06553	6.01205	4.64073	5.38297	0	TTCCCTAATTGGCACTTACAACATTCCAGAACATTCTATGGTACCTTAAGTTTCTCCTCC	ENST00000418050.1	2	+	232258389	232259702	1	232258389,	232259702,	ENSG00000224376.1	gene_id "ENSG00000224376.1"; transcript_id "ENST00000418050.1"; gene_type "processed_transcript"; gene_status "NOVEL"; gene_name "AC017104.6"; transcript_type "retained_intron"; transcript_status "KNOWN"; transcript_name "AC017104.6-003"; level 2; havana_gene "OTTHUMG00000153881.1"; havana_transcript "OTTHUMT00000332832.1";	ENST00000418050.1		Divergent	ENSEMBL	1313
p16411	0.18445	0.0116927	3.19654	up	3.75496	4.00355	4.43549	6.38291	5.33018	5.51043	0	GTGCAATTGACAAACGTCCTGGTGTTAACGCCTAAGCATAAAGAGTCGGCTTTGCTGTAA	ENST00000563435.1	8	+	143701733	143702425	1	143701733,	143702425,	ENSG00000261044.1	gene_id "ENSG00000261044.1"; transcript_id "ENST00000563435.1"; gene_type "antisense"; gene_status "NOVEL"; gene_name "AP006547.3"; transcript_type "antisense"; transcript_status "KNOWN"; transcript_name "AP006547.3-001"; level 2; tag "basic"; havana_gene "OTTHUMG00000173438.1"; havana_transcript "OTTHUMT00000423120.1";	ENST00000563435.1	AP006547.3	Antisense	ENSEMBL	692
p17197	0.237235	0.0277913	2.31641	up	2.72942	3.81318	3.56211	4.42885	4.43959	4.87195	0	ATAATAAACTGATCCTGGATGTTGGTGGCATACGCCACCTGATCTACATCAGCACCATGA	ENST00000439474.1	X	+	64808260	64809649	3	64808260,64808765,64809525,	64808492,64808948,64809649,	ENSG00000231669.1	gene_id "ENSG00000231669.1"; transcript_id "ENST00000439474.1"; gene_type "processed_transcript"; gene_status "NOVEL"; gene_name "RP11-368D24__A.1"; transcript_type "processed_transcript"; transcript_status "KNOWN"; transcript_name "RP11-368D24__A.1-001"; level 2; tag "basic"; havana_gene "OTTHUMG00000021722.1"; havana_transcript "OTTHUMT00000056978.1";	ENCODE_1629_539;TCONS_00016990;XLOC_008002		Intergenic	ENSEMBL	539
p25570	0.139079	0.00277189	4.29243	up	1.38179	1.59187	1.83288	3.86277	3.13792	4.11124	0	AATTTGCCAGGAATTTCACTGCCTTCTGGTCAGAATTCATCATCAGAGTCTCCTGGCTCT	NR_038389.1	9	-	140144670	140147949	4	140144670,140146842,140147326,140147614,	140145819,140146958,140147427,140147949,	LOC100129722	ID=rna21314;Name=NR_038389.1;Parent=gene18081;Dbxref=GeneID:100129722,Genbank:NR_038389.1;gbkey=misc_RNA;product=uncharacterized LOC100129722;transcript_id=NR_038389.1|ID=gene18081;Name=LOC100129722;Dbxref=GeneID:100129722;description=uncharacterized LOC100129722;gbkey=Gene;gene=LOC100129722	UCSC:uc022bqg.1		Antisense	RefSeq	1701
p42929_v4	0.114581	0.000537522	18.9096	up	11.2756	10.6936	11.2432	14.7082	15.2302	15.9971	0	ATCCATCCCATCCACTCAAGCCCTTGTCCAGGGGCCTGTCGCACCCAGCTGATACCATTA	XR_429426.1	14	+	106452810	106470753	3	106452810,106455561,106470742,	106452859,106455565,106470753,	none					RefSeq	64
p16945	0.17512	0.00946641	2.04981	up	2.64992	2.94659	3.23042	3.69452	4.06859	4.17029	0	TTTTCCTTGATGACCTAGCATGAGGCCTGTCTTGAAGAATAAAAGTTGTTTTCTCACTTG	ENST00000415344.1	9	+	132891869	132895515	2	132891869,132895264,	132892266,132895515,	ENSG00000228932.1	gene_id "ENSG00000228932.1"; transcript_id "ENST00000415344.1"; gene_type "processed_transcript"; gene_status "KNOWN"; gene_name "RP11-88G17.2"; transcript_type "processed_transcript"; transcript_status "KNOWN"; transcript_name "RP11-88G17.2-001"; level 2; tag "basic"; havana_gene "OTTHUMG00000020802.1"; havana_transcript "OTTHUMT00000054639.1";	ENST00000415344.1		Intronic	ENSEMBL	648
p6718	0.231073	0.025345	2.62972	up	3.45488	4.48023	3.99424	5.7774	4.8598	5.47688	0	TAACATTCTCCAGAGTTGAGGGTTCAAAGCCCAGATTGTGCCCTAACTTGCTCTGAGTTA	ENST00000579352.1	17	-	18283168	18292298	2	18283168,18291201,	18287026,18292298,	ENSG00000264177.1	gene_id "ENSG00000264177.1"; transcript_id "ENST00000579352.1"; gene_type "antisense"; gene_status "NOVEL"; gene_name "RP1-37N7.1"; transcript_type "antisense"; transcript_status "KNOWN"; transcript_name "RP1-37N7.1-001"; level 2; tag "basic"; havana_gene "OTTHUMG00000179473.1"; havana_transcript "OTTHUMT00000446568.1";	ENST00000579352.1		Antisense	ENSEMBL	4955
p14357	0.251623	0.0343157	2.67454	up	3.76399	3.8327	3.51103	4.29332	5.28482	5.78745	0	GGATTATTTATCAACTCAACACACCAAGAGTTAAGAAAATAATGCAACAGGAACAAAGGG	ENST00000450575.1	6	-	143875461	143883168	5	143875461,143878667,143879135,143882303,143883021,	143876367,143878878,143879268,143882605,143883168,	ENSG00000235740.1	gene_id "ENSG00000235740.1"; transcript_id "ENST00000450575.1"; gene_type "antisense"; gene_status "NOVEL"; gene_name "RP11-436I24.1"; transcript_type "antisense"; transcript_status "KNOWN"; transcript_name "RP11-436I24.1-001"; level 2; tag "basic"; havana_gene "OTTHUMG00000015731.1"; havana_transcript "OTTHUMT00000042527.1";	ENST00000450575.1		Antisense	ENSEMBL	1699
p10169	0.248529	0.0327668	2.68161	up	2.41601	2.58281	2.06229	3.17564	3.57735	4.57743	0	CCAAGCTCAGTTCCAGAATCACATGATGAAAAGAATGATGGAAAGAAAATGTTTGTGATA	ENST00000428474.1	2	+	181988622	182227638	4	181988622,182091197,182218934,182227413,	181988707,182091262,182219070,182227638,	ENSG00000234663.1	gene_id "ENSG00000234663.1"; transcript_id "ENST00000428474.1"; gene_type "lincRNA"; gene_status "NOVEL"; gene_name "AC104820.2"; transcript_type "lincRNA"; transcript_status "KNOWN"; transcript_name "AC104820.2-004"; level 2; havana_gene "OTTHUMG00000154205.2"; havana_transcript "OTTHUMT00000334387.1";	TCONS_00003060;XLOC_001776;TCONS_00003061;XLOC_001776;TCONS_00002726;XLOC_001776;TCONS_00003062;XLOC_001776;TCONS_00003063;XLOC_001776		Intergenic	ENSEMBL	511
p24068	0.127896	0.00136498	3.23016	up	3.51772	3.57608	3.42914	5.56816	5.18441	4.8452	0	TCTCAAACTCCTCAAGAAAACAATGTCCTGGCACATTTCACTTGGCAGTTACTCCCGAGA	TCONS_00015196	8	-	145069126	145082072	2	145069126,145081716,	145069908,145082072,	XLOC_007255	Gene_id=XLOC_007255;Gene_name=linc-PARP10-2;Transcript_id=TCONS_00015196;Transcript_name=linc-PARP10-2;	XLOC_007255		Intergenic	HumanLincRNACatalog	1138
p14987	0.164389	0.00674647	2.75345	up	3.04491	2.67999	3.6178	4.69347	4.42907	4.60388	0	TTCAAAACTTCACATTTGCTTCTGGGAAGCCCATTCTGGAAAGTTTCTCTGTGGCCCTCT	ENST00000430801.1	7	-	77288409	77325582	4	77288409,77290514,77314518,77325488,	77288635,77290650,77314645,77325582,	ENSG00000214293.4	gene_id "ENSG00000214293.4"; transcript_id "ENST00000430801.1"; gene_type "processed_transcript"; gene_status "PUTATIVE"; gene_name "RSBN1L-AS1"; transcript_type "processed_transcript"; transcript_status "PUTATIVE"; transcript_name "RSBN1L-AS1-002"; level 1; tag "exp_conf"; havana_gene "OTTHUMG00000162596.1"; havana_transcript "OTTHUMT00000340788.1";	ENST00000430801.1	RSBN1L-AS1	Divergent	ENSEMBL	583
p44481_v4	0.0453712	1.93423e-06	96.2136	up	8.84113	8.49393	8.90573	15.1748	15.4911	15.3394	0	GCATGAGGCTCTGCACAACCACTACACACAGAAGAGCCTCTCCCTGTCTCTGGGTAACCT	uc031qqx.1	14	-	105994255	107283085	5065			abParts					UCSC	32759
p24914	0.204366	0.0167676	2.38967	up	4.6294	4.80724	5.45726	6.02889	6.02542	6.61002	0	ATCAACGTCTTTAATAGCCAACAAACTTATTGTTTACTTGGGTGCCAGGTATAGAGCTAA	NR_038996.1	12	-	109489845	109491770	2	109489845,109491490,	109490543,109491770,	USP30-AS1	ID=rna27659;Name=NR_038996.1;Parent=gene23111;Dbxref=GeneID:100131733,Genbank:NR_038996.1,HGNC:40909;gbkey=misc_RNA;product=USP30 antisense RNA 1;transcript_id=NR_038996.1|ID=gene23111;Name=USP30-AS1;Dbxref=GeneID:100131733,HGNC:40909;description=USP30 antisense RNA 1;gbkey=Gene;gene=USP30-AS1	UCSC:uc021rdn.1		Antisense	RefSeq	978
p27147	0.163679	0.00644664	5.92272	up	1.81032	2.02608	2.03245	5.01856	3.54943	4.99963	0	TCTATTATAGCATTAGCAACGTTTTTCTTATTTAAAGTTCCAGAGGCCTTCTCCAGCCTT	uc.346-	12	-	106976509	106976711	1	106976509,	106976711,	uc.346-	uc.346-	uc.346-		Antisense	UCR	202
p9289	0.259933	0.0381417	2.28113	up	6.01318	5.7675	6.08747	7.02489	6.55942	7.85308	0	AAACCCATTATCACTGTATGAGAGATTCCTTTGCGCTGCATCCTCGACAGTGCTTCCTAA	ENST00000451884.1	2	-	112005726	112123291	3	112005726,112101637,112123137,	112005818,112101814,112123291,	ENSG00000172965.7	gene_id "ENSG00000172965.7"; transcript_id "ENST00000451884.1"; gene_type "processed_transcript"; gene_status "NOVEL"; gene_name "AC068491.1"; transcript_type "processed_transcript"; transcript_status "KNOWN"; transcript_name "AC068491.1-014"; level 2; havana_gene "OTTHUMG00000150313.6"; havana_transcript "OTTHUMT00000332137.1";	ENST00000451884.1		Intergenic	ENSEMBL	423
p8848	0.119546	0.000744316	4.25406	up	1.91277	1.54787	2.03129	3.9433	3.6118	4.20337	0	CCCGAAGTGAACAGAGATGAGATCCTGGATTGAATGACTACTATGGAAAGTGATTGACCA	ENST00000586845.1	19	+	55517572	55554619	3	55517572,55517784,55554199,	55517657,55517832,55554619,	ENSG00000267265.1	gene_id "ENSG00000267265.1"; transcript_id "ENST00000586845.1"; gene_type "antisense"; gene_status "KNOWN"; gene_name "CTC-550B14.7"; transcript_type "antisense"; transcript_status "KNOWN"; transcript_name "CTC-550B14.7-003"; level 2; tag "basic"; havana_gene "OTTHUMG00000180476.1"; havana_transcript "OTTHUMT00000451465.1";	ENST00000586845.1	CTC-550B14.7	Antisense	ENSEMBL	553
p9226	0.150399	0.00401309	2.97085	up	6.39545	6.28232	6.75295	7.85765	7.79367	8.49202	0	AAATCAAACGAAGCAGTTTTGCATCAGTAGCTGCATCTCCTCCATGATTCTAGCTGCCAC	ENST00000418209.1	2	-	89130699	89161435	2	89130699,89161397,	89130914,89161435,	ENSG00000231486.3	gene_id "ENSG00000231486.3"; transcript_id "ENST00000418209.1"; gene_type "processed_transcript"; gene_status "NOVEL"; gene_name "AC096579.7"; transcript_type "processed_transcript"; transcript_status "KNOWN"; transcript_name "AC096579.7-002"; level 2; havana_gene "OTTHUMG00000151686.1"; havana_transcript "OTTHUMT00000323485.1";	ENST00000418209.1		Intergenic	ENSEMBL	253
p23144	0.214727	0.0198887	2.16439	up	2.2744	2.47739	2.67941	3.90077	3.82511	3.0472	0	GTTTAAGTGGCTACAGCTGAATAGCTCAGGCCAAACTTAAAGCTCACACTTGAGACTTGA	TCONS_00012038	6	-	1128389	1132009	2	1128389,1131055,	1128420,1132009,	XLOC_005573	Gene_id=XLOC_005573;Gene_name=linc-HUS1B-4;Transcript_id=TCONS_00012038;Transcript_name=linc-HUS1B-4;	XLOC_005573		Intergenic	HumanLincRNACatalog	985
p2024	0.202212	0.0161463	2.90536	up	2.5155	3.33977	2.68609	4.76611	3.81302	4.57839	0	AAGGAGCTCCTAAGAGAATTTCCCAGTAAAATCGCCTCAACTGCGGTAAATAGGCTGTTC	ENST00000449852.1	10	+	79687129	79689582	2	79687129,79689346,	79687380,79689582,	ENSG00000233871.1	gene_id "ENSG00000233871.1"; transcript_id "ENST00000449852.1"; gene_type "antisense"; gene_status "NOVEL"; gene_name "RP11-126H7.3"; transcript_type "antisense"; transcript_status "KNOWN"; transcript_name "RP11-126H7.3-001"; level 1; tag "basic"; tag "exp_conf"; havana_gene "OTTHUMG00000018547.1"; havana_transcript "OTTHUMT00000048899.1";	ENST00000449852.1		Antisense	ENSEMBL	487
p35665_v4	0.137835	0.00262075	2.52239	up	2.75039	2.89234	2.65109	4.05931	3.79677	4.44211	0	GTTGTCTTAATTGAAAGGCAGATTACCCAGACTAGTCCCTTCTGCCTTCTGGGCAGGTCA	TCONS_00021196	12	+	103545603	103557394	6	103545603,103549876,103553236,103555358,103556493,103557339,	103545696,103549986,103553361,103555408,103556728,103557394,	XLOC_009858	Gene_id=XLOC_009858;Gene_name=linc-STAB2-2;Transcript_id=TCONS_00021196;Transcript_name=linc-STAB2-2;	XLOC_009858		Intergenic	HumanLincRNACatalog	668
p15180	0.125014	0.00121223	3.51469	up	2.38616	2.63816	2.6597	4.0675	4.7591	4.2976	0	CTTCACGCAGTGCGTAAAACACTTTTAAAAATACAAGTATTATCCTGTCCTGTTTATGAG	ENST00000417810.1	7	-	156397825	156398438	2	156397825,156398351,	156398074,156398438,	ENSG00000241558.1	gene_id "ENSG00000241558.1"; transcript_id "ENST00000417810.1"; gene_type "lincRNA"; gene_status "NOVEL"; gene_name "RP5-982E9.1"; transcript_type "lincRNA"; transcript_status "KNOWN"; transcript_name "RP5-982E9.1-002"; level 2; havana_gene "OTTHUMG00000157178.1"; havana_transcript "OTTHUMT00000347786.1";	ENST00000417810.1		Intergenic	ENSEMBL	336
p25287	0.161358	0.00595942	2.45373	up	3.10997	3.1317	3.5902	4.93001	4.30705	4.47975	0	CAAAGGCTTACTTGAGTTTTAATGCTTTCGGGACTTCAAATGCTTTTCTATCTTCCTAAT	XR_158779.1	3	+	181670166	181721835	8	181670166,181671334,181689619,181690131,181690983,181717976,181718905,181720561,	181670258,181671525,181689694,181690301,181691133,181718294,181719548,181721835,	LOC100996490	ID=rna9588;Name=XR_158779.1;Parent=gene7760;Dbxref=GeneID:100996490,Genbank:XR_158779.1;gbkey=misc_RNA;product=uncharacterized LOC100996490;transcript_id=XR_158779.1|ID=gene7760;Name=LOC100996490;Dbxref=GeneID:100996490;gbkey=Gene;gene=LOC100996490	XR_158779.1		Intergenic	RefSeq	2913
p42826_v4	0.16222	0.00609729	2.07788	up	4.68251	4.19351	4.21809	5.18416	5.57575	5.49955	0	GTGAACGTAAATGTTCCTTTATGACCGTGATTTAATCAATGCACTGTTTGCTTTCTATTC	XR_429365.1	14	-	56584033	56585321	2	56584033,56585278,	56584780,56585321,	none					RefSeq	790
p26701	0.270261	0.042554	2.3126	up	3.90598	4.71342	4.9658	5.86514	5.23786	6.11075	0	TTGAGGCCGCTGACAATCTCCCTGTGGACCTTGAAGGAGATCTTCACTCTGTAATCAACA	HIT000389540	16	-	332342	332751	3	332342,332466,332614,	332373,332530,332751,	HIX0173314	None	H-InvDB_2457_254		Antisense	H-InvDB	232
p3550	0.255885	0.0360577	2.69192	up	8.24635	7.28524	7.27223	8.39581	9.2002	9.49373	0	TTCCACTACCATGAGCCATATTTTCTGTATTACCAGCAAGATGTTTGGGTTTGTTTTTTG	ENST00000537616.1	12	+	9811162	9814681	2	9811162,9812236,	9811225,9814681,	ENSG00000257027.1	gene_id "ENSG00000257027.1"; transcript_id "ENST00000537616.1"; gene_type "sense_intronic"; gene_status "NOVEL"; gene_name "RP11-705C15.3"; transcript_type "sense_intronic"; transcript_status "KNOWN"; transcript_name "RP11-705C15.3-001"; level 2; tag "basic"; havana_gene "OTTHUMG00000168442.1"; havana_transcript "OTTHUMT00000399756.1";	ENST00000537616.1		Sense	ENSEMBL	2508
p19757	0.151852	0.00423941	4.38064	up	2.67226	2.5241	2.81471	5.49456	4.32942	4.58052	0	CCCAAGAGCAGCAGCTGCACTTGGGAAGGAAAACTCTTTAAACAAATCATTTTGGTGTCT	TCONS_00023411	15	+	53084846	53087549	2	53084846,53086547,	53084886,53087549,	XLOC_011257	Gene_id=XLOC_011257;Gene_name=linc-UNC13C-4;Transcript_id=TCONS_00023411;Transcript_name=linc-UNC13C-4;	XLOC_011257		Intergenic	HumanLincRNACatalog	1042
p39089_v4	0.2542	0.0353281	2.7023	up	1.99955	2.63461	3.45006	4.39321	3.77214	4.22143	0	CCTCCTGACAAGCAATAAGATTTGGAATATTTGTTGAGGGGATAAATAAATGAACTCCTT	ENST00000608014.1	22	-	29712732	29713209	1	29712732,	29713209,	ENSG00000273216.1	gene_id "ENSG00000273216.1"; transcript_id "ENST00000608014.1"; gene_type "sense_intronic"; gene_status "NOVEL"; gene_name "AC002059.10"; transcript_type "sense_intronic"; transcript_status "KNOWN"; transcript_name "AC002059.10-001"; level 2; tag "basic"; havana_gene "OTTHUMG00000186150.1"; havana_transcript "OTTHUMT00000472327.1";			Sense	ENSEMBL	477
p29999	0.194278	0.0140944	4.47552	up	5.90368	4.62452	4.57457	7.20045	7.68521	6.70326	0	CTTCTATGGGAATCACTACTGACCTTGCAGCTTATTATAGACTTATATGTATGCAGAAAT	TCONS_00015359	8	+	129082567	129112144	3	129082567,129108763,129111615,	129082607,129108900,129112144,	XLOC_006925	Gene_id=XLOC_006925;Gene_name=linc-EFR3A-4;Transcript_id=TCONS_00015359;Transcript_name=linc-EFR3A-4;	XLOC_006925		Intergenic	HumanLincRNACatalog	706
p15019	0.214803	0.0200323	3.97277	up	2.57612	3.83121	4.00526	5.49254	4.95696	5.93352	0	ACACTTTAAAGCCCACTGGAAAGAGCCTGACTGTTACTAGTTTAACCAGAGCGAAAGCCA	ENST00000513631.1	7	-	96635694	96637022	1	96635694,	96637022,	ENSG00000248849.1	gene_id "ENSG00000248849.1"; transcript_id "ENST00000513631.1"; gene_type "antisense"; gene_status "NOVEL"; gene_name "DLX6-AS2"; transcript_type "antisense"; transcript_status "KNOWN"; transcript_name "DLX6-AS2-001"; level 2; tag "not_organism_supported"; tag "basic"; havana_gene "OTTHUMG00000160903.1"; havana_transcript "OTTHUMT00000362873.1";	ENST00000513631.1	DLX6-AS2	Antisense	ENSEMBL	1328
p7060	0.12493	0.00102231	5.66192	up	3.11679	3.03096	3.35095	5.91107	5.11658	5.97493	0	AAAGGGCTTTCACCACTAAGCTGACAAAGTAACTACGATGTTTCCAGCTCACACTCTGCA	ENST00000588701.1	17	-	75369899	75373318	1	75369899,	75373318,	ENSG00000266998.1	gene_id "ENSG00000266998.1"; transcript_id "ENST00000588701.1"; gene_type "antisense"; gene_status "NOVEL"; gene_name "RP11-936I5.1"; transcript_type "antisense"; transcript_status "KNOWN"; transcript_name "RP11-936I5.1-001"; level 2; tag "basic"; havana_gene "OTTHUMG00000177710.1"; havana_transcript "OTTHUMT00000438616.1";	ENST00000588701.1		Antisense	ENSEMBL	3419
p24747	0.224745	0.0231746	2.7343	up	4.8561	5.77812	4.92966	7.02228	6.10063	6.79447	0	TAAACTTCCCTTCCGAATAAAACCACCAGAATGCGGTCTGGCCAATTTCAGTCATAGACC	NR_037844.1	1	-	2487207	2488450	2	2487207,2488415,	2488135,2488450,	LOC100133445	ID=rna155;Name=NR_037844.1;Parent=gene105;Dbxref=GeneID:100133445,Genbank:NR_037844.1;gbkey=misc_RNA;product=uncharacterized LOC100133445;transcript_id=NR_037844.1|ID=gene105;Name=LOC100133445;Dbxref=GeneID:100133445;description=uncharacterized LOC100133445;gbkey=Gene;gene=LOC100133445	RefSeq_2842_963		Antisense	RefSeq	963
p11791	0.170364	0.00809516	3.83111	up	3.02301	3.11467	3.40673	4.82208	5.87153	4.66409	0	TGTCTCCCTGGACAAGTTTCTTGACCCTGAGAAGAATGTTAGACCATCAACTTTGTGAGG	ENST00000431705.1	3	+	48885369	48886618	3	48885369,48885537,48886419,	48885458,48885841,48886618,	ENSG00000224424.7	gene_id "ENSG00000224424.7"; transcript_id "ENST00000431705.1"; gene_type "antisense"; gene_status "NOVEL"; gene_name "PRKAR2A-AS1"; transcript_type "antisense"; transcript_status "KNOWN"; transcript_name "PRKAR2A-AS1-003"; level 1; tag "basic"; tag "exp_conf"; havana_gene "OTTHUMG00000156671.2"; havana_transcript "OTTHUMT00000345242.1";	TCONS_00005515;XLOC_002643;TCONS_00005409;XLOC_002643	PRKAR2A-AS1	Antisense	ENSEMBL	592
p29306	0.145075	0.00350738	2.74082	up	2.89788	3.64421	3.24956	4.82123	4.52745	4.8068	0	GGGCCTCAAATGCTGAATAATGCTCCTGTTGGACTTCAGTAATTTTAAAAAATAAAACTG	ENST00000397787.1	21	-	46839630	46844955	3	46839630,46842326,46843684,	46841534,46842576,46844955,	ENSG00000183535.5	gene_id "ENSG00000183535.5"; transcript_id "ENST00000397787.1"; gene_type "processed_transcript"; gene_status "KNOWN"; gene_name "COL18A1-AS1"; transcript_type "processed_transcript"; transcript_status "KNOWN"; transcript_name "COL18A1-AS1-002"; level 2; tag "basic"; havana_gene "OTTHUMG00000090401.3"; havana_transcript "OTTHUMT00000269033.2";	NR_028082;RefSeq_665_3425	COL18A1-AS1	Intronic	ENSEMBL	3425
p7476	0.168974	0.00768055	2.517	up	5.57183	4.85602	5.4593	6.45271	6.50312	6.92642	0	CACCCAAACATCAAACATAAATGGATAAGGCTGCATATCGATAAGTATCAAATAACCTGT	ENST00000589826.1	17	+	66553656	66578718	3	66553656,66571209,66578526,	66553732,66571325,66578718,	ENSG00000267461.1	gene_id "ENSG00000267461.1"; transcript_id "ENST00000589826.1"; gene_type "lincRNA"; gene_status "NOVEL"; gene_name "RP11-120M18.5"; transcript_type "lincRNA"; transcript_status "KNOWN"; transcript_name "RP11-120M18.5-001"; level 2; tag "basic"; havana_gene "OTTHUMG00000180162.1"; havana_transcript "OTTHUMT00000450080.1";	ENST00000589826.1		Intergenic	ENSEMBL	384
p37244_v4	0.203185	0.0164203	4.42034	up	8.74061	7.61817	8.05345	10.0089	9.71412	11.1217	0	CCATTTGTCTGGCCAGTCTCTGTGTGTCTTAATCCCTTGTCCTTCATTAAAAGCAAAACT	ENST00000603827.1	2	-	112186898	112188485	1	112186898,	112188485,	ENSG00000172965.10	gene_id "ENSG00000172965.10"; transcript_id "ENST00000603827.1"; gene_type "lincRNA"; gene_status "NOVEL"; gene_name "MIR4435-1HG"; transcript_type "lincRNA"; transcript_status "KNOWN"; transcript_name "MIR4435-1HG-019"; level 2; havana_gene "OTTHUMG00000150313.9"; havana_transcript "OTTHUMT00000470025.1";			Intergenic	ENSEMBL	1587
p5143	0.266842	0.0410734	2.69542	up	4.07782	3.70247	3.93709	5.02516	4.72598	6.25777	0	AAATCTAGAAATTAAAAATCCAAAGTATTGATCGCCTGGTGGGCGCCAAACCGTCCACCG	ENST00000559553.1	15	-	45722849	45734006	3	45722849,45725810,45733978,	45723012,45726348,45734006,	ENSG00000259342.1	gene_id "ENSG00000259342.1"; transcript_id "ENST00000559553.1"; gene_type "antisense"; gene_status "NOVEL"; gene_name "RP11-519G16.5"; transcript_type "antisense"; transcript_status "KNOWN"; transcript_name "RP11-519G16.5-001"; level 2; tag "basic"; havana_gene "OTTHUMG00000172024.1"; havana_transcript "OTTHUMT00000416545.1";	ENST00000559553.1		Antisense	ENSEMBL	729
p25243	0.243164	0.0301482	3.11613	up	3.50783	4.79848	4.16874	6.45125	5.38393	5.55914	0	ATTGGGACTGATCGGAATTCGGAATCCTTTTAATCTCCAAAGGAGCAAACTCACTTCCGC	XR_110047.1	3	-	32857840	32858858	1	32857840,	32858858,	YPLR6490	ID=rna7793;Name=XR_110047.1;Parent=gene6300;Dbxref=GeneID:389102,Genbank:XR_110047.1;gbkey=misc_RNA;product=uncharacterized LOC389102;transcript_id=XR_110047.1|ID=gene6300;Name=YPLR6490;Dbxref=GeneID:389102;gbkey=Gene;gene=YPLR6490	XR_110047.1		Divergent	RefSeq	1018
p8612	0.132565	0.00197354	4.5054	up	7.38195	6.63739	6.96936	8.89172	9.5829	9.02904	0	TTCCAGGAGGACCTCGTTCTTAGGCAGCATCTGTGTCTCTGTTTTGTAAGACACACAGAG	ENST00000600008.1	19	+	17516632	17525277	5	17516632,17516885,17523905,17524029,17525199,	17516804,17517105,17523913,17524114,17525277,	ENSG00000269640.1	gene_id "ENSG00000269640.1"; transcript_id "ENST00000600008.1"; gene_type "lincRNA"; gene_status "NOVEL"; gene_name "CTD-2521M24.9"; transcript_type "lincRNA"; transcript_status "KNOWN"; transcript_name "CTD-2521M24.9-009"; level 2; havana_gene "OTTHUMG00000182856.1"; havana_transcript "OTTHUMT00000464004.1";	ENST00000600008.1	CTD-2521M24.9	Intergenic	ENSEMBL	563
RNA95878|RNS_960_102	0.27238	0.0436285	2.47783	up	3.95167	4.1602	4.84784	5.86013	4.92463	6.10217	0	TTTAATAGTAAAAACGATTGCATGGGGGTCAGTGTACACCCAATGCCTGGCTGCTTGTAG	RNA95878|RNS_960_102													http://research.imb.uq.edu.au/rnadb/NoncodingRNASearchV2.zip	NA
p5482	0.179327	0.0102605	2.18032	up	3.44942	3.16583	3.82716	4.31256	4.66643	4.83705	0	AAGTACAGAGAATATGCAGAAATCTGTGAGAGAAACAACCTTCTGCAGCTCGTTGTTGTG	ENST00000557928.1	15	+	31508223	31516648	2	31508223,31516197,	31508240,31516648,	ENSG00000259448.1	gene_id "ENSG00000259448.1"; transcript_id "ENST00000557928.1"; gene_type "processed_transcript"; gene_status "NOVEL"; gene_name "RP11-16E12.1"; transcript_type "lincRNA"; transcript_status "KNOWN"; transcript_name "RP11-16E12.1-002"; level 2; tag "basic"; havana_gene "OTTHUMG00000172222.1"; havana_transcript "OTTHUMT00000417390.1";	ENST00000557928.1		Intergenic	ENSEMBL	468
p28863	0.214745	0.0199441	4.46671	up	1.81157	2.02563	3.40219	4.84086	3.99615	4.88001	0	ATAGATCCTCGGTCCCTTTCAACAGCATTTTGACCTTTGCGAGAGGACATTTGATTGACG	LIT3559	None	None	None	None	None	None	None	LIT3559	Accession=AY927554;Description=Homo sapiens mRNA sequence	CombinedLit_242_748		Intergenic	RNAdb	748
p37926_v4	0.196553	0.0146415	2.10705	up	4.98355	5.42824	5.27168	6.33187	5.8974	6.67987	0	GCCTTGCTTCCGTTGGCTTTATATAATACTGCAACTCTTGATAATCTGATTTAACACAAA	ENST00000607671.1	6	-	138178729	138188841	4	138178729,138182118,138183952,138188778,	138179182,138182148,138184062,138188841,	ENSG00000237499.2	gene_id "ENSG00000237499.2"; transcript_id "ENST00000607671.1"; gene_type "antisense"; gene_status "NOVEL"; gene_name "RP11-356I2.4"; transcript_type "antisense"; transcript_status "KNOWN"; transcript_name "RP11-356I2.4-005"; level 2; tag "basic"; havana_gene "OTTHUMG00000015663.3"; havana_transcript "OTTHUMT00000470423.1";			Antisense	ENSEMBL	656
p24733	0.174081	0.00895013	2.34164	up	3.07565	3.32385	2.65299	4.09034	4.06334	4.58138	0	ATTCCTAAAATCTTCCTACACATTGTAAAGATCCCCTGCAAAGCCCACGATGAAGGGAGG	TCONS_00017645	Y	-	8555396	8559482	3	8555396,8557111,8559305,	8555407,8557196,8559482,	XLOC_008317	Gene_id=XLOC_008317;Gene_name=linc-AMELY-2;Transcript_id=TCONS_00017645;Transcript_name=linc-AMELY-2;	XLOC_008317		Intergenic	HumanLincRNACatalog	273
p35628_v4	0.256383	0.0364742	2.26747	up	5.42708	5.75625	5.61681	6.06486	7.29869	6.97984	0	CTAGAGAATGGCATGTGCAAAGATACAGAGCTTTTAGAAGTTGCCTGCATTCCTTGGCCC	TCONS_00019401	11	+	77850805	77852799	2	77850805,77852551,	77851118,77852799,	XLOC_009224	Gene_id=XLOC_009224;Gene_name=linc-USP35-1;Transcript_id=TCONS_00019401;Transcript_name=linc-USP35-1;	XLOC_009224		Divergent	HumanLincRNACatalog	561
p21631	0.191295	0.013384	2.89685	up	3.82949	3.47378	4.23794	5.41478	5.86292	4.86695	0	TTAGAAATATTTCGGATGAATTAACTGAGAACGCAGTGCACTCACTGGCATGGCCACCTG	TCONS_00029162	21	-	44872956	44874159	2	44872956,44874117,	44873981,44874159,	XLOC_014106	Gene_id=XLOC_014106;Gene_name=linc-SIK1-1;Transcript_id=TCONS_00029162;Transcript_name=linc-SIK1-1;	XLOC_014106		Intergenic	HumanLincRNACatalog	1067
p2606	0.279561	0.0471356	3.24319	up	1.17272	2.76658	2.5659	4.23185	3.21179	4.15379	0	TACCCAGGCATTGATATTCACCTGGTGATACTAATAATTGTCTCAGGTGATAAATTGTCT	ENST00000531160.1	11	+	1052610	1055749	1	1052610,	1055749,	ENSG00000254872.1	gene_id "ENSG00000254872.1"; transcript_id "ENST00000531160.1"; gene_type "processed_transcript"; gene_status "NOVEL"; gene_name "RP13-870H17.3"; transcript_type "TEC"; transcript_status "KNOWN"; transcript_name "RP13-870H17.3-002"; level 2; havana_gene "OTTHUMG00000165161.1"; havana_transcript "OTTHUMT00000382304.1";	ENST00000531160.1		Intergenic	ENSEMBL	3139
p1202	0.164455	0.00678902	2.18065	up	6.42477	5.99971	5.79412	6.97159	7.26749	7.35379	0	ATTCATCATACTTAGCCCATTCCTACCTTCCCACAGGATAGCACAGGGAATACAGGTAAG	ENST00000422153.1	1	+	151313123	151314442	2	151313123,151314339,	151313378,151314442,	ENSG00000224645.1	gene_id "ENSG00000224645.1"; transcript_id "ENST00000422153.1"; gene_type "antisense"; gene_status "NOVEL"; gene_name "RP11-126K1.8"; transcript_type "antisense"; transcript_status "KNOWN"; transcript_name "RP11-126K1.8-001"; level 2; tag "basic"; havana_gene "OTTHUMG00000073673.1"; havana_transcript "OTTHUMT00000156137.1";	ENST00000422153.1		Antisense	ENSEMBL	358
p25528	0.156617	0.00519393	2.98553	up	4.47267	5.28871	4.78648	6.72639	6.19442	6.361	0	CGACGAATGCGCTGCCGCGGAGGCAACAATGGCCATGAGGGATTCAAGGATTATGCGGTA	NR_038205.1	8	+	96281063	96822371	3	96281063,96622891,96822246,	96281118,96622930,96822371,	LOC100616530	ID=rna19047;Name=NR_038205.1;Parent=gene16109;Dbxref=GeneID:100616530,Genbank:NR_038205.1;gbkey=misc_RNA;product=tospeak%2C transcript variant 5;transcript_id=NR_038205.1|ID=gene16109;Name=LOC100616530;Dbxref=GeneID:100616530;description=tospeak;gbkey=Gene;gene=LOC100616530	UCSC:uc022ayt.1		Antisense	RefSeq	219
p10986	0.234426	0.0266765	2.51898	up	3.64135	3.06706	3.90145	4.52143	4.61757	5.46939	0	GACCTTCATCACTGTGAACAGTGATGCAGTGGCTTTATAAACTCTAGAATGTGCTACAAT	ENST00000444114.1	22	-	27617309	27620688	3	27617309,27620190,27620483,	27617662,27620269,27620688,	ENSG00000233521.1	gene_id "ENSG00000233521.1"; transcript_id "ENST00000444114.1"; gene_type "lincRNA"; gene_status "NOVEL"; gene_name "RP5-1172A22.1"; transcript_type "lincRNA"; transcript_status "KNOWN"; transcript_name "RP5-1172A22.1-002"; level 1; tag "basic"; tag "exp_conf"; havana_gene "OTTHUMG00000150955.1"; havana_transcript "OTTHUMT00000320636.1";	ENCODE_1211_637		Intergenic	ENSEMBL	637
p22404	0.132503	0.00194813	3.17837	up	5.81569	5.86814	6.48362	7.88617	7.69173	7.59442	0	GCTGTATCTCCTTCATTTCATCAAGAAATTCTTAAAATTCTCCCCCAACGTGCTTTCATC	TCONS_00009190	4	-	185289387	185303530	6	185289387,185292822,185293492,185297594,185300118,185303287,	185289459,185292961,185293634,185297698,185300283,185303530,	XLOC_004205	Gene_id=XLOC_004205;Gene_name=linc-ENPP6-2;Transcript_id=TCONS_00009190;Transcript_name=linc-ENPP6-2;	XLOC_004205		Intergenic	HumanLincRNACatalog	865
p29981	0.227042	0.0238779	2.04185	up	4.78918	4.97672	4.90311	5.35191	6.25257	6.15418	0	GAAAAATGTTATGAGACTGAGTAAGACCAGAGATTCCTCAGCAGTGCCTGGAGAAGACCA	TCONS_00014973	8	-	37264138	37351380	5	37264138,37278858,37330595,37333359,37350955,	37264537,37279087,37330728,37333530,37351380,	XLOC_007053	Gene_id=XLOC_007053;Gene_name=linc-DUSP26-5;Transcript_id=TCONS_00014973;Transcript_name=linc-DUSP26-5;	XLOC_007053		Intergenic	HumanLincRNACatalog	1357
p20225	0.185663	0.011929	2.1858	up	4.67367	4.06325	4.72262	5.75075	5.32146	5.77183	0	ATGTTCATCATCATCTTGTTTTAAGGGATTTGCCACATACATGCATATGGATTTCCAAAG	TCONS_00026160	17	-	72530813	72534060	2	72530813,72533872,	72530870,72534060,	XLOC_012574	Gene_id=XLOC_012574;Gene_name=linc-CD300LB-1;Transcript_id=TCONS_00026160;Transcript_name=linc-CD300LB-1;	XLOC_012574		Intergenic	HumanLincRNACatalog	245
p9811	0.282754	0.048988	2.5658	up	6.04787	5.4292	5.22029	6.83344	6.25176	7.69037	0	GATTGGTGGATTTCAGAAATAGGCCATCAGCGGAATTCATTATATTCAGCTAAGTAAAAA	ENST00000426365.1	2	+	64454994	64478478	3	64454994,64456630,64478252,	64455122,64456774,64478478,	ENSG00000225889.2	gene_id "ENSG00000225889.2"; transcript_id "ENST00000426365.1"; gene_type "processed_transcript"; gene_status "NOVEL"; gene_name "AC074289.1"; transcript_type "processed_transcript"; transcript_status "KNOWN"; transcript_name "AC074289.1-003"; level 2; havana_gene "OTTHUMG00000152632.4"; havana_transcript "OTTHUMT00000327202.1";	ENST00000426365.1		Intergenic	ENSEMBL	498
p34736_v4	0.230843	0.025272	2.75985	up	8.81869	8.38996	8.64901	10.0359	9.41353	10.802	0	TGGGAAGGTGGAGCCACCAGCCTCTCCCTGACAAGCAAAGTGGATCAGCAAAGGCTGCAG	ENST00000432818.1	2	-	112033907	112252677	4	112033907,112101637,112125063,112252461,	112033997,112101814,112125152,112252677,	ENSG00000172965.7	gene_id "ENSG00000172965.7"; transcript_id "ENST00000432818.1"; gene_type "processed_transcript"; gene_status "NOVEL"; gene_name "AC068491.1"; transcript_type "processed_transcript"; transcript_status "KNOWN"; transcript_name "AC068491.1-005"; level 2; havana_gene "OTTHUMG00000150313.6"; havana_transcript "OTTHUMT00000332128.1";	ENST00000432818.1		Intergenic	ENSEMBL	572
p43626_v4	0.125135	0.00126326	11.2579	up	2.83263	1.75472	2.4272	5.46983	5.60708	6.41624	0	CATCTACTCCTTTCATGAAACATTGCAAATCTTTTTCTTACTAGTGCTTGGGCTTGCTTT	XR_430247.1	19	+	42060081	42061684	3	42060081,42061320,42061579,	42060116,42061469,42061684,	none					RefSeq	289
p41447_v4	0.253858	0.0351962	2.61131	up	4.11186	3.25679	4.21933	4.72202	5.82966	5.19062	0	GTGAGTAAAGATTTAACCAACCCCTTGTCCTTATCTATGAACAAACTTCACTTTGTGTTA	XR_242050.1	7	-	155435418	155437892	3	155435418,155436161,155437824,	155435664,155436298,155437892,	none					RefSeq	451
p37409_v4	0.273456	0.0441635	2.11902	up	4.02103	4.34924	4.30581	5.10744	6.00676	4.81208	0	CTACCTAGACCCCATGAAGAAAGACTCTAGACACATTTTTATAATCAGAAACTTACAGTT	ENST00000609473.1	3	-	49022917	49023396	1	49022917,	49023396,	ENSG00000273211.1	gene_id "ENSG00000273211.1"; transcript_id "ENST00000609473.1"; gene_type "lincRNA"; gene_status "NOVEL"; gene_name "RP13-131K19.7"; transcript_type "lincRNA"; transcript_status "KNOWN"; transcript_name "RP13-131K19.7-001"; level 2; tag "basic"; havana_gene "OTTHUMG00000185890.1"; havana_transcript "OTTHUMT00000471650.1";			Intergenic	ENSEMBL	479
p42710_v4	0.23455	0.0267771	2.1545	up	4.48248	3.69777	4.00971	4.7247	5.4897	5.29761	0	TTAATGTTTACATAAAGGCAAAAGTATAAGTAAACAATGTAGGCTGTTCCCTCCCTAACC	XR_245446.2	13	-	76177624	76210130	3	76177624,76192905,76209964,	76179081,76193042,76210130,	none					RefSeq	1760
p16793	0.213506	0.0195634	3.26136	up	2.67888	2.88619	3.88504	5.36654	4.56297	4.63703	0	ACTTTCTGCTGAGCTTCTCTTTTACCCGATTAAAAGGGCCTTTGAATTTCTGTTGGCGCA	ENST00000413932.1	9	+	71736208	71737148	2	71736208,71736399,	71736281,71737148,	ENSG00000227410.1	gene_id "ENSG00000227410.1"; transcript_id "ENST00000413932.1"; gene_type "processed_transcript"; gene_status "PUTATIVE"; gene_name "RP11-265B8.4"; transcript_type "processed_transcript"; transcript_status "PUTATIVE"; transcript_name "RP11-265B8.4-001"; level 2; tag "basic"; havana_gene "OTTHUMG00000019975.1"; havana_transcript "OTTHUMT00000052560.1";	ENST00000413932.1		Antisense	ENSEMBL	822
p21508	0.277689	0.0461691	3.91574	up	1.90668	3.92114	1.9473	4.19332	4.73276	4.7569	0	TCTACGCAAACTGTGAGAGCTTAAAATAACTGATAGTGAAAAACAGTTACAGAAGCTCTA	TCONS_00028112	20	+	16555755	16559931	2	16555755,16559523,	16556749,16559931,	XLOC_013466	Gene_id=XLOC_013466;Gene_name=linc-SNRPB2-2;Transcript_id=TCONS_00028112;Transcript_name=linc-SNRPB2-2;	XLOC_013466		Intergenic	HumanLincRNACatalog	1402
p36247_v4	0.151709	0.00411496	2.52931	up	3.11282	3.75541	3.8062	4.8224	4.95928	4.90898	0	GGTCCTTCTTAGTCCCAAGGACCCTGACAGCTTTCACATGTGATGTTTCAAGGCAACGGG	TCONS_00015251	8	+	22402215	22408678	4	22402215,22405226,22407418,22408059,	22402642,22405896,22407571,22408678,	XLOC_006738	Gene_id=XLOC_006738;Gene_name=linc-SORBS3-1;Transcript_id=TCONS_00015251;Transcript_name=linc-SORBS3-1;	XLOC_006738		Divergent	HumanLincRNACatalog	1869
p15769	0.104722	0.000410916	2.32283	up	2.76874	2.70158	2.60623	4.0974	3.74868	3.87813	0	GATGTCACGGCTGTGCCTTTTAACATAATGTAACTTGAATGTATGCCTCTTATCTATTAA	ENST00000514599.1	8	-	74223140	74268696	6	74223140,74227800,74233974,74253398,74257455,74268526,	74225632,74227840,74234322,74253533,74257531,74268696,	ENSG00000250295.2	gene_id "ENSG00000250295.2"; transcript_id "ENST00000514599.1"; gene_type "antisense"; gene_status "NOVEL"; gene_name "RP11-434I12.2"; transcript_type "antisense"; transcript_status "KNOWN"; transcript_name "RP11-434I12.2-001"; level 2; tag "basic"; havana_gene "OTTHUMG00000164493.1"; havana_transcript "OTTHUMT00000378988.1";	ENST00000514599.1		Antisense	ENSEMBL	3261
p23589	0.216656	0.0206751	2.2966	up	3.56957	4.2262	4.3895	5.65231	4.96204	5.16941	0	CCAGATGTTCCATCAGCACTTAAAACTCACATTTCAACACTTGATCTGAATTCCTCCAAA	TCONS_00012630	6	+	170340753	170348805	3	170340753,170342800,170347913,	170340916,170342872,170348805,	XLOC_005557	Gene_id=XLOC_005557;Gene_name=linc-FAM120B-8;Transcript_id=TCONS_00012630;Transcript_name=linc-FAM120B-8;	XLOC_005557		Intergenic	HumanLincRNACatalog	1127
p27486	0.127896	0.00134395	2.72128	up	2.50036	2.84688	3.08749	4.14365	4.26729	4.35665	0	GCATCGGGAACTACCGAGGTAGTTCACTATTTGACAGCTTAACAGTCTTTTCCATAGACA	uc.454+	20	+	4866439	4866647	1	4866439,	4866647,	uc.454+	uc.454+	UCRs_412_208		Antisense	UCR	208
p36573_v4	0.163233	0.0062838	2.05539	up	3.49646	3.54232	3.88854	4.85079	4.82123	4.37356	0	CGGGCCTCTTATAAAAATAAGAAAGAAAAGCCTCGTTTCCTCTAGATCAGAGAGATGGCT	ENST00000421848.1	9	+	45004878	45023236	2	45004878,45022792,	45004926,45023236,	ENSG00000223379.1	gene_id "ENSG00000223379.1"; transcript_id "ENST00000421848.1"; gene_type "lincRNA"; gene_status "NOVEL"; gene_name "RP11-374M1.4"; transcript_type "lincRNA"; transcript_status "KNOWN"; transcript_name "RP11-374M1.4-001"; level 2; tag "basic"; havana_gene "OTTHUMG00000013243.1"; havana_transcript "OTTHUMT00000037011.1";	ENCODE_1849_492;TCONS_00015675;XLOC_007362		Intergenic	ENSEMBL	492
p4672	0.207775	0.0176485	3.7169	up	2.03785	2.6311	3.1992	4.77407	4.95684	3.81954	0	CAAAATATTCTCCTTTCTCTCCCTGTAAGGGGAATTTGAAAATCGGATTTACTGGTTAAA	ENST00000557546.1	14	-	101142266	101146221	2	101142266,101146118,	101142885,101146221,	ENSG00000258717.1	gene_id "ENSG00000258717.1"; transcript_id "ENST00000557546.1"; gene_type "lincRNA"; gene_status "NOVEL"; gene_name "RP11-566J3.2"; transcript_type "lincRNA"; transcript_status "KNOWN"; transcript_name "RP11-566J3.2-001"; level 2; tag "basic"; havana_gene "OTTHUMG00000171593.1"; havana_transcript "OTTHUMT00000414346.1";	ENST00000557546.1		Intergenic	ENSEMBL	722
p1587	0.157718	0.00539523	4.79925	up	4.13834	4.28411	4.4278	7.14738	5.7773	6.71399	0	TATTTGCAGATTTATCTTCAGTGAAAGCACTATCATTGGGAGTACTTCATTGAAGTCAGC	ENST00000454837.1	10	-	47620144	47640809	4	47620144,47625256,47634745,47640617,	47620207,47625332,47634844,47640809,	ENSG00000243536.2	gene_id "ENSG00000243536.2"; transcript_id "ENST00000454837.1"; gene_type "lincRNA"; gene_status "KNOWN"; gene_name "ANTXRLP1"; transcript_type "lincRNA"; transcript_status "KNOWN"; transcript_name "ANTXRLP1-001"; level 2; havana_gene "OTTHUMG00000018127.1"; havana_transcript "OTTHUMT00000047859.1";	ENST00000454837.1	ANTXRLP1	Intergenic	ENSEMBL	430
p2811	0.168298	0.0074847	2.13443	up	7.2707	6.92207	7.50537	8.09427	8.57273	8.31268	0	TTAGCTGAGGACATTTCATATATATGGATTTCACAGCTACACTCGATCCACGCCCCACAC	ENST00000529934.1	11	+	67818206	67820852	3	67818206,67820446,67820825,	67818399,67820552,67820852,	ENSG00000255031.1	gene_id "ENSG00000255031.1"; transcript_id "ENST00000529934.1"; gene_type "processed_transcript"; gene_status "PUTATIVE"; gene_name "RP11-802E16.3"; transcript_type "processed_transcript"; transcript_status "PUTATIVE"; transcript_name "RP11-802E16.3-003"; level 1; tag "exp_conf"; havana_gene "OTTHUMG00000167383.2"; havana_transcript "OTTHUMT00000394452.1";	ENST00000529934.1		Antisense	ENSEMBL	326
p11604	0.222094	0.0222438	2.43244	up	4.19774	4.70322	4.8235	6.44412	5.64566	5.48188	0	TAAAAGCCCCTATTTTATAGTCAGTGCATCTTTCTGTGGGTCCCCAGAGAAGGGAAGACT	ENST00000473110.1	3	-	170458139	170459154	2	170458139,170459074,	170458322,170459154,	ENSG00000239739.1	gene_id "ENSG00000239739.1"; transcript_id "ENST00000473110.1"; gene_type "lincRNA"; gene_status "NOVEL"; gene_name "RP11-373E16.4"; transcript_type "lincRNA"; transcript_status "KNOWN"; transcript_name "RP11-373E16.4-001"; level 2; tag "basic"; havana_gene "OTTHUMG00000158937.1"; havana_transcript "OTTHUMT00000352585.1";	ENST00000473110.1		Intergenic	ENSEMBL	263
p4965	0.234392	0.0266352	2.1058	up	2.75976	3.37445	3.7411	4.60461	4.16629	4.32751	0	AAAGTGCTGCTTTCAACATCTGCCACATTTGCAAGAAGAGCAAAGGTGGCCCATTTGAGA	ENST00000555496.1	14	+	97059104	97061097	3	97059104,97059826,97061000,	97059586,97060036,97061097,	ENSG00000258702.1	gene_id "ENSG00000258702.1"; transcript_id "ENST00000555496.1"; gene_type "lincRNA"; gene_status "NOVEL"; gene_name "RP11-433J8.1"; transcript_type "lincRNA"; transcript_status "KNOWN"; transcript_name "RP11-433J8.1-001"; level 2; tag "dotter_confirmed"; havana_gene "OTTHUMG00000171454.1"; havana_transcript "OTTHUMT00000413498.1";	ENST00000555496.1		Intergenic	ENSEMBL	789
p8465	0.245318	0.0313153	2.1779	up	6.06532	6.43418	6.20377	7.93737	6.80151	7.33321	0	CACAGACACGTGTTCCGGGCCAGCGTGAAGACATCTGTTGGCTAGAGGTCTGATTTTCTG	ENST00000585559.1	19	-	56205483	56205924	1	56205483,	56205924,	ENSG00000267117.1	gene_id "ENSG00000267117.1"; transcript_id "ENST00000585559.1"; gene_type "antisense"; gene_status "NOVEL"; gene_name "AC010525.4"; transcript_type "antisense"; transcript_status "KNOWN"; transcript_name "AC010525.4-001"; level 2; tag "basic"; havana_gene "OTTHUMG00000180912.1"; havana_transcript "OTTHUMT00000453616.1";	ENST00000585559.1		Antisense	ENSEMBL	441
p21740	0.125014	0.00109953	3.61518	up	2.69121	3.13067	3.04478	4.9536	4.46127	5.01401	0	ATCTGAGCAATCCCCTACGGGGTGACAACCTGCAACTACATGGCATCGTGCACGTGGATC	TCONS_00029699	22	-	38812751	38819028	3	38812751,38814020,38818963,	38812987,38814171,38819028,	XLOC_014372	Gene_id=XLOC_014372;Gene_name=linc-CSNK1E-1;Transcript_id=TCONS_00029699;Transcript_name=linc-CSNK1E-1;	XLOC_014372		Intergenic	HumanLincRNACatalog	452
p7348	0.269061	0.0420963	2.01228	up	3.57404	4.5618	4.22667	4.94394	5.49342	4.95164	0	TCATGTGTATTTAAGACATTGCACCAGTGGGTCTGGATCTCACCCACTGAGCAACATTGA	ENST00000579256.1	17	+	37329542	37333756	2	37329542,37333456,	37329815,37333756,	ENSG00000266101.1	gene_id "ENSG00000266101.1"; transcript_id "ENST00000579256.1"; gene_type "antisense"; gene_status "NOVEL"; gene_name "RP5-906A24.2"; transcript_type "antisense"; transcript_status "KNOWN"; transcript_name "RP5-906A24.2-001"; level 2; tag "basic"; havana_gene "OTTHUMG00000178976.1"; havana_transcript "OTTHUMT00000444185.1";	ENST00000579256.1		Antisense	ENSEMBL	573
p8101	0.238544	0.0281951	2.7363	up	3.30615	3.56467	4.64818	5.55044	5.20627	5.11896	0	TGTGAGAATGAAACATTAATTCCCCTTCTCCACCTCATATGAGAAATGTGAATTGTCTTT	ENST00000566810.1	18	+	77827255	77839140	4	77827255,77829797,77837588,77838682,	77827308,77829906,77837710,77839140,	ENSG00000261126.2	gene_id "ENSG00000261126.2"; transcript_id "ENST00000566810.1"; gene_type "processed_transcript"; gene_status "NOVEL"; gene_name "RP11-795F19.1"; transcript_type "lincRNA"; transcript_status "KNOWN"; transcript_name "RP11-795F19.1-001"; level 2; havana_gene "OTTHUMG00000176254.2"; havana_transcript "OTTHUMT00000431702.1";	ENST00000566810.1		Intergenic	ENSEMBL	742
p6183	0.153863	0.00472351	2.03896	up	4.05611	4.31997	4.67299	5.38075	5.42304	5.32878	0	GAAGTTAGCAAGCTTGTTTTGGCAGAAGAAAAAACACAAAATACCCAACCACAGATCCTC	ENST00000600553.1	16	-	86510729	86524487	3	86510729,86523869,86524458,	86510805,86524119,86524487,	ENSG00000268388.1	gene_id "ENSG00000268388.1"; transcript_id "ENST00000600553.1"; gene_type "lincRNA"; gene_status "KNOWN"; gene_name "FENDRR"; transcript_type "lincRNA"; transcript_status "KNOWN"; transcript_name "FENDRR-005"; level 2; havana_gene "OTTHUMG00000183870.1"; havana_transcript "OTTHUMT00000467211.1";	TCONS_00024240;XLOC_012046;TCONS_00024307;XLOC_012046	FENDRR	Intergenic	ENSEMBL	355
p2754	0.230334	0.0251267	2.5825	up	4.53423	5.12545	5.64406	6.5464	6.04613	6.81752	0	AGGGAGCATTCCTGACCTCGATGCACCTCATAGAGTCTGAATTAAAACACCAAGATCGCC	ENST00000525563.1	11	+	45673078	45674241	2	45673078,45674018,	45673104,45674241,	ENSG00000255091.1	gene_id "ENSG00000255091.1"; transcript_id "ENST00000525563.1"; gene_type "antisense"; gene_status "NOVEL"; gene_name "RP11-495O11.1"; transcript_type "antisense"; transcript_status "KNOWN"; transcript_name "RP11-495O11.1-001"; level 2; tag "dotter_confirmed"; tag "basic"; havana_gene "OTTHUMG00000166514.1"; havana_transcript "OTTHUMT00000390130.1";	ENST00000525563.1		Antisense	ENSEMBL	249
p29842	0.184581	0.0117747	2.91328	up	2.16825	3.16752	2.38975	4.46426	4.01433	3.87487	0	AACGCATTCTTAACATATGTATGTTAACCCAACCATAACAAGGTGCCACCATCGTCCCGT	TCONS_00028595	20	+	62133598	62149568	3	62133598,62136256,62149045,	62133807,62136349,62149568,	XLOC_013614	Gene_id=XLOC_013614;Gene_name=linc-PPDPF-1;Transcript_id=TCONS_00028595;Transcript_name=linc-PPDPF-1;	XLOC_013614		Intergenic	HumanLincRNACatalog	825
RNA147523|p0627_imsncRNA361	0.153863	0.00476286	5.10333	up	1.60094	1.79458	1.49153	3.74971	3.42358	4.76808	0	GAGGCACAACTTTGCCGAGGCCCAACGAGATCCAGGCGCGCGCGCCGGAGGAAATATAGT	RNA147523|p0627_imsncRNA361													unpublished data	NA
p3398	0.277135	0.0458993	2.07177	up	3.05103	3.8639	3.387	4.9981	4.02717	4.42925	0	TTTTGGCCAATGTGTTTGTCAACATCTGCAACAAATTTCCAGAACTCAGGCCAGAGCCCT	ENST00000536009.1	12	-	119663638	119696822	5	119663638,119664191,119674428,119674717,119696753,	119663668,119664352,119674565,119674821,119696822,	ENSG00000256311.1	gene_id "ENSG00000256311.1"; transcript_id "ENST00000536009.1"; gene_type "antisense"; gene_status "NOVEL"; gene_name "RP11-64B16.5"; transcript_type "antisense"; transcript_status "KNOWN"; transcript_name "RP11-64B16.5-001"; level 2; tag "basic"; havana_gene "OTTHUMG00000168935.1"; havana_transcript "OTTHUMT00000401652.1";	ENST00000536009.1		Antisense	ENSEMBL	501
p8927	0.257623	0.0370905	2.11068	up	4.5956	4.00411	4.6951	6.05578	5.16644	5.30572	0	TTTATTTGCATGTATTTTGGTCTGTTTCCCTACCTAGAAAATAAACTCCCTGTGGCAGAA	ENST00000438482.1	2	-	3580813	3584459	3	3580813,3581702,3584313,	3581438,3581845,3584459,	ENSG00000242282.2	gene_id "ENSG00000242282.2"; transcript_id "ENST00000438482.1"; gene_type "processed_transcript"; gene_status "NOVEL"; gene_name "AC108488.4"; transcript_type "processed_transcript"; transcript_status "KNOWN"; transcript_name "AC108488.4-005"; level 2; tag "basic"; havana_gene "OTTHUMG00000151418.2"; havana_transcript "OTTHUMT00000322761.1";	TCONS_00002736;XLOC_001952;TCONS_00003157;XLOC_001952;TCONS_00003158;XLOC_001952;TCONS_00003159;XLOC_001952;TCONS_00003160;XLOC_001952		Intergenic	ENSEMBL	914
p27762	0.199782	0.0154441	3.71822	up	3.10353	3.48169	2.70748	5.79474	4.44002	4.74176	0	TTGTCAAATTATCAAAAGCTTCTTCCTCTCTGAATAAAGAGTGACATAAGTGAGTGTCAG	uc.258-	9	-	37324423	37324624	1	37324423,	37324624,	uc.258-	uc.258-	uc.258-		Intronic	UCR	201
p25088	0.17784	0.00995961	2.31668	up	2.75137	3.5748	3.01131	4.47916	4.35819	4.1363	0	TGCCTTACTGCCATTATTTGCTGAGTATTTCCAGATGGAACTGTAGTTGATAGCCAATAA	XR_132648.1	18	+	29265048	29266701	2	29265048,29265099,	29265066,29266701,	LOC646778	ID=rna36495;Name=XR_132648.1;Parent=gene30514;Dbxref=GeneID:646778,Genbank:XR_132648.1;gbkey=misc_RNA;product=uncharacterized LOC646778;transcript_id=XR_132648.1|ID=gene30514;Name=LOC646778;Dbxref=GeneID:646778;gbkey=Gene;gene=LOC646778	XR_132648.1		Divergent	RefSeq	1620
p14817	0.0872154	6.60995e-05	6.25244	up	1.89406	1.99641	2.37682	4.77482	4.64637	4.77936	0	TTAATCTCTTGCTCAAAATAACCCAAAGTCAAGCTGACCCTCGGTCTATCTTGAGGCCCT	ENST00000415399.1	7	-	1778618	1781927	2	1778618,1781844,	1779171,1781927,	ENSG00000236081.1	gene_id "ENSG00000236081.1"; transcript_id "ENST00000415399.1"; gene_type "lincRNA"; gene_status "NOVEL"; gene_name "AC074389.9"; transcript_type "lincRNA"; transcript_status "KNOWN"; transcript_name "AC074389.9-002"; level 2; havana_gene "OTTHUMG00000151496.1"; havana_transcript "OTTHUMT00000322895.1";	ENCODE_1214_636		Intergenic	ENSEMBL	636
p10783	0.222276	0.0223073	2.4237	up	4.67109	5.22675	4.45244	6.58381	5.708	5.89011	0	TACTTTACATACTTCTACATCTGCAGAACCAGGTGATTGATCCTCAAAGCCCAGCCAGCT	ENST00000441947.1	21	-	46720159	46725172	3	46720159,46722172,46724402,	46720454,46723430,46725172,	ENSG00000184274.3	gene_id "ENSG00000184274.3"; transcript_id "ENST00000441947.1"; gene_type "lincRNA"; gene_status "KNOWN"; gene_name "LINC00315"; transcript_type "lincRNA"; transcript_status "KNOWN"; transcript_name "LINC00315-001"; level 2; tag "basic"; havana_gene "OTTHUMG00000090409.1"; havana_transcript "OTTHUMT00000206835.1";	ENCODE_179_2323;TCONS_00028958;XLOC_014124	LINC00315	Intergenic	ENSEMBL	2323
p27723	0.268091	0.0416983	2.51268	up	3.46004	3.7283	3.11808	5.58487	4.2633	4.44592	0	TATCTGAGGAGTCTAGAGACAGTGATTTTACCATTTATTTCCCCTTTCTGCGCTTGACCC	uc.228+	7	+	115116696	115116961	1	115116696,	115116961,	uc.228+	uc.228+	UCRs_166_265		Intergenic	UCR	265
p25394	0.190336	0.0130477	2.59819	up	5.04806	4.13265	4.76309	5.71649	6.02969	6.33014	0	CAGACATCTACAGCATATTTGTAAATCCTCCGTATGTGTATGGAAACACACACCTTCACA	NR_027114.1	6	-	143875470	143883188	3	143875470,143879135,143882303,	143876367,143879268,143883188,	LOC285740	ID=rna15523;Name=NR_027114.1;Parent=gene12983;Dbxref=GeneID:285740,Genbank:NR_027114.1;exception=annotated by transcript or proteomic data;gbkey=misc_RNA;product=uncharacterized LOC285740%2C transcript variant 1;transcript_id=NR_027114.1|ID=gene12983;Name=LOC285740;Dbxref=GeneID:285740;description=uncharacterized LOC285740;gbkey=Gene;gene=LOC285740	UCSC:uc003qjo.1		Intergenic	RefSeq	1915
p22440	0.222087	0.0222024	2.57512	up	4.85647	5.53745	5.70873	7.09323	6.20027	6.90308	0	TGAGTCATTGGTTTCTAGCCTGGAGAAAGACGCCTGCGAGGCGAGACTGTCAGGGTCTCT	TCONS_00008745	4	+	6690721	6694797	2	6690721,6694758,	6690953,6694797,	XLOC_003440	Gene_id=XLOC_003440;Gene_name=linc-S100P-1;Transcript_id=TCONS_00008745;Transcript_name=linc-S100P-1;	XLOC_003440		Divergent	HumanLincRNACatalog	271
p12003	0.243124	0.0300827	2.56116	up	3.66202	2.44431	3.08211	4.24296	4.16973	4.84614	0	CAGCCTTGTGCTCCCTACTTCTTAATTACTTTCAATGTGACAGAAGGAAAAAACTTAAAT	ENST00000480247.1	3	+	145781905	145822991	4	145781905,145782673,145785900,145822773,	145782037,145782813,145785965,145822991,	ENSG00000243415.2	gene_id "ENSG00000243415.2"; transcript_id "ENST00000480247.1"; gene_type "processed_transcript"; gene_status "NOVEL"; gene_name "RP11-274H2.2"; transcript_type "processed_transcript"; transcript_status "KNOWN"; transcript_name "RP11-274H2.2-001"; level 2; tag "basic"; havana_gene "OTTHUMG00000159414.2"; havana_transcript "OTTHUMT00000355169.1";	ENST00000480247.1		Antisense	ENSEMBL	555
p18608	0.236611	0.0275051	2.51508	up	4.56636	5.23738	4.81503	6.47641	5.52765	6.60653	0	CCCGCAGATAACACCCGGGCTTGCAGAGCGCTTTCATCTGCCCGACGCGGAAATCTCCTG	TCONS_00021299	12	-	32111688	32112260	2	32111688,32112061,	32111738,32112260,	XLOC_010047	Gene_id=XLOC_010047;Gene_name=linc-H3F3C-1;Transcript_id=TCONS_00021299;Transcript_name=linc-H3F3C-1;	XLOC_010047		Divergent	HumanLincRNACatalog	249
p37541_v4	0.134921	0.0021502	2.51542	up	4.48953	4.75565	4.87969	6.03993	6.29863	5.77871	0	CTGTTATTGCCAGATGATGTGCCTAATGATCAAATTGCTTGGAACTCCTAATAATAAAAC	ENST00000609172.1	4	-	654997	655734	1	654997,	655734,	ENSG00000272927.1	gene_id "ENSG00000272927.1"; transcript_id "ENST00000609172.1"; gene_type "antisense"; gene_status "NOVEL"; gene_name "RP11-1191J2.5"; transcript_type "antisense"; transcript_status "KNOWN"; transcript_name "RP11-1191J2.5-001"; level 2; tag "basic"; havana_gene "OTTHUMG00000186193.1"; havana_transcript "OTTHUMT00000472398.1";			Antisense	ENSEMBL	737
p25426	0.148398	0.00379033	2.71458	up	3.84917	3.96115	4.24903	5.68194	5.04747	5.65212	0	AACAGACATTGGTTCTCTTTCCTCTTCCCATTCATACATTTCTGTTGGAGTCCTAGGGCC	NR_027284.1	6	+	166401038	166403103	1	166401038,	166403103,	LINC00602	ID=rna15746;Name=NR_027284.1;Parent=gene13168;Dbxref=GeneID:441177,Genbank:NR_027284.1,HGNC:43917;gbkey=misc_RNA;product=long intergenic non-protein coding RNA 602;transcript_id=NR_027284.1|ID=gene13168;Name=LINC00602;Dbxref=GeneID:441177,HGNC:43917;description=long intergenic non-protein coding RNA 602;gbkey=Gene;gene=LINC00602	RefSeq_1653_2065		Intergenic	RefSeq	2065
p10914	0.17512	0.0094787	4.15948	up	5.61478	5.20558	5.15806	7.66492	6.565	7.91772	0	ATTTCTTTTCCCGTTCAATTCATGGTTTCTGCCCAAACGGAGCCACGTGAGGACTTCTTT	ENST00000441379.1	21	+	46340965	46349593	4	46340965,46346782,46347539,46347768,	46341242,46346919,46347582,46349593,	ENSG00000227039.1	gene_id "ENSG00000227039.1"; transcript_id "ENST00000441379.1"; gene_type "antisense"; gene_status "NOVEL"; gene_name "ITGB2-AS1"; transcript_type "antisense"; transcript_status "KNOWN"; transcript_name "ITGB2-AS1-001"; level 2; tag "basic"; havana_gene "OTTHUMG00000090253.1"; havana_transcript "OTTHUMT00000206551.1";	ENST00000441379.1	ITGB2-AS1	Antisense	ENSEMBL	2282
p9663	0.251464	0.0341579	3.18477	up	3.63078	4.05611	4.4657	6.55253	4.9233	5.69033	0	AGAGGGAGAAGCATCTCTTCCTCTATGTCTCTTTTTATCTAAGAAACCAGTTTGACCAGC	ENST00000404616.2	2	+	10592444	10595678	4	10592444,10593994,10595371,10595548,	10592595,10594184,10595394,10595678,	ENSG00000217258.2	gene_id "ENSG00000217258.2"; transcript_id "ENST00000404616.2"; gene_type "processed_transcript"; gene_status "NOVEL"; gene_name "AC007249.3"; transcript_type "processed_transcript"; transcript_status "KNOWN"; transcript_name "AC007249.3-001"; level 2; tag "dotter_confirmed"; tag "basic"; havana_gene "OTTHUMG00000151706.2"; havana_transcript "OTTHUMT00000323552.2";	ENST00000404616.2		Intergenic	ENSEMBL	494
p5841	0.224745	0.0231883	2.10863	up	4.06859	5.00699	4.67557	5.86887	5.44549	5.66571	0	ACAAAGACCAAGAGGTATTTTCAGGGATCACAGTTAAGACTTAGGATGTCCATGCAGCCC	ENST00000576490.1	16	-	3166042	3174608	2	3166042,3174487,	3166520,3174608,	ENSG00000263072.1	gene_id "ENSG00000263072.1"; transcript_id "ENST00000576490.1"; gene_type "antisense"; gene_status "NOVEL"; gene_name "RP11-473M20.14"; transcript_type "antisense"; transcript_status "KNOWN"; transcript_name "RP11-473M20.14-007"; level 2; tag "basic"; havana_gene "OTTHUMG00000177518.1"; havana_transcript "OTTHUMT00000437322.1";	ENST00000576490.1		Antisense	ENSEMBL	599
RNA147166|p0270_imsncRNA466	0.215672	0.0204325	2.64003	up	3.09509	3.57673	3.74501	5.08382	4.24052	5.29414	0	GCTGCTGATCAGAGTGGCTGAGCAACTTGCTCAAGATCACAGTTTCAGAAGTGGGCTCTA	RNA147166|p0270_imsncRNA466													unpublished data	NA
p17380	0.152367	0.00446966	2.24773	up	4.17172	4.51713	4.63435	5.87879	5.57823	5.37159	0	GAAGTTCTTTTCCAGGATGGCAGAGCCTTCAGAACCATCAACTCCTACCCCTCCATCGTG	TCONS_00001444	1	-	29197458	29199074	2	29197458,29198751,	29197514,29199074,	XLOC_000762	Gene_id=XLOC_000762;Gene_name=linc-TAF12-2;Transcript_id=TCONS_00001444;Transcript_name=linc-TAF12-2;	XLOC_000762		Intergenic	HumanLincRNACatalog	379
p23762	0.264155	0.039856	2.77114	up	3.13671	4.47097	3.98108	5.83015	4.80375	5.3663	0	TCCTGAGAGGAGAGTTTCCTAAAGAGAAGGAAGAAACTCGGACTTCCCTCCTGTTATGTT	TCONS_00013407	7	+	31023665	31024824	2	31023665,31024699,	31023974,31024824,	XLOC_006038	Gene_id=XLOC_006038;Gene_name=linc-ADCYAP1R1-1;Transcript_id=TCONS_00013407;Transcript_name=linc-ADCYAP1R1-1;	XLOC_006038		Intergenic	HumanLincRNACatalog	434
p25291	0.182832	0.0111979	2.39471	up	5.23423	5.46256	5.83123	7.21008	6.49113	6.60636	0	AGGTTGGCCTCTCCAAGTCCTAAAAACAAAATTATCAAGCCAACCTCCTCCTGAAGTGCT	NR_033929.1	3	+	194207868	194209274	2	194207868,194208184,	194207901,194209274,	FLJ34208	ID=rna9791;Name=NR_033929.1;Parent=gene7915;Dbxref=GeneID:401106,Genbank:NR_033929.1;gbkey=misc_RNA;product=uncharacterized LOC401106;transcript_id=NR_033929.1|ID=gene7915;Name=FLJ34208;Dbxref=GeneID:401106;description=uncharacterized LOC401106;gbkey=Gene;gene=FLJ34208	UCSC:uc021xja.1		Intergenic	RefSeq	1123
p6926	0.182381	0.0108334	4.37088	up	2.38211	3.43315	3.69102	5.6686	4.81621	5.40524	0	TATTTATCCATAGGAGGCTGAAGGTAACTGCCTTCGCAACTCATTCATGAGGGTCAATGG	ENST00000505495.1	17	-	48633964	48636811	2	48633964,48636665,	48634819,48636811,	ENSG00000250107.1	gene_id "ENSG00000250107.1"; transcript_id "ENST00000505495.1"; gene_type "antisense"; gene_status "NOVEL"; gene_name "CACNA1G-AS1"; transcript_type "antisense"; transcript_status "KNOWN"; transcript_name "CACNA1G-AS1-002"; level 2; tag "basic"; havana_gene "OTTHUMG00000162163.1"; havana_transcript "OTTHUMT00000367677.1";	ENST00000505495.1	CACNA1G-AS1	Antisense	ENSEMBL	1001
p13402	0.17512	0.0093962	2.44011	up	4.70792	4.22676	3.8638	5.41793	5.43863	5.80275	0	TGTTGTTTCTGGGAGAAATCTACCTGTGTGGTCTTTAAACCTACTCTGACAGGAGCAAGG	ENST00000422204.1	5	-	131761072	131762146	2	131761072,131761973,	131761304,131762146,	ENSG00000238160.1	gene_id "ENSG00000238160.1"; transcript_id "ENST00000422204.1"; gene_type "antisense"; gene_status "NOVEL"; gene_name "AC116366.5"; transcript_type "antisense"; transcript_status "KNOWN"; transcript_name "AC116366.5-002"; level 1; tag "basic"; tag "exp_conf"; havana_gene "OTTHUMG00000059494.1"; havana_transcript "OTTHUMT00000132337.1";	ENST00000422204.1		Antisense	ENSEMBL	405
p16731	0.158177	0.00549127	2.16272	up	4.46362	4.86324	4.88695	5.55035	6.02588	5.97612	0	TTCACAGCTGTATCTCAGATAGCCAGACTTATTCCAAAATCGGGACTCCAAGCCTTCAAA	ENST00000425533.1	9	+	32552345	32566927	3	32552345,32565394,32566388,	32552477,32565626,32566927,	ENSG00000235453.3	gene_id "ENSG00000235453.3"; transcript_id "ENST00000425533.1"; gene_type "processed_transcript"; gene_status "NOVEL"; gene_name "TOPORS-AS1"; transcript_type "processed_transcript"; transcript_status "KNOWN"; transcript_name "TOPORS-AS1-003"; level 2; havana_gene "OTTHUMG00000019742.2"; havana_transcript "OTTHUMT00000052005.1";	ENST00000425533.1	TOPORS-AS1	Antisense	ENSEMBL	903
p27419	0.163679	0.00657149	2.70415	up	2.21629	2.41166	2.98134	3.8792	4.27314	3.76245	0	CCAAGGTTGGGTTTTGACATCACTATATTTGTTGTTACAATAAATTCCACTTACATCTGC	uc.110-	2	-	237071381	237071624	1	237071381,	237071624,	uc.110-	uc.110-	uc.110-		Intergenic	UCR	243
p6861	0.139822	0.00281749	2.44339	up	4.97584	4.88713	4.89152	6.46945	5.82642	6.32527	0	AGCACCCCAGATGGGTGAGAGATGTGATCACTGGTTTCGTGGCCTGACCAAGGACCTCCA	ENST00000590522.1	17	-	43297101	43297699	2	43297101,43297634,	43297422,43297699,	ENSG00000267121.1	gene_id "ENSG00000267121.1"; transcript_id "ENST00000590522.1"; gene_type "antisense"; gene_status "NOVEL"; gene_name "CTD-2020K17.1"; transcript_type "antisense"; transcript_status "KNOWN"; transcript_name "CTD-2020K17.1-006"; level 2; tag "basic"; havana_gene "OTTHUMG00000180195.1"; havana_transcript "OTTHUMT00000450195.1";	ENST00000590522.1	CTD-2020K17.1	Antisense	ENSEMBL	386
p14680	0.196433	0.0145539	2.07406	up	4.12282	4.63676	4.63525	5.89544	5.31037	5.34639	0	TCCTCTAATGTCTGAAGACATCTGACCTCTGCTCTTTCAGTAAAAGCAACAATGGTTTTA	ENST00000520891.1	6	+	114292659	114316979	4	114292659,114313056,114314506,114316763,	114292779,114313178,114314651,114316979,	ENSG00000228624.2	gene_id "ENSG00000228624.2"; transcript_id "ENST00000520891.1"; gene_type "processed_transcript"; gene_status "NOVEL"; gene_name "RP3-399L15.3"; transcript_type "processed_transcript"; transcript_status "KNOWN"; transcript_name "RP3-399L15.3-012"; level 2; havana_gene "OTTHUMG00000164691.2"; havana_transcript "OTTHUMT00000379846.1";	ENST00000520891.1		Divergent	ENSEMBL	603
p41771_v4	0.119546	0.000753794	3.72053	up	2.09659	2.01156	1.80775	4.01785	4.08639	3.49818	0	CGGAACACCACCATAAGAATATTGAGAATATCGAGAACACTTCAATATTCCAAACTTCAA	XR_242613.1	9	+	74679417	74695625	3	74679417,74680140,74695574,	74679518,74680201,74695625,	none					RefSeq	213
p28595	0.170202	0.00803472	4.83687	up	2.26723	3.32842	2.28247	4.76971	4.45255	5.47807	0	TTTTCATTGCTAACGGCAGGACGTCTTACCTAACGTCTAACTTCAGTTTCTCTGGCTGCA	ASO1632	None	None	None	None	None	None	None	ASO1632	Accession=AF052095;Description=Homo sapiens clone 23911 mRNA sequence.	ASO1632		Antisense	RNAdb	1666
p20650	0.227042	0.023858	2.32681	up	4.29952	4.59867	4.40957	6.21243	5.06317	5.68722	0	GTACAGCTTTATTGGGACAGCCAGTGTCTCTGAATATGTAGGTTTTGCACAGAGCTTGTA	TCONS_00026870	19	+	4584361	4586076	3	4584361,4585423,4585702,	4584458,4585590,4586076,	XLOC_012922	Gene_id=XLOC_012922;Gene_name=linc-TNFAIP8L1-1;Transcript_id=TCONS_00026870;Transcript_name=linc-TNFAIP8L1-1;	XLOC_012922		Intergenic	HumanLincRNACatalog	638
p36138_v4	0.256383	0.0364773	3.63801	up	4.07925	2.66207	2.47275	4.63135	4.5871	5.58507	0	AAACATGGCTATTCTGAATTGAGATGTGCTAGAATGGCACCATATGCTACCAGAAATTCT	TCONS_00010091	5	+	130589969	130593098	2	130589969,130591769,	130590922,130593098,	XLOC_004548	Gene_id=XLOC_004548;Gene_name=linc-CDC42SE2-1;Transcript_id=TCONS_00010091;Transcript_name=linc-CDC42SE2-1;	XLOC_004548		Intergenic	HumanLincRNACatalog	2282
p35519_v4	0.239101	0.0283472	2.29985	up	6.56577	7.39419	7.28163	7.92348	8.75405	8.16868	0	TCCAGAAACTCGCCAGTTAATAGTATTGTGTCTCTTCAAAATATCGGAGAATAATTTCTT	ENST00000602938.1	X	+	73164158	73218949	5	73164158,73164418,73214674,73218602,73218788,	73164300,73164497,73214796,73218679,73218949,	ENSG00000225470.2	gene_id "ENSG00000225470.2"; transcript_id "ENST00000602938.1"; gene_type "lincRNA"; gene_status "KNOWN"; gene_name "JPX"; transcript_type "lincRNA"; transcript_status "KNOWN"; transcript_name "JPX-006"; level 2; havana_gene "OTTHUMG00000021840.3"; havana_transcript "OTTHUMT00000467482.1";	ENST00000602938.1	JPX	Intergenic	ENSEMBL	581
p22702	0.234472	0.0267445	2.61258	up	7.9487	6.79403	7.64238	8.4243	9.06132	9.05591	0	CTTTCTTCTGGGAAATGCAATGCAGGTGAACTTTACTATCCTTTTCTGGGGGATCCTAGG	TCONS_00010926	5	-	42985501	42993434	4	42985501,42985707,42990940,42991254,	42985625,42985764,42991008,42993434,	XLOC_004803	Gene_id=XLOC_004803;Gene_name=linc-SEPP1-3;Transcript_id=TCONS_00010926;Transcript_name=linc-SEPP1-3;	XLOC_004803		Intergenic	HumanLincRNACatalog	2429
p26651	0.192275	0.0136871	2.97594	up	5.5044	6.00979	6.27772	8.0046	6.9732	7.53415	0	TTTTCTCCACCCTTCCCCTTAGACGCCGATAAGGGACAGGTCGTACTGCTTTTGTGCGCC	HIT000277502	12	-	98908930	98909937	1	98908930,	98909937,	HIX0022839	None	H-InvDB_94_1007		Antisense	H-InvDB	1007
p36475_v4	0.231612	0.0254793	3.37707	up	9.22104	7.95782	8.64047	9.92976	10.103	11.0539	0	TCGGGCCAGGGACACGGCTCACCGTGCTAGAGGACCTGAAAAACGTGTTCCCACCCGAGG	uc003wbe.4	7	+	142494045	142500213	5	142494045,142498724,142499627,142499788,142500186,	142494098,142499111,142499645,142499895,142500213,	TCRVB	proteinID=;alignID=uc003wbe.4;kgID=uc003wbe.4;mRNA=DQ341459;spID=;refseq=;protAcc=;description=Human TCR Cbeta1 chain cDNA.;rfamAcc=;tRnaName=;	uc003wbe.4		Intergenic	UCSC	592
p30305	0.230334	0.0251135	5.98605	up	1.71621	2.72594	2.85051	5.1815	6.03829	3.81768	0	GTTTAGTGCTCAGTTTCAAATGCATAGAATGTTTGCCCTGCAAACAATGATATACAACAT	ASO2144	None	None	None	None	None	None	None	ASO2144	Accession=BC041859;Description=Homo sapiens POU domain, class 4, transcription factor 1, mRNA (cDNA clone IMAGE:5270933).	asoverlaps_65_3505		Antisense	RNAdb	3505
p24168	0.211486	0.0189763	3.40234	up	2.8787	4.09449	3.99272	5.76584	5.5692	4.93045	0	TGGGCTTGATGCTGGAGCAGAAAGGCTTATGATCTTGTTGCCAGAAAGAATACACATGAA	TCONS_00014745	8	+	67836940	67838589	2	67836940,67838507,	67837831,67838589,	XLOC_006829	Gene_id=XLOC_006829;Gene_name=linc-CSPP1-1;Transcript_id=TCONS_00014745;Transcript_name=linc-CSPP1-1;	XLOC_006829		Intergenic	HumanLincRNACatalog	973
p5972	0.129676	0.00156314	2.07614	up	5.26909	5.08472	5.07322	6.06391	6.08462	6.44021	0	CTCCACATCCTTGCCTCAGATAATTCTTTTGAAAATGAGGCAATATACAAATAAACACAG	ENST00000562525.1	16	-	30491908	30492667	2	30491908,30492541,	30492310,30492667,	ENSG00000260487.1	gene_id "ENSG00000260487.1"; transcript_id "ENST00000562525.1"; gene_type "antisense"; gene_status "NOVEL"; gene_name "RP11-297C4.3"; transcript_type "antisense"; transcript_status "KNOWN"; transcript_name "RP11-297C4.3-001"; level 2; tag "basic"; havana_gene "OTTHUMG00000176966.1"; havana_transcript "OTTHUMT00000434529.1";	ENST00000562525.1		Antisense	ENSEMBL	528
p6923	0.280065	0.0474053	2.61946	up	1.9932	3.28818	3.16539	3.94933	3.92811	4.73712	0	TGCAGTTTAAAGGTCAGGAAGACTGATCTTTCGCTTCTGAATCCTCTGAGAGTTCCTCAG	ENST00000513017.1	17	-	48614654	48616115	3	48614654,48615287,48615951,	48614862,48615522,48616115,	ENSG00000250286.1	gene_id "ENSG00000250286.1"; transcript_id "ENST00000513017.1"; gene_type "processed_transcript"; gene_status "NOVEL"; gene_name "RP11-94C24.8"; transcript_type "antisense"; transcript_status "KNOWN"; transcript_name "RP11-94C24.8-001"; level 1; tag "basic"; tag "exp_conf"; havana_gene "OTTHUMG00000162154.1"; havana_transcript "OTTHUMT00000367571.1";	ENST00000513017.1		Antisense	ENSEMBL	607
p43634_v4	0.276358	0.0453798	2.98623	up	3.25437	4.17146	4.6522	6.06181	4.88087	5.87033	0	CAAAAAATCTTCTGCTGAATTCAGGTGCATGTTTCTTCTCCCATGAAATCCTGCCCATCG	XR_430256.1	19	+	51626332	51627364	3	51626332,51626600,51627057,	51626465,51626798,51627364,	none					RefSeq	638
p35903_v4	0.258584	0.0375565	5.23285	up	1.85301	3.99326	3.44243	5.94689	4.59867	5.90592	0	CGCAGGCCTAGGAGACAGATGAAGAGATGGCTCTTAAGGAAATTCTCGGTTATACTGAAA	TCONS_00004138	2	-	9344858	9346598	2	9344858,9346355,	9345984,9346598,	XLOC_001980	Gene_id=XLOC_001980;Gene_name=linc-MBOAT2-2;Transcript_id=TCONS_00004138;Transcript_name=linc-MBOAT2-2;	XLOC_001980		Divergent	HumanLincRNACatalog	1369
p17390	0.233466	0.0262656	2.24934	up	7.23409	7.73105	7.43235	9.09772	8.75567	8.05261	0	TTTGAAGGGAGCAAAGGCATCGAAATTTTTGGAGCATCTAGAACTGGGGCAGTGAATGCA	TCONS_00002373	1	-	44404329	44406129	2	44404329,44405901,	44404465,44406129,	XLOC_000811	Gene_id=XLOC_000811;Gene_name=linc-HYI-1;Transcript_id=TCONS_00002373;Transcript_name=linc-HYI-1;	XLOC_000811		Intergenic	HumanLincRNACatalog	364
p8619	0.210433	0.0186023	3.60306	up	2.40002	3.84843	2.75691	4.61618	4.67144	5.26541	0	CCAGTCTCCGAGGACATCCATGTATGCAAAATAAAATCCCTCTGCTAGGCGTGCCCTGCA	ENST00000597837.1	19	+	18642227	18643440	3	18642227,18642411,18643246,	18642287,18642578,18643440,	ENSG00000268938.1	gene_id "ENSG00000268938.1"; transcript_id "ENST00000597837.1"; gene_type "antisense"; gene_status "NOVEL"; gene_name "AC005387.3"; transcript_type "antisense"; transcript_status "KNOWN"; transcript_name "AC005387.3-001"; level 2; tag "basic"; havana_gene "OTTHUMG00000183367.1"; havana_transcript "OTTHUMT00000466370.1";	ENST00000597837.1		Antisense	ENSEMBL	421
p37204_v4	0.243127	0.0301062	2.57966	up	5.85891	6.10344	6.81317	8.14438	7.10295	7.62972	0	CTGCCTGTCTGGAATCTCACAAATTTGCACCTTGAAGTTGTTAATAAAGGACTAAGTTGA	ENST00000608142.1	2	-	87777013	87777553	1	87777013,	87777553,	ENSG00000273445.1	gene_id "ENSG00000273445.1"; transcript_id "ENST00000608142.1"; gene_type "antisense"; gene_status "NOVEL"; gene_name "RP11-1399P15.1"; transcript_type "antisense"; transcript_status "KNOWN"; transcript_name "RP11-1399P15.1-001"; level 2; tag "basic"; havana_gene "OTTHUMG00000186003.1"; havana_transcript "OTTHUMT00000471978.1";			Antisense	ENSEMBL	540
p36267_v4	0.19738	0.0148769	2.90415	up	6.23871	5.81418	6.20057	7.71966	8.1744	6.97375	0	GGATGAAGACCCAGCTTGGGGCTGTCAAAGAGGCCTGAAGAGGCAGAACACCCCAGAGGA	TCONS_00015362	8	+	129096766	129113488	4	129096766,129108763,129111615,129113225,	129096867,129108900,129111819,129113488,	XLOC_006925	Gene_id=XLOC_006925;Gene_name=linc-EFR3A-4;Transcript_id=TCONS_00015362;Transcript_name=linc-EFR3A-4;	XLOC_006925		Intergenic	HumanLincRNACatalog	705
p21289	0.229693	0.0248556	2.48576	up	6.10285	5.36371	5.64313	6.54023	6.91986	7.59066	0	CCTAAACACACAGAGGAGAATTACTTCAAGTATTTTTAAAACACAGTCACTTGTCTATGC	TCONS_00003974	2	+	192559981	192563100	2	192559981,192562532,	192562197,192563100,	XLOC_001788	Gene_id=XLOC_001788;Gene_name=linc-SLC39A10-10;Transcript_id=TCONS_00003974;Transcript_name=linc-SLC39A10-10;	XLOC_001788		Intergenic	HumanLincRNACatalog	2784
p8404	0.280571	0.0476727	2.52778	up	9.17615	8.59278	8.32605	9.60025	9.66924	10.8391	0	TATCGAGAGCGTCATGAACCCGAGCTATAGAGAAAGGAGATGAGGCGTGAGCCACCGCAC	ENST00000602554.1	19	-	49834873	49843539	3	49834873,49835310,49843487,	49835089,49835553,49843539,	ENSG00000197813.4	gene_id "ENSG00000197813.4"; transcript_id "ENST00000602554.1"; gene_type "lincRNA"; gene_status "NOVEL"; gene_name "CTC-301O7.4"; transcript_type "lincRNA"; transcript_status "KNOWN"; transcript_name "CTC-301O7.4-003"; level 2; havana_gene "OTTHUMG00000184009.1"; havana_transcript "OTTHUMT00000467742.1";	ENST00000602554.1	CTC-301O7.4	Intergenic	ENSEMBL	511
p20075	0.171968	0.00846404	2.01083	up	3.86774	3.60078	4.15215	4.61718	4.96585	5.06103	0	AAATTGCTGCCTCATTCTACTGAGAAAAAACCTACAGCGTGGCATGGATATCCACTGGCT	TCONS_00024450	16	+	71360090	71362646	2	71360090,71362471,	71360132,71362646,	XLOC_011774	Gene_id=XLOC_011774;Gene_name=linc-CALB2-1;Transcript_id=TCONS_00024450;Transcript_name=linc-CALB2-1;	XLOC_011774		Intergenic	HumanLincRNACatalog	217
p43140_v4	0.222087	0.022208	2.74753	up	5.72793	5.75955	6.17601	7.67026	7.76973	6.59789	0	AGAAGCAGAGGCTTCTGAATGGAAGTCATTGCCAAGACAGTTAAGAGCAAAGATGGCACA	XR_429652.1	16	+	1585005	1589179	3	1585005,1587226,1587736,	1586598,1587557,1589179,	none					RefSeq	3367
p12507	0.12493	0.00104928	2.54489	up	2.59901	2.53603	2.53029	3.88833	3.63834	4.18147	0	GGGAAATGCTTTCTTTCCTCTCCAAACTTTCACAATGCAAAGTCCTCCGTGAACTTGCCT	ENST00000515071.1	4	-	155675907	155703025	4	155675907,155682076,155691432,155702940,	155676016,155682193,155691646,155703025,	ENSG00000249041.1	gene_id "ENSG00000249041.1"; transcript_id "ENST00000515071.1"; gene_type "antisense"; gene_status "NOVEL"; gene_name "RP11-21G20.3"; transcript_type "antisense"; transcript_status "KNOWN"; transcript_name "RP11-21G20.3-001"; level 2; tag "basic"; havana_gene "OTTHUMG00000161545.1"; havana_transcript "OTTHUMT00000365261.1";	ENST00000515071.1		Antisense	ENSEMBL	525
p41992_v4	0.163679	0.00645408	2.63452	up	4.04987	4.25766	4.47557	6.10775	5.29651	5.57147	0	TTTCTTTTCGGGTGATTTCCCCAACCCCTGCTGCAGCAGTCTCTTATTTACTTTGACTCA	XR_242751.1	10	+	31476811	31550481	2	31476811,31548910,	31477128,31550481,	none					RefSeq	1888
p21814	0.196053	0.0144871	2.35923	up	2.88129	3.20407	2.98513	4.02984	4.82738	3.92823	0	TGACCACAGGTCTTCATTATAAAAGCATCTGAAGGAGTTGCTGAAGGGGATGTCCTGTTG	TCONS_00029622	22	+	48735893	48736582	2	48735893,48736293,	48736097,48736582,	XLOC_014278	Gene_id=XLOC_014278;Gene_name=linc-FAM19A5-2;Transcript_id=TCONS_00029622;Transcript_name=linc-FAM19A5-2;	XLOC_014278		Intergenic	HumanLincRNACatalog	493
p8761	0.12493	0.000979716	6.26915	up	3.99411	3.78002	3.74073	6.95009	5.93694	6.57264	0	CTCAATGGAAAAAATCACGTACAAAATATAAGAACCCAGTTTGTGGATGCGTGAATAATG	ENST00000601116.1	19	+	42055887	42057073	2	42055887,42056505,	42055920,42057073,	ENSG00000268027.1	gene_id "ENSG00000268027.1"; transcript_id "ENST00000601116.1"; gene_type "lincRNA"; gene_status "NOVEL"; gene_name "AC006129.2"; transcript_type "lincRNA"; transcript_status "KNOWN"; transcript_name "AC006129.2-003"; level 2; havana_gene "OTTHUMG00000182624.1"; havana_transcript "OTTHUMT00000462745.1";	ENST00000601116.1		Intergenic	ENSEMBL	601
p6795	0.174858	0.00919375	2.56055	up	4.13255	5.05348	4.63455	5.95632	5.77847	6.15515	0	TGTGTAAGCCAGTCACCCTTAAAAGCACATTTGGCTAAATAAATAAAGCATTAGGTTAGA	ENST00000590309.1	17	-	33400849	33401393	1	33400849,	33401393,	ENSG00000267457.1	gene_id "ENSG00000267457.1"; transcript_id "ENST00000590309.1"; gene_type "lincRNA"; gene_status "NOVEL"; gene_name "RP5-837J1.4"; transcript_type "lincRNA"; transcript_status "KNOWN"; transcript_name "RP5-837J1.4-001"; level 2; tag "basic"; havana_gene "OTTHUMG00000179828.1"; havana_transcript "OTTHUMT00000448400.1";	ENST00000590309.1		Intergenic	ENSEMBL	544
p39863_v4	0.191295	0.0132619	3.28107	up	2.45568	2.70182	2.1391	3.54415	4.81994	4.07501	0	ACCAGTACAGGAAGATCATTCCTTAAAAGAAATAGCCATATGGCTTATAAGTGTTCTTTC	NR_110200.1	2	+	136742745	136762807	4	136742745,136756256,136758008,136762562,	136743086,136756408,136758049,136762807,	none					RefSeq	779
p43876_v4	0.272615	0.0437222	2.3119	up	3.86061	4.28158	4.99828	5.91415	5.0978	5.75576	0	AGGGGCTGAGCTCCATTTCAAGTTCAAGGAAAGAAGCAAACTTATTATTTAAGAGCAATG	XR_430439.1	22	-	30405127	30476464	3	30405127,30446449,30476116,	30405185,30446578,30476464,	none					RefSeq	535
p28446	0.243614	0.0303109	3.01699	up	2.17424	2.85631	3.3746	5.05355	3.93516	4.19577	0	TTTCTCAGTGATGTCGCCACGTGTTTTCTGCGTGGAAAAAGTGAAAGATCATCCAGTCAT	ASO2033	None	None	None	None	None	None	None	ASO2033	Accession=BC030120;Description=Homo sapiens hypothetical protein BC011880, mRNA (cDNA clone IMAGE:4814054).	asoverlaps_733_1106		Antisense	RNAdb	1106
p27002	0.223836	0.0228572	2.32005	up	3.86836	4.34805	4.62471	5.82435	4.99178	5.66747	0	TATTTCACTCTAGGGAGGAGAGATAATTCTTCAATGTGGGACACATCTGGGAGCCAAGGA	uc.9+	1	+	10925409	10925611	1	10925409,	10925611,	uc.9+	uc.9+	UCRs_465_202		Intergenic	UCR	202
p22487	0.28384	0.0494304	4.02072	up	4.57158	2.49403	3.22785	4.69726	5.99228	5.62628	0	CTGGAAAAAGAATTCCCTATCTCCCAAGAACTCTCCCTTTCATTCTTGTAATTCCTTTTT	TCONS_00008049	4	+	38749926	38754586	3	38749926,38752214,38753052,	38750411,38752360,38754586,	XLOC_003514	Gene_id=XLOC_003514;Gene_name=linc-FAM114A1-1;Transcript_id=TCONS_00008049;Transcript_name=linc-FAM114A1-1;	XLOC_003514		Intergenic	HumanLincRNACatalog	2165
p7853	0.202958	0.0163176	2.05523	up	5.25271	4.70455	4.82754	5.74397	6.3687	5.79003	0	TTGGCCCAGAAAGGATACCAGCTCCTTACTGATGCTCAGATAACAGGGTTAGTGCTTAAA	ENST00000317114.1	18	+	3594111	3598350	3	3594111,3594417,3596576,	3594238,3594482,3598350,	ENSG00000177337.3	gene_id "ENSG00000177337.3"; transcript_id "ENST00000317114.1"; gene_type "antisense"; gene_status "NOVEL"; gene_name "DLGAP1-AS1"; transcript_type "antisense"; transcript_status "KNOWN"; transcript_name "DLGAP1-AS1-001"; level 2; tag "basic"; havana_gene "OTTHUMG00000177863.2"; havana_transcript "OTTHUMT00000439283.1";	ENST00000317114.1	DLGAP1-AS1	Antisense	ENSEMBL	1966
p17499	0.256509	0.0365953	2.5522	up	2.85846	2.71476	2.91271	4.92349	4.19577	3.42191	0	CCGTCAGCTATTCAATCAAGCATTGAGTTTCTAGAATCTCTCCCAGAAATAAAAGCTGAC	TCONS_00001692	1	-	157019845	157021546	3	157019845,157020941,157021432,	157020050,157021073,157021546,	XLOC_001050	Gene_id=XLOC_001050;Gene_name=linc-ARHGEF11-1;Transcript_id=TCONS_00001692;Transcript_name=linc-ARHGEF11-1;	XLOC_001050		Intergenic	HumanLincRNACatalog	451
p7376	0.136712	0.00226189	2.96662	up	3.836	3.50964	3.92205	4.94975	5.49114	5.53326	0	ACATCCCACTTCTATCAGGTTTCACCAACAGGGAGGAAGCCCTGTCAAGATCTGGTGTGT	ENST00000588279.1	17	+	42298768	42300182	2	42298768,42299829,	42298984,42300182,	ENSG00000260793.2	gene_id "ENSG00000260793.2"; transcript_id "ENST00000588279.1"; gene_type "antisense"; gene_status "NOVEL"; gene_name "RP5-882C2.2"; transcript_type "antisense"; transcript_status "KNOWN"; transcript_name "RP5-882C2.2-002"; level 2; tag "basic"; havana_gene "OTTHUMG00000176046.2"; havana_transcript "OTTHUMT00000457736.1";	ENST00000588279.1		Antisense	ENSEMBL	569
p3478	0.228116	0.0242813	2.6075	up	3.57525	4.03237	2.88008	4.87746	4.52669	5.23156	0	TCCTGACCACCTGGGAACTGTGGTCAGCACTTTCCAGGCTCAAAGGCATGGCTGCTTACA	ENST00000542797.1	12	-	132106435	132107748	2	132106435,132107363,	132106667,132107748,	ENSG00000256258.1	gene_id "ENSG00000256258.1"; transcript_id "ENST00000542797.1"; gene_type "lincRNA"; gene_status "NOVEL"; gene_name "RP11-495K9.9"; transcript_type "lincRNA"; transcript_status "KNOWN"; transcript_name "RP11-495K9.9-001"; level 2; tag "basic"; havana_gene "OTTHUMG00000168308.1"; havana_transcript "OTTHUMT00000399232.1";	ENST00000542797.1		Intergenic	ENSEMBL	617
p18032	0.246809	0.0319924	2.17689	up	3.46234	3.58005	4.54838	5.05541	4.8919	5.01027	0	TGACCTCTACTCACAATGGGCTTCCGTCTGCCCAGTAGAGCCTTCTCTGGGTGCACAGAT	TCONS_00018648	10	-	133664309	133665914	2	133664309,133665431,	133664390,133665914,	XLOC_008999	Gene_id=XLOC_008999;Gene_name=linc-TCERG1L-4;Transcript_id=TCONS_00018648;Transcript_name=linc-TCERG1L-4;	XLOC_008999		Intergenic	HumanLincRNACatalog	564
p28341	0.222276	0.0222998	2.44224	up	4.56012	4.92116	5.54702	6.65972	6.29445	5.93875	0	CTTCACCTGCACTTGCTAAGTCACAGCTGGAATGGCAATGCAACTAGAAATCTGTTCTCT	ASO1756	None	None	None	None	None	None	None	ASO1756	Accession=AK057076;Description=Homo sapiens cDNA FLJ32514 fis, clone SMINT1000091.	asoverlaps_194_2504		Antisense	RNAdb	2504
p38237_v4	0.12493	0.00105698	2.33217	up	3.45374	3.44243	3.64003	4.98858	4.57242	4.64022	0	CTTCAGGCAGTGATCCAGATTATTCAGAGCAGAAAGCTGCTTGGGCTCTGATTACAGAAA	ENST00000608264.1	9	+	137033890	137034462	1	137033890,	137034462,	ENSG00000273473.1	gene_id "ENSG00000273473.1"; transcript_id "ENST00000608264.1"; gene_type "lincRNA"; gene_status "KNOWN"; gene_name "LL09NC01-139C3.1"; transcript_type "lincRNA"; transcript_status "KNOWN"; transcript_name "LL09NC01-139C3.1-001"; level 2; tag "basic"; havana_gene "OTTHUMG00000186052.1"; havana_transcript "OTTHUMT00000472136.1";			Intergenic	ENSEMBL	572
p37925_v4	0.148004	0.0037521	3.03142	up	4.1998	4.14854	4.15441	5.60588	5.41369	6.28317	0	TTCCTCATTGAGTTTCTCCTCATGAAGAAACGGCCTCAGTGAGGTAAATCGGAATGCACA	ENST00000606327.1	6	-	138175998	138179185	2	138175998,138178863,	138176622,138179185,	ENSG00000237499.2	gene_id "ENSG00000237499.2"; transcript_id "ENST00000606327.1"; gene_type "antisense"; gene_status "NOVEL"; gene_name "RP11-356I2.4"; transcript_type "antisense"; transcript_status "KNOWN"; transcript_name "RP11-356I2.4-006"; level 2; tag "basic"; havana_gene "OTTHUMG00000015663.3"; havana_transcript "OTTHUMT00000470422.1";			Antisense	ENSEMBL	946
p29511	0.227774	0.0240499	3.31265	up	3.2567	3.44596	3.80951	6.02579	5.24019	4.43015	0	CTGCAATATTCTTCTTTGGGAAGTACAATGCCAAGTAAATAAAGATATTTGGGGTCATTC	ENST00000531565.1	8	+	144778323	144780583	2	144778323,144780108,	144779811,144780583,	ENSG00000181097.5	gene_id "ENSG00000181097.5"; transcript_id "ENST00000531565.1"; gene_type "antisense"; gene_status "NOVEL"; gene_name "RP11-429J17.2"; transcript_type "antisense"; transcript_status "KNOWN"; transcript_name "RP11-429J17.2-001"; level 2; tag "basic"; havana_gene "OTTHUMG00000165147.1"; havana_transcript "OTTHUMT00000382201.1";	ENST00000531565.1		Antisense	ENSEMBL	1963
p10300	0.209023	0.0180327	2.18097	up	4.37018	5.22658	5.10656	6.25146	5.8864	5.94038	0	TCCAGATTCCAGAAATTTCTATGGAACATTTCCTGAACCATCCTCCTGGTTTCTTCCCTT	ENST00000440498.1	2	+	236414394	236416210	2	236414394,236415596,	236414444,236416210,	ENSG00000235529.1	gene_id "ENSG00000235529.1"; transcript_id "ENST00000440498.1"; gene_type "sense_intronic"; gene_status "NOVEL"; gene_name "AGAP1-IT1"; transcript_type "sense_intronic"; transcript_status "KNOWN"; transcript_name "AGAP1-IT1-001"; level 2; tag "basic"; havana_gene "OTTHUMG00000153124.1"; havana_transcript "OTTHUMT00000329671.1";	ENST00000440498.1	AGAP1-IT1	Sense	ENSEMBL	664
p10727	0.143767	0.00337705	3.82321	up	5.59965	5.03664	5.50412	6.98212	7.14174	7.8209	0	TTTCTGTATTAGTCACACACGTGATCCTAAAGTCTGTCTTCCCCACTTTAACTGGGGAGG	ENST00000411998.1	21	-	34636177	34638565	2	34636177,34638367,	34638207,34638565,	ENSG00000223799.1	gene_id "ENSG00000223799.1"; transcript_id "ENST00000411998.1"; gene_type "processed_transcript"; gene_status "NOVEL"; gene_name "AP000295.7"; transcript_type "processed_transcript"; transcript_status "KNOWN"; transcript_name "AP000295.7-001"; level 2; tag "basic"; havana_gene "OTTHUMG00000065125.1"; havana_transcript "OTTHUMT00000139822.1";	ENST00000411998.1	AP000295.7	Antisense	ENSEMBL	2228
p42462_v4	0.187684	0.0123585	2.14758	up	3.46319	4.31097	3.82577	5.10449	4.89773	4.90585	0	ACTCTAAGGAATAAATGCCAGATGTAAGTTTGCTCGATCTCCTGTCTCAGACTGCTGTGC	XR_429132.1	12	-	49366644	49373347	3	49366644,49369974,49373281,	49366752,49370086,49373347,	none					RefSeq	286
p25327	0.229187	0.0247455	2.30528	up	3.19938	2.31035	2.85188	3.54077	4.24375	4.19191	0	TTATCCATGGGTTCACGTCTGCAGGTTCAGCTACCTGCAGTCAATCACAGTCTGAAAATT	XR_132508.1	5	-	14775188	14777141	1	14775188,	14777141,	LOC100128508	ID=rna11649;Name=XR_132508.1;Parent=gene9599;Dbxref=GeneID:100128508,Genbank:XR_132508.1;gbkey=misc_RNA;product=PP12100;transcript_id=XR_132508.1|ID=gene9599;Name=LOC100128508;Dbxref=GeneID:100128508;gbkey=Gene;gene=LOC100128508	XR_132508.1		Intronic	RefSeq	1953
p23501	0.269286	0.0421559	4.04395	up	3.68578	4.85444	3.63416	7.09393	5.17869	5.94905	0	ACAATTTGCCCCAAATAGATAGATTTGTCAGAAGCGACCTTCGGGAAGGAAGCAAAAAGC	TCONS_00011185	6	+	108444839	108479222	2	108444839,108477405,	108444979,108479222,	XLOC_005417	Gene_id=XLOC_005417;Gene_name=linc-NR2E1-1;Transcript_id=TCONS_00011185;Transcript_name=linc-NR2E1-1;	XLOC_005417		Intergenic	HumanLincRNACatalog	1957
p3631	0.259382	0.0379059	2.20365	up	3.27633	3.12979	2.55486	3.64533	4.68196	4.05336	0	AGATGCTAAACACTGCCTCATCTCTTACCTAAAGTTAACATCTGATGACATGATCGCAAC	ENST00000457989.1	12	+	40550040	40561414	2	40550040,40561049,	40550145,40561414,	ENSG00000223914.1	gene_id "ENSG00000223914.1"; transcript_id "ENST00000457989.1"; gene_type "lincRNA"; gene_status "NOVEL"; gene_name "AC079630.2"; transcript_type "lincRNA"; transcript_status "KNOWN"; transcript_name "AC079630.2-001"; level 1; tag "exp_conf"; havana_gene "OTTHUMG00000059745.2"; havana_transcript "OTTHUMT00000132852.1";	ENCODE_1986_470;TCONS_00020232;XLOC_009712;TCONS_00020233;XLOC_009712		Intergenic	ENSEMBL	470
p12941	0.155047	0.00490588	3.32134	up	3.80403	3.02927	3.5393	4.97496	4.98888	5.60406	0	TCATCAGCAGTCACTTGACTTTCCTTGGATTTCTCAACTGCAGTAGTCACATGGTCTGCT	ENST00000598252.1	4	+	156226118	156281498	5	156226118,156267448,156275360,156278240,156281436,	156226303,156267712,156275525,156278354,156281498,	ENSG00000250910.2	gene_id "ENSG00000250910.2"; transcript_id "ENST00000598252.1"; gene_type "antisense"; gene_status "NOVEL"; gene_name "AC097467.2"; transcript_type "antisense"; transcript_status "KNOWN"; transcript_name "AC097467.2-005"; level 2; tag "RNA_Seq_supported_only"; tag "basic"; havana_gene "OTTHUMG00000150212.2"; havana_transcript "OTTHUMT00000461387.1";	ENST00000598252.1		Antisense	ENSEMBL	790
p26684	0.103779	0.000389332	45.1501	up	6.99299	6.70826	7.15606	12.9491	12.9142	11.484	0	GCCCTGAAACTTCTGTGCATAGTTTGTGCCACCACTGTTAGGGTTGATCCATCCCATCCA	HIT000651893	14	+	106322260	106452958	3	106322260,106329407,106452646,	106322322,106329463,106452958,	HIX0131239	None	HIT000651893		Intergenic	H-InvDB	430
p810	0.258877	0.0377624	2.04842	up	3.21408	4.36975	3.71305	4.70826	4.81116	4.881	0	CTCCCAGCTGATGCCACTTAACTTCATTGAACAAAAAATGAGGTTTAGAAAATCACAATA	ENST00000445884.1	1	+	10002980	10010032	2	10002980,10009695,	10003083,10010032,	ENSG00000228150.1	gene_id "ENSG00000228150.1"; transcript_id "ENST00000445884.1"; gene_type "processed_transcript"; gene_status "NOVEL"; gene_name "RP11-84A14.4"; transcript_type "processed_transcript"; transcript_status "KNOWN"; transcript_name "RP11-84A14.4-001"; level 2; tag "basic"; havana_gene "OTTHUMG00000001805.1"; havana_transcript "OTTHUMT00000005042.1";	ENST00000445884.1		Antisense	ENSEMBL	440
p8159	0.262145	0.0388761	2.70208	up	2.57938	3.89097	3.4514	5.29053	4.50209	4.43135	0	TGTAGAAATACAGCACTTTCCCAAGGGTACAAGCCCAAAGTCATCGTGACTCCTGAAATC	ENST00000592893.1	19	-	10362943	10395784	3	10362943,10370887,10395643,	10363503,10371104,10395784,	ENSG00000266978.1	gene_id "ENSG00000266978.1"; transcript_id "ENST00000592893.1"; gene_type "antisense"; gene_status "NOVEL"; gene_name "CTD-2369P2.5"; transcript_type "antisense"; transcript_status "KNOWN"; transcript_name "CTD-2369P2.5-001"; level 2; tag "basic"; havana_gene "OTTHUMG00000180401.1"; havana_transcript "OTTHUMT00000451205.1";	ENST00000592893.1	CTD-2369P2.5	Antisense	ENSEMBL	918
p34558_v4	0.226011	0.0236111	2.94214	up	4.62525	5.75702	4.76145	6.81399	6.10074	6.89957	0	AGGAACTGTTTGCACTGTGTAGTAAAGAGGGAATGGCCATGAGATGTGAGTAGAAGCCCC	ENST00000572973.1	17	+	44270997	44273903	2	44270997,44273733,	44271251,44273903,	ENSG00000214401.4	gene_id "ENSG00000214401.4"; transcript_id "ENST00000572973.1"; gene_type "antisense"; gene_status "NOVEL"; gene_name "KANSL1-AS1"; transcript_type "antisense"; transcript_status "KNOWN"; transcript_name "KANSL1-AS1-003"; level 2; tag "basic"; havana_gene "OTTHUMG00000178028.1"; havana_transcript "OTTHUMT00000440287.1";	ENST00000572973.1	KANSL1-AS1	Antisense	ENSEMBL	424
p6860	0.23561	0.0271605	2.43267	up	4.93557	5.99899	6.08101	7.09747	6.83711	6.92862	0	ATCTCTTCTCTCCCCTTCACCATTACTCAGTAGGAGCTTCCTTAAAAACGGAAAACGAGA	ENST00000585471.1	17	-	43295622	43297792	2	43295622,43297634,	43296541,43297792,	ENSG00000267121.1	gene_id "ENSG00000267121.1"; transcript_id "ENST00000585471.1"; gene_type "antisense"; gene_status "NOVEL"; gene_name "CTD-2020K17.1"; transcript_type "antisense"; transcript_status "KNOWN"; transcript_name "CTD-2020K17.1-002"; level 2; tag "basic"; havana_gene "OTTHUMG00000180195.1"; havana_transcript "OTTHUMT00000450193.1";	ENST00000585471.1	CTD-2020K17.1	Antisense	ENSEMBL	1077
RNA147306|p0410_imsncRNA824	0.196553	0.0145974	2.10834	up	3.80711	3.03833	3.42021	4.56674	4.69436	4.23289	0	GGCTTTTATTGCTTTATTATATATCTTAAACTGTAAGATCCTGTTTCTTCACCTGTGGAA	RNA147306|p0410_imsncRNA824								nc065					PubMed ID:21789175	NA
p673	0.284701	0.0498149	2.06663	up	3.5817	3.81061	3.18608	3.97884	5.11722	4.62417	0	ACAGATCTTGCAAGGGTTGATCTTTCTCAACTCTCTAATAATTTATCTTCTAGGTAAACC	ENST00000602517.1	1	-	228458143	228462098	1	228458143,	228462098,	ENSG00000269890.1	gene_id "ENSG00000269890.1"; transcript_id "ENST00000602517.1"; gene_type "antisense"; gene_status "NOVEL"; gene_name "RP5-1139B12.2"; transcript_type "antisense"; transcript_status "KNOWN"; transcript_name "RP5-1139B12.2-001"; level 2; tag "basic"; havana_gene "OTTHUMG00000183900.1"; havana_transcript "OTTHUMT00000467424.1";	ENST00000602517.1		Antisense	ENSEMBL	3955
p12401	0.201213	0.0158399	2.58472	up	2.81416	3.19788	2.38752	4.57451	3.72061	4.21446	0	TGAGTTTTCCTGTGAAGCAGGAAAGAGTTTAACAATTCACGGTTGCACAGTAGCGCTAGC	ENST00000499713.2	4	-	110268630	110335566	8	110268630,110278198,110283907,110317349,110326805,110327729,110332459,110335413,	110268787,110278716,110283942,110317435,110326929,110327839,110332709,110335566,	ENSG00000247950.2	gene_id "ENSG00000247950.2"; transcript_id "ENST00000499713.2"; gene_type "processed_transcript"; gene_status "NOVEL"; gene_name "SEC24B-AS1"; transcript_type "processed_transcript"; transcript_status "KNOWN"; transcript_name "SEC24B-AS1-001"; level 2; tag "basic"; havana_gene "OTTHUMG00000161048.2"; havana_transcript "OTTHUMT00000363574.2";	uc003hzi.1;UCSC_7389_1433	SEC24B-AS1	Intergenic	ENSEMBL	1433
p21012	0.194858	0.014237	2.26609	up	3.1546	3.7583	3.68619	4.87084	4.29524	4.97364	0	AAGAAGAAAGGCAGTATCATAATGATTATGCAGGAACCAAGGACTGGCCTGGAAGATGGG	TCONS_00005378	2	-	242999928	243026380	3	242999928,243002447,243026246,	243001035,243002670,243026380,	XLOC_002560	Gene_id=XLOC_002560;Gene_name=linc-PDCD1-4;Transcript_id=TCONS_00005378;Transcript_name=linc-PDCD1-4;	XLOC_002560		Intergenic	HumanLincRNACatalog	1464
p7346	0.137835	0.00263643	4.6644	up	2.04528	2.41774	3.17427	4.82665	4.73452	4.74119	0	TTGTTTAACTTTTCGTGTTAGCGAAATTCACAAATTTGACCAAGGAACCGGAGCGCGGCC	ENST00000563897.1	17	+	36858704	36861000	1	36858704,	36861000,	ENSG00000261005.1	gene_id "ENSG00000261005.1"; transcript_id "ENST00000563897.1"; gene_type "lincRNA"; gene_status "NOVEL"; gene_name "CTB-58E17.1"; transcript_type "lincRNA"; transcript_status "KNOWN"; transcript_name "CTB-58E17.1-001"; level 2; tag "basic"; havana_gene "OTTHUMG00000176036.1"; havana_transcript "OTTHUMT00000431409.1";	ENST00000563897.1	CTB-58E17.1	Intergenic	ENSEMBL	2296
RNA33503|snoRNA_scaRNA_99_132	0.257855	0.0372611	2.01375	up	4.37277	5.2869	5.33075	5.94379	6.20821	5.86807	0	GACTTTGACAGCGCAGGTCAGTACAATACCTGCAAGCTGCCACTCAGCTTTCCTATAATG	RNA33503|snoRNA_scaRNA_99_132													ftp://ftp.ensembl.org/pub/current/fasta/homo_sapiens/ncrna/Homo_sapiens.GRCh37.61.ncrna.fa.gz	NA
p3867	0.246583	0.0319351	2.1952	up	2.68374	3.26034	3.68844	4.65748	3.98322	4.39488	0	TTCTATTTCTTGTGCTCAGTCTGCAAAGCTGGAACATGTTCCTAATTCCCACGCACTCTG	ENST00000548457.1	12	+	116014480	116015420	2	116014480,116015222,	116014822,116015420,	ENSG00000258280.1	gene_id "ENSG00000258280.1"; transcript_id "ENST00000548457.1"; gene_type "lincRNA"; gene_status "NOVEL"; gene_name "RP11-1028N23.2"; transcript_type "lincRNA"; transcript_status "KNOWN"; transcript_name "RP11-1028N23.2-001"; level 2; tag "basic"; havana_gene "OTTHUMG00000169400.1"; havana_transcript "OTTHUMT00000403874.1";	ENST00000548457.1		Intergenic	ENSEMBL	540
p18783	0.215672	0.0204319	2.11824	up	3.30327	3.40978	3.43053	4.0643	4.30427	5.02361	0	ACAGATCAATCATCTGCACAATCTGAAGACGGAGCACTTTCCATGGAGTGCTGATGAAGT	TCONS_00020288	12	+	6404576	6405936	2	6404576,6405231,	6404663,6405936,	XLOC_009633	Gene_id=XLOC_009633;Gene_name=linc-PLEKHG6-1;Transcript_id=TCONS_00020288;Transcript_name=linc-PLEKHG6-1;	XLOC_009633		Intergenic	HumanLincRNACatalog	792
p6423	0.238702	0.0282456	5.15942	up	5.66102	5.67233	5.81785	8.09804	9.29365	6.86113	0	TTCTTCTATGCCAGCTCTGTCTTCTCTACACTTCCTCTGGAGGAGTAGGCCTTGACACAA	ENST00000566383.1	16	+	53407404	53418171	3	53407404,53412403,53418085,	53407789,53412516,53418171,	ENSG00000261804.1	gene_id "ENSG00000261804.1"; transcript_id "ENST00000566383.1"; gene_type "lincRNA"; gene_status "NOVEL"; gene_name "RP11-44F14.2"; transcript_type "lincRNA"; transcript_status "KNOWN"; transcript_name "RP11-44F14.2-001"; level 2; havana_gene "OTTHUMG00000173195.1"; havana_transcript "OTTHUMT00000422365.1";	ENST00000566383.1		Intergenic	ENSEMBL	584
p18619	0.0872154	6.33784e-05	2.96953	up	3.08691	2.93624	3.11664	4.71355	4.47941	4.65753	0	AACTGACTGAAAACCAAATTAAAAGAGGAGCCTTGCTCCCTTCCTTGTGCTCAGCGTTGA	TCONS_00020777	12	-	49194955	49204315	2	49194955,49204061,	49195107,49204315,	XLOC_010065	Gene_id=XLOC_010065;Gene_name=linc-ADCY6-1;Transcript_id=TCONS_00020777;Transcript_name=linc-ADCY6-1;	XLOC_010065		Intergenic	HumanLincRNACatalog	406
RNA147351|p0455_imsncRNA848	0.207302	0.0175506	2.48303	up	3.95857	4.21006	3.56626	5.73497	4.77222	5.16399	0	AAGTTTTTCTTAGACACCCAGAAGATTACTAATTAGGAGAAACTTAGCTTTGCAGAAATA	RNA147351|p0455_imsncRNA848													unpublished data	NA
p34895_v4	0.155049	0.00501624	6.02894	up	2.26448	2.93496	2.13622	4.86014	4.46465	5.78659	0	CAGACGTGTGATGAAACACGTTTATTACAGGAAGCACCAGTTAGCCCAGATGCTTCTCAT	ENST00000457853.1	20	+	48927510	48928551	2	48927510,48928341,	48928243,48928551,	ENSG00000203999.4	gene_id "ENSG00000203999.4"; transcript_id "ENST00000457853.1"; gene_type "processed_transcript"; gene_status "NOVEL"; gene_name "RP11-290F20.1"; transcript_type "processed_transcript"; transcript_status "KNOWN"; transcript_name "RP11-290F20.1-002"; level 2; havana_gene "OTTHUMG00000032719.1"; havana_transcript "OTTHUMT00000079679.1";	TCONS_00027836;XLOC_013560;TCONS_00027949;XLOC_013560		Intergenic	ENSEMBL	943
p29841	0.198968	0.0152376	3.07792	up	3.10438	3.85329	3.86366	5.20971	4.70315	5.77433	0	ATGCAGCTAAAATTAACCGCTATCAAGCTGTCAGCCCTGGAAATAAACCTGCCTCCCATT	TCONS_00028592	20	+	62133420	62137060	3	62133420,62136256,62136762,	62133807,62136349,62137060,	XLOC_013614	Gene_id=XLOC_013614;Gene_name=linc-PPDPF-1;Transcript_id=TCONS_00028592;Transcript_name=linc-PPDPF-1;	XLOC_013614		Intergenic	HumanLincRNACatalog	778
p39984_v4	0.174857	0.00918581	2.33981	up	4.05766	4.69857	4.38346	5.66779	5.2638	5.88726	0	TTCTCCAGCCAAAATGACTCCGCAGGAGAAGCATATCTGAATGGTCTCTTGTACTCATCC	XR_427227.1	2	-	217725044	217729166	3	217725044,217725647,217729114,	217725083,217725705,217729166,	none					RefSeq	149
p18753	0.193037	0.013873	3.84219	up	3.34991	3.43243	3.82906	6.33779	4.88368	5.21572	0	AAACCTTCAAAGGCTGCAGCATAACCAGCTTCTAACATTGTCCACTGGAGCAGAGACTTT	TCONS_00021454	12	-	128662788	128675835	3	128662788,128672765,128675722,	128662840,128672888,128675835,	XLOC_010258	Gene_id=XLOC_010258;Gene_name=linc-DHX37-12;Transcript_id=TCONS_00021454;Transcript_name=linc-DHX37-12;	XLOC_010258		Intergenic	HumanLincRNACatalog	288
p29407	0.205903	0.0172924	3.70343	up	3.87235	5.19777	4.74628	6.17837	7.06305	6.24156	0	GGCTTTTTCTTCCCAGGAGAGAAACCCCAATTCCCTTCGTAACGTCCAATAAAGACATTC	ENST00000507035.1	5	-	134374527	134375737	2	134374527,134375285,	134374911,134375737,	ENSG00000249082.1	gene_id "ENSG00000249082.1"; transcript_id "ENST00000507035.1"; gene_type "lincRNA"; gene_status "NOVEL"; gene_name "CTC-276P9.1"; transcript_type "lincRNA"; transcript_status "KNOWN"; transcript_name "CTC-276P9.1-001"; level 2; tag "basic"; havana_gene "OTTHUMG00000163077.1"; havana_transcript "OTTHUMT00000371600.1";	TCONS_00009789;XLOC_005009;TCONS_00009790;XLOC_005009	CTC-276P9.1	Intergenic	ENSEMBL	836
p5021	0.151913	0.00430384	5.00434	up	2.41166	1.81851	2.68813	5.17073	4.1166	4.60051	0	TCAAAAGACTCCAGAATCTTCTCGGTTCTCAGAGAAGGCTGAATCCACCTATGACCTAGT	ENST00000452349.1	14	+	101538143	101538895	2	101538143,101538695,	101538328,101538895,	ENSG00000223403.3	gene_id "ENSG00000223403.3"; transcript_id "ENST00000452349.1"; gene_type "lincRNA"; gene_status "KNOWN"; gene_name "MEG9"; transcript_type "lincRNA"; transcript_status "KNOWN"; transcript_name "MEG9-002"; level 2; havana_gene "OTTHUMG00000029067.3"; havana_transcript "OTTHUMT00000072601.1";	ENCODE_2474_385	MEG9	Intergenic	ENSEMBL	385
p40931_v4	0.177407	0.00986602	3.28028	up	5.17322	4.39523	4.98939	6.19513	6.37297	7.13118	0	AGAAGCTCTGATTCTAAATCCCTGAAGTGGTTGAACACTGTGTCTGAGGCCAGAAGCTTT	XR_427876.1	6	-	11249409	11252246	3	11249409,11251796,11252214,	11249447,11251959,11252246,	none					RefSeq	233
RNA95557|RNS_639_144	0.275533	0.0449726	2.68109	up	3.13263	4.4596	4.51649	5.85667	5.2585	5.26202	0	AGGATCCCTAGACATCAGCTTCCTGCCTGGGCATGCATGCCAGGCTCTCAGTCCCTGGAG	RNA95557|RNS_639_144													http://research.imb.uq.edu.au/rnadb/NoncodingRNASearchV2.zip	NA
p24998	0.170335	0.00806025	4.64532	up	1.81432	1.86691	2.39612	3.42539	4.54477	4.75453	0	CTGTGACATTGAGAATTGGTACCTACAACAGTCTATTTGCTTTACATTAAATTTGTAGGC	NR_026800.1	14	+	106383837	106398502	6	106383837,106387008,106388057,106388399,106388873,106390194,	106384676,106387117,106388203,106388502,106388981,106398502,	KIAA0125	ID=rna30473;Name=NR_026800.1;Parent=gene25710;Dbxref=GeneID:9834,Genbank:NR_026800.1,HGNC:19955;gbkey=misc_RNA;product=KIAA0125;transcript_id=NR_026800.1|ID=gene25710;Name=KIAA0125;Dbxref=GeneID:9834,HGNC:19955;description=KIAA0125;gbkey=Gene;gene=KIAA0125;gene_synonym=C14orf110,FAM30A,HSPC053	UCSC:uc001yst.3		Intergenic	RefSeq	9613
p1226	0.119546	0.000751155	2.95247	up	3.63233	3.09657	3.3586	4.79746	5.02245	4.95335	0	ATTCCTATTGACATCTGCTGCAGATCACACCCTTGTGATGGACAAACTGCTCAGTACAGT	ENST00000422665.1	1	+	155170028	155175097	3	155170028,155170490,155174825,	155170102,155170617,155175097,	ENSG00000231064.1	gene_id "ENSG00000231064.1"; transcript_id "ENST00000422665.1"; gene_type "antisense"; gene_status "NOVEL"; gene_name "RP11-263K19.4"; transcript_type "antisense"; transcript_status "KNOWN"; transcript_name "RP11-263K19.4-005"; level 2; tag "basic"; havana_gene "OTTHUMG00000035709.1"; havana_transcript "OTTHUMT00000086854.1";	ENST00000422665.1		Antisense	ENSEMBL	473
p7124	0.174081	0.00899915	2.25138	up	3.65108	4.32268	3.87942	5.32282	4.83245	5.21034	0	GGGGTTGAACACACAGCGCTGATTTATCACTTCCTTACTCATAAAAATGTGATTCGAACT	ENST00000414776.1	17	+	2135973	2136904	2	2135973,2136243,	2136022,2136904,	ENSG00000225084.1	gene_id "ENSG00000225084.1"; transcript_id "ENST00000414776.1"; gene_type "antisense"; gene_status "NOVEL"; gene_name "AL450226.2"; transcript_type "antisense"; transcript_status "KNOWN"; transcript_name "AL450226.2-001"; level 2; tag "basic"; havana_gene "OTTHUMG00000132218.1"; havana_transcript "OTTHUMT00000255276.1";	ENST00000414776.1	AL450226.2	Antisense	ENSEMBL	710
p22703	0.253209	0.0350022	2.3808	up	8.16483	7.0462	7.81186	8.49815	9.25689	9.02218	0	ATATTTCAATAAAAATCTGCACTTTGTGAGTTGAGCCCCCTCAAAGAGACCTACAGACCC	TCONS_00009277	5	-	42985502	42993435	2	42985502,42990940,	42985764,42993435,	XLOC_004803	Gene_id=XLOC_004803;Gene_name=linc-SEPP1-3;Transcript_id=TCONS_00009277;Transcript_name=linc-SEPP1-3;	uc003jnb.1;UCSC_2706_2757;XLOC_004803		Intergenic	HumanLincRNACatalog	2757
p788	0.0984977	0.00019344	2.96841	up	3.21739	3.04848	3.43076	4.74189	4.89003	4.77377	0	TGCTACTGAGTGGACAAGCTTACATGAAATGACTGTTTTCACATATGTGGCACCAGGCAG	ENST00000424215.1	1	+	2512998	2515972	3	2512998,2514808,2515563,	2513089,2514934,2515972,	ENSG00000228037.1	gene_id "ENSG00000228037.1"; transcript_id "ENST00000424215.1"; gene_type "antisense"; gene_status "NOVEL"; gene_name "RP3-395M20.9"; transcript_type "antisense"; transcript_status "KNOWN"; transcript_name "RP3-395M20.9-001"; level 1; tag "basic"; tag "exp_conf"; havana_gene "OTTHUMG00000000819.1"; havana_transcript "OTTHUMT00000002191.1";	ENCODE_1242_626		Antisense	ENSEMBL	626
p29774	0.209377	0.0181851	2.47382	up	5.27469	5.6143	5.05948	7.11043	6.08292	6.67534	0	TCAGCGGTTCACTACGCAAGCGCGACCAACGGCTTCCCGGGAAGCAGCCAAAAACGCTTG	TCONS_00027589	19	+	48824721	48825440	2	48824721,48825070,	48824776,48825440,	XLOC_013108	Gene_id=XLOC_013108;Gene_name=linc-EMP3-1;Transcript_id=TCONS_00027589;Transcript_name=linc-EMP3-1;	XLOC_013108		Intergenic	HumanLincRNACatalog	425
p37636_v4	0.244508	0.0309738	2.03469	up	4.05124	4.24639	4.20885	4.6897	5.75319	5.138	0	GTCTGTTATGTAAGAAATTACATTTTGGTCTCTTAGATCCAAGAGTTCTTGTCTGTTACG	ENST00000605082.1	4	-	185393077	185393763	1	185393077,	185393763,	ENSG00000270426.1	gene_id "ENSG00000270426.1"; transcript_id "ENST00000605082.1"; gene_type "sense_intronic"; gene_status "NOVEL"; gene_name "RP11-326I11.5"; transcript_type "sense_intronic"; transcript_status "KNOWN"; transcript_name "RP11-326I11.5-001"; level 2; tag "basic"; havana_gene "OTTHUMG00000185263.1"; havana_transcript "OTTHUMT00000470009.1";			Sense	ENSEMBL	686
p35989_v4	0.252791	0.0347802	2.17662	up	4.98213	5.07221	5.60007	6.93945	6.0839	5.99732	0	GAGGCTCAGATGTCATGCTTGACCCCACAGTTTCTGCAGATCCTGCTTTGTGACTTCGAG	TCONS_00029302	21	-	44880133	44896989	4	44880133,44891391,44895851,44896275,	44880681,44891574,44895919,44896989,	XLOC_014105	Gene_id=XLOC_014105;Gene_name=linc-SIK1-2;Transcript_id=TCONS_00029302;Transcript_name=linc-SIK1-2;	XLOC_014105		Intergenic	HumanLincRNACatalog	1513
p28899	0.155047	0.00488057	3.45301	up	1.52163	1.62074	2.30652	3.53577	3.29807	3.97861	0	ATCTCTGTTGATGACATCTCTGTTGATGACATCCATTGACTGTGTCACCTCTTTGCCTGG	LIT3615	None	None	None	None	None	None	None	LIT3615	Accession=AY927631;Description=Homo sapiens mRNA sequence	CombinedLit_383_401			RNAdb	401
p4713	0.0963459	0.00014912	122.903	up	10.2246	8.56922	9.19919	16.0697	16.3117	16.4358	0	AGACCTACACCTGCAACGTAGATCACAAGCCCAGCAACACCAAGGTGGACAAGACAGTTG	ENST00000460164.1	14	-	106110832	106114892	2	106110832,106114662,	106111126,106114892,	ENSG00000253364.1	gene_id "ENSG00000253364.1"; transcript_id "ENST00000460164.1"; gene_type "lincRNA"; gene_status "NOVEL"; gene_name "RP11-731F5.2"; transcript_type "lincRNA"; transcript_status "KNOWN"; transcript_name "RP11-731F5.2-002"; level 2; havana_gene "OTTHUMG00000164792.1"; havana_transcript "OTTHUMT00000380291.1";	ENST00000460164.1		Intergenic	ENSEMBL	524
p33848	0.191295	0.013398	2.62115	up	2.18033	3.00209	2.96246	4.02252	3.82313	4.46982	0	ATAAAAATTCTCAAAGACCCCTACCTGCAGAGGAAGCTGCTAAAGCACACAAAATGTCCA	uc004eik.1	X	-	101087084	101112549	17	101087084,101087509,101090992,101091705,101092463,101092753,101093171,101093313,101093761,101095470,101095759,101095987,101096232,101096449,101097713,101098093,101112476,	101087363,101087570,101091174,101091778,101092626,101092812,101093227,101093382,101093798,101095580,101095867,101096076,101096302,101096530,101097867,101098277,101112549,	NXF5	proteinID=;alignID=uc004eik.1;kgID=uc004eik.1;mRNA=AJ277657;spID=;refseq=;protAcc=;description=Homo sapiens nuclear RNA export factor 5 (NXF5), transcript variant 2, non-coding RNA.;rfamAcc=;tRnaName=;	UCSC_5619_1848		Antisense	UCSC	1848
p38283_v4	0.17512	0.00942895	2.33272	up	5.52422	5.62619	4.93549	6.72316	6.28907	6.73971	0	TTCAATGAGATTGAACTTCAGCTGGATTGAAAGAGAGGCTAGAAGTTCCGCTTGCCAGCA	ENST00000606286.1	10	-	31607158	31609376	2	31607158,31609211,	31607469,31609376,	ENSG00000237036.4	gene_id "ENSG00000237036.4"; transcript_id "ENST00000606286.1"; gene_type "processed_transcript"; gene_status "KNOWN"; gene_name "ZEB1-AS1"; transcript_type "antisense"; transcript_status "KNOWN"; transcript_name "ZEB1-AS1-004"; level 2; tag "basic"; havana_gene "OTTHUMG00000017905.3"; havana_transcript "OTTHUMT00000047446.2";			Antisense	ENSEMBL	476
p26780	0.266842	0.0410651	2.49438	up	3.43445	4.33458	4.57212	5.76936	4.88271	5.64512	0	AGTTGCTGATGTGCACATCCCCCAGGGCCAACTGGTCCTGACTCGGGTTAGGAGGTTGCC	HIT000248864	21	-	45999331	45999676	1	45999331,	45999676,	HIX0203137	None	H-InvDB_1056_425		Intronic	H-InvDB	345
RNA96065|RNS_1147_77	0.279053	0.0468839	2.07066	up	2.55657	3.43638	3.77707	4.3135	4.18685	4.41994	0	AAGTTCCCAAGGCCTGGGATTGGTGCCCAAAAGCACCTGGGCATTTGCCTGCCAGGTGCC	RNA96065|RNS_1147_77													http://research.imb.uq.edu.au/rnadb/NoncodingRNASearchV2.zip	NA
p36922_v4	0.244548	0.031021	2.88132	up	2.07714	2.72573	3.48133	4.21533	3.92542	4.72364	0	AATACGGATTACGTTGTTATTGCTTAAGAATACGCGTAGTCGAGGAGAGTACCAGCGGCA	ENST00000385223.1	1	-	98511625	98511727	1	98511625,	98511727,	ENSG00000225206.4	gene_id "ENSG00000225206.4"; transcript_id "ENST00000385223.1"; gene_type "lincRNA"; gene_status "KNOWN"; gene_name "MIR137HG"; transcript_type "miRNA"; transcript_status "KNOWN"; transcript_name "MIR137HG-201"; level 3; tag "basic"; havana_gene "OTTHUMG00000010680.2";				ENSEMBL	102
p14839	0.165637	0.00697936	2.34698	up	3.633	3.7671	3.97981	5.09493	5.36331	4.61408	0	TTTGACAACACATTATTTCCTGAGGAAACTTTTGACTTCTGGTGACTTGGGCCCCAGGCT	ENST00000454003.1	7	-	17475653	17497060	3	17475653,17496305,17496957,	17475857,17496386,17497060,	ENSG00000236039.1	gene_id "ENSG00000236039.1"; transcript_id "ENST00000454003.1"; gene_type "lincRNA"; gene_status "NOVEL"; gene_name "AC019117.2"; transcript_type "lincRNA"; transcript_status "KNOWN"; transcript_name "AC019117.2-002"; level 2; havana_gene "OTTHUMG00000152727.1"; havana_transcript "OTTHUMT00000327604.1";	ENCODE_2459_388		Intergenic	ENSEMBL	388
p10652	0.243129	0.0301169	4.10388	up	4.50329	4.49117	4.52516	6.07784	7.76866	5.78408	0	CTAGAAGATGAGGGCAATTAAGTCATGCGCCTCGGCAAGTTCATTAAAATGTTGACTTGC	ENST00000593307.1	20	+	61172803	61174520	1	61172803,	61174520,	ENSG00000264490.2	gene_id "ENSG00000264490.2"; transcript_id "ENST00000593307.1"; gene_type "lincRNA"; gene_status "KNOWN"; gene_name "WI2-87327B8.1"; transcript_type "lincRNA"; transcript_status "KNOWN"; transcript_name "WI2-87327B8.1-202"; level 3; havana_gene "OTTHUMG00000179711.1";	ENST00000593307.1	WI2-87327B8.1	Intergenic	ENSEMBL	1717
p5571	0.230642	0.0251943	2.44732	up	5.73397	4.96353	5.27975	7.18845	6.45937	6.20302	0	AGACACTGCGCCTAATATGTACATGGTCACCTTAAGTGTCACCTCAGCCTTCTGAGATAA	ENST00000558994.1	15	+	52044681	52048672	2	52044681,52048509,	52045099,52048672,	ENSG00000259377.1	gene_id "ENSG00000259377.1"; transcript_id "ENST00000558994.1"; gene_type "sense_intronic"; gene_status "NOVEL"; gene_name "CTD-2308G16.1"; transcript_type "sense_intronic"; transcript_status "KNOWN"; transcript_name "CTD-2308G16.1-001"; level 2; tag "basic"; havana_gene "OTTHUMG00000172571.1"; havana_transcript "OTTHUMT00000419225.1";	ENST00000558994.1	CTD-2308G16.1	Sense	ENSEMBL	581
p23128	0.186439	0.0121977	2.8568	up	5.76306	5.69722	5.47897	7.82919	6.74201	6.91126	0	TTAAATACTAGACATACCGTCTGGCGCATGTCGAGGCGTGTATTATTTTGATCCAGTGCG	TCONS_00010208	5	+	179085078	179090159	2	179085078,179089975,	179085482,179090159,	XLOC_004677	Gene_id=XLOC_004677;Gene_name=linc-CANX-1;Transcript_id=TCONS_00010208;Transcript_name=linc-CANX-1;	XLOC_004677		Intergenic	HumanLincRNACatalog	588
p38343_v4	0.149612	0.00393579	6.271	up	1.67321	2.32602	2.38108	4.16136	5.47124	4.69379	0	GCGCGCACATTCCCAGGTTTGCAGAATGAAAATCAATAAAATCGATGCAGTGGCAAAGAA	ENST00000609182.1	10	-	77168730	77169084	1	77168730,	77169084,	ENSG00000273248.1	gene_id "ENSG00000273248.1"; transcript_id "ENST00000609182.1"; gene_type "lincRNA"; gene_status "NOVEL"; gene_name "RP11-399K21.13"; transcript_type "lincRNA"; transcript_status "KNOWN"; transcript_name "RP11-399K21.13-001"; level 2; tag "basic"; havana_gene "OTTHUMG00000186430.1"; havana_transcript "OTTHUMT00000473137.1";			Intergenic	ENSEMBL	354
p42304_v4	0.171034	0.00825576	11.7175	up	3.44899	2.27103	2.24288	5.30572	7.37448	5.93449	0	GAGCTAGACTGACTCAACTAAGAATTGTTTTGGAGAACTTGGAACTCAACATTCCATAAA	XR_247275.2	11	+	87083836	87612330	3	87083836,87582107,87612292,	87083910,87582230,87612330,	none					RefSeq	235
p3664	0.269545	0.0422642	2.02492	up	3.58039	4.41059	3.8304	5.41435	4.58367	4.87697	0	ACAAAGTAACCTGGAAAACTATGGCAATTAATCAGAGGAAATCCGTACCCCTCCCTCTCC	ENST00000553174.1	12	+	49483990	49486984	3	49483990,49486048,49486612,	49484258,49486125,49486984,	ENSG00000257346.1	gene_id "ENSG00000257346.1"; transcript_id "ENST00000553174.1"; gene_type "antisense"; gene_status "NOVEL"; gene_name "RP11-386G11.8"; transcript_type "antisense"; transcript_status "KNOWN"; transcript_name "RP11-386G11.8-001"; level 2; tag "basic"; havana_gene "OTTHUMG00000170409.1"; havana_transcript "OTTHUMT00000408974.1";	ENST00000553174.1		Antisense	ENSEMBL	717
p39140_v4	0.174081	0.00895586	9.90037	up	3.66008	4.07618	5.314	7.07736	7.26905	8.62631	0	GACACGAGCGCAATACCTAATACAATTTCCTGAAATTGTTTCATGTCACACGTTAAAATA	ENST00000609268.1	22	+	50981078	50981440	1	50981078,	50981440,	ENSG00000273272.1	gene_id "ENSG00000273272.1"; transcript_id "ENST00000609268.1"; gene_type "lincRNA"; gene_status "NOVEL"; gene_name "CTA-384D8.34"; transcript_type "lincRNA"; transcript_status "KNOWN"; transcript_name "CTA-384D8.34-001"; level 2; tag "basic"; havana_gene "OTTHUMG00000186142.1"; havana_transcript "OTTHUMT00000472316.1";			Intergenic	ENSEMBL	362
RNA147679|p0783_imsncRNA570	0.173415	0.00881724	2.7774	up	5.09206	5.39258	5.40256	7.05413	6.18665	7.06764	0	TGGCAGAGCTCGCTCAGCCCCGAAGCCTATGGCTTCTCTGCAATACGGGGATGGTAGAAG	RNA147679|p0783_imsncRNA570													unpublished data	NA
p16078	0.125014	0.0011676	2.52678	up	8.62379	8.32444	8.37144	10.0237	9.73743	9.57041	0	ATGGAGGTCTCCATGCCAGTGAAATGTCACCTCAACTCCACCGTCCCTGGTGTCAGGCAA	ENST00000517774.1	8	+	23081983	23083395	2	23081983,23083317,	23082404,23083395,	ENSG00000246582.2	gene_id "ENSG00000246582.2"; transcript_id "ENST00000517774.1"; gene_type "processed_transcript"; gene_status "NOVEL"; gene_name "RP11-1149O23.3"; transcript_type "antisense"; transcript_status "KNOWN"; transcript_name "RP11-1149O23.3-001"; level 2; tag "basic"; havana_gene "OTTHUMG00000163784.1"; havana_transcript "OTTHUMT00000375451.1";	TCONS_00014464;XLOC_006742		Antisense	ENSEMBL	499
RNA95673|RNS_755_129	0.255965	0.0361081	2.54942	up	2.31035	3.26337	3.69568	4.7305	4.24768	4.34173	0	TTTTATGTTGTAGGGACGCAGCGTCAGGTACAGCATGAAATGTAAACGTCACGTGGATGA	RNA95673|RNS_755_129													http://research.imb.uq.edu.au/rnadb/NoncodingRNASearchV2.zip	NA
p17369	0.169828	0.00793969	3.28386	up	3.16198	3.47045	4.04778	5.73928	5.08128	5.00582	0	GGGAAACATACAGACACTGGTTGAAACTTCAGCTTTGTCATTTACCAGCTGTGCTATCAC	TCONS_00001418	1	-	23878412	23881254	2	23878412,23880962,	23878564,23881254,	XLOC_000737	Gene_id=XLOC_000737;Gene_name=linc-E2F2-3;Transcript_id=TCONS_00001418;Transcript_name=linc-E2F2-3;	XLOC_000737		Intergenic	HumanLincRNACatalog	444
p3268	0.217796	0.0210443	19.5905	up	8.13712	5.23381	5.9171	9.46054	10.5999	12.1038	0	CATCAGATGCCTTCATCAGCTGGTATTTTGCCTAAGATCTATTTAAGATAACCTTTTCTT	ENST00000548900.1	12	-	69747272	69748005	2	69747272,69747522,	69747388,69748005,	ENSG00000257764.2	gene_id "ENSG00000257764.2"; transcript_id "ENST00000548900.1"; gene_type "processed_transcript"; gene_status "PUTATIVE"; gene_name "RP11-1143G9.4"; transcript_type "processed_transcript"; transcript_status "PUTATIVE"; transcript_name "RP11-1143G9.4-001"; level 2; tag "basic"; havana_gene "OTTHUMG00000169357.1"; havana_transcript "OTTHUMT00000403662.1";	ENST00000548900.1		Antisense	ENSEMBL	599
p14414	0.162629	0.00618572	3.27752	up	2.72292	2.7472	3.14698	4.56812	5.10247	4.08433	0	TGGATCAACCCACAATGCAAACAACTGCTTTCTAAGGAAAAGCCGAGTTTCTAGGAGGCA	ENST00000444465.1	6	-	166322289	166401410	3	166322289,166324295,166401016,	166322568,166324420,166401410,	ENSG00000223414.2	gene_id "ENSG00000223414.2"; transcript_id "ENST00000444465.1"; gene_type "processed_transcript"; gene_status "KNOWN"; gene_name "LINC00473"; transcript_type "processed_transcript"; transcript_status "KNOWN"; transcript_name "LINC00473-002"; level 2; havana_gene "OTTHUMG00000015990.2"; havana_transcript "OTTHUMT00000043036.1";	ENST00000444465.1	LINC00473	Intergenic	ENSEMBL	798
p27398	0.236645	0.0275311	2.37983	up	5.4028	5.63587	5.75397	7.42094	6.20064	6.92363	0	GCAGTTTTGACACCTCGTAATCAGCCTGCTGCTTTTCTCTTTTCTTCCCGACTTCTGCTT	uc.88-	2	-	162095041	162095353	1	162095041,	162095353,	uc.88-	uc.88-	uc.88-		Intergenic	UCR	312
p22240	0.202997	0.0163272	6.9394	up	3.0851	4.46928	2.9197	7.14583	5.41254	6.30015	0	GGCAAGGGTTAACTGGCATTTCTTGATGAAGTGATTTCAGCTCTGAAAGTCTGATGCTCG	TCONS_00006357	3	+	193918478	193921896	2	193918478,193919763,	193918848,193921896,	XLOC_002976	Gene_id=XLOC_002976;Gene_name=linc-FAM43A-5;Transcript_id=TCONS_00006357;Transcript_name=linc-FAM43A-5;	XLOC_002976		Intergenic	HumanLincRNACatalog	2503
p8850	0.22231	0.022441	3.45777	up	2.74262	2.42662	3.9007	5.22713	4.541	4.67134	0	TGACTCTTTGTTCCCCAAATAAGCCTCAGAATCTGGATATGGGGCCTGAATCTGGATATG	ENST00000591665.1	19	+	55670306	55688908	5	55670306,55670789,55672413,55674119,55688451,	55670706,55671356,55672582,55674169,55688908,	ENSG00000267577.1	gene_id "ENSG00000267577.1"; transcript_id "ENST00000591665.1"; gene_type "antisense"; gene_status "NOVEL"; gene_name "CTD-2587H24.5"; transcript_type "antisense"; transcript_status "KNOWN"; transcript_name "CTD-2587H24.5-001"; level 2; tag "basic"; havana_gene "OTTHUMG00000180668.1"; havana_transcript "OTTHUMT00000452499.1";	ASO1837;asoverlaps_530_1643	CTD-2587H24.5	Antisense	ENSEMBL	1643
p15538	0.191295	0.0132858	6.40512	up	2.36531	2.34378	3.23878	4.69667	4.84514	6.44375	0	CTTTAGAACAAGGACCTTTCCCTTTTGTGCATGAATACGCTCTCAGCAGATGCGAGAAAA	ENST00000438047.1	7	+	157647276	157658784	4	157647276,157648618,157649981,157655236,	157647567,157648822,157650240,157658784,	ENSG00000233038.1	gene_id "ENSG00000233038.1"; transcript_id "ENST00000438047.1"; gene_type "antisense"; gene_status "NOVEL"; gene_name "AC011899.9"; transcript_type "antisense"; transcript_status "KNOWN"; transcript_name "AC011899.9-001"; level 2; tag "basic"; havana_gene "OTTHUMG00000152644.1"; havana_transcript "OTTHUMT00000327104.1";	ENST00000438047.1		Antisense	ENSEMBL	4302
p26629	0.243528	0.030284	2.0032	up	4.99601	4.61204	4.90494	6.38758	5.44918	5.68313	0	TGCTTCTTGGGATGAAGCCTTTCCACACTAATATCTCCTTTCTGTTACCTCTCTCCCCCT	HIT000408393	11	-	94113928	94114138	1	94113928,	94114138,	HIX0010029	None	H-InvDB_2976_210		Antisense	H-InvDB	210
p35343_v4	0.256467	0.036547	2.21254	up	6.47787	5.99672	5.79055	7.78212	6.70995	7.21018	0	CCGACTGCCAGGGATCCCTCACGCCGCGAGGCTTGTCATTCATGCCTTGACACCTCTCAT	ENST00000421862.1	7	+	26438220	26533764	3	26438220,26479989,26533414,	26438641,26480125,26533764,	ENSG00000214870.4	gene_id "ENSG00000214870.4"; transcript_id "ENST00000421862.1"; gene_type "processed_transcript"; gene_status "NOVEL"; gene_name "AC004540.5"; transcript_type "processed_transcript"; transcript_status "KNOWN"; transcript_name "AC004540.5-004"; level 2; havana_gene "OTTHUMG00000152806.2"; havana_transcript "OTTHUMT00000328007.2";	ENST00000421862.1		Intergenic	ENSEMBL	907
RNA96028|RNS_1110_81	0.188984	0.012715	2.43376	up	3.48945	3.3972	2.57953	4.37373	4.58943	4.3526	0	TCCTTAAAAAAATAAGCCAGTGGCAAAGTTGCCTACTTCCCTGCACCTGGTGCTGGTGAG	RNA96028|RNS_1110_81													http://research.imb.uq.edu.au/rnadb/NoncodingRNASearchV2.zip	NA
p15968	0.282505	0.0488232	2.10596	up	3.19575	3.81846	3.30306	5.15217	4.3529	4.03563	0	ATCCGACGTAAACAATCTCCTTCACGAGATGTCCTCGTCTGGAATTAAAGCTGTTTATTC	ENST00000562459.1	8	-	142363502	142365465	1	142363502,	142365465,	ENSG00000261655.1	gene_id "ENSG00000261655.1"; transcript_id "ENST00000562459.1"; gene_type "sense_overlapping"; gene_status "NOVEL"; gene_name "CTD-3064M3.3"; transcript_type "sense_overlapping"; transcript_status "KNOWN"; transcript_name "CTD-3064M3.3-001"; level 2; tag "basic"; havana_gene "OTTHUMG00000164483.1"; havana_transcript "OTTHUMT00000378967.1";	ENST00000562459.1	CTD-3064M3.3	Sense	ENSEMBL	1963
p27348	0.198926	0.0152161	2.09924	up	3.85082	4.11696	4.0643	5.57911	4.8623	4.80027	0	TCATTACTTGACACTTTATAGAACGGCTGCGTATTGATCGCACCTGTCATGTCCCATCTC	uc.453-	19	-	42437316	42437641	1	42437316,	42437641,	uc.453-	uc.453-	uc.453-		Intergenic	UCR	325
p19339	0.243631	0.0303447	2.23124	up	4.11787	4.07756	4.13236	5.89135	4.67299	5.23699	0	GTTTACAGAGAAAACTCTACAACAAAGACTTAACCCTTCCCGGGTAACCACGAATGTGAG	TCONS_00022787	14	-	73925555	73930341	3	73925555,73929234,73930180,	73926011,73929395,73930341,	XLOC_011068	Gene_id=XLOC_011068;Gene_name=linc-NUMB-1;Transcript_id=TCONS_00022787;Transcript_name=linc-NUMB-1;	XLOC_011068		Divergent	HumanLincRNACatalog	778
p33420	0.131159	0.00182688	12.2301	up	2.95565	3.4595	3.50428	6.09642	6.9765	7.6836	0	TCCTTCATTCAACCATTGTTTACATGTCGTTCAGGACTGCTGACTAAACACTTTCAAGCA	ENST00000559094.1	15	-	31514998	31523036	4	31514998,31515452,31521474,31522909,	31515354,31515634,31521554,31523036,	ENSG00000259772.1	gene_id "ENSG00000259772.1"; transcript_id "ENST00000559094.1"; gene_type "processed_transcript"; gene_status "NOVEL"; gene_name "RP11-16E12.2"; transcript_type "lincRNA"; transcript_status "KNOWN"; transcript_name "RP11-16E12.2-002"; level 2; havana_gene "OTTHUMG00000172223.1"; havana_transcript "OTTHUMT00000417393.1";	ENST00000559094.1		Intergenic	ENSEMBL	745
p3417	0.178027	0.0100004	3.17947	up	3.33993	4.42363	4.37125	5.66072	5.87647	5.60397	0	AAATGAGCCCCAAGAAGAGATCCTCTCCCTCTCTTGGGACATTTATCATCTTCTGTCACT	ENST00000536910.1	12	-	122337853	122338900	2	122337853,122338781,	122338168,122338900,	ENSG00000257020.1	gene_id "ENSG00000257020.1"; transcript_id "ENST00000536910.1"; gene_type "antisense"; gene_status "NOVEL"; gene_name "RP11-87C12.4"; transcript_type "antisense"; transcript_status "KNOWN"; transcript_name "RP11-87C12.4-001"; level 2; tag "basic"; havana_gene "OTTHUMG00000168947.1"; havana_transcript "OTTHUMT00000401699.1";	ENST00000536910.1		Antisense	ENSEMBL	434
p17075	0.232476	0.0256952	2.55028	up	2.08026	2.80419	2.26992	3.09699	4.15028	3.95907	0	GCAGTGTCTCCATTGCTGTTATAGAAGTTCGTAGATTCATAAAATAGTGTTTGCTTAAGA	ENST00000426367.1	X	-	123093082	123095191	2	123093082,123095038,	123093255,123095191,	ENSG00000232412.1	gene_id "ENSG00000232412.1"; transcript_id "ENST00000426367.1"; gene_type "lincRNA"; gene_status "NOVEL"; gene_name "RP1-315G1.3"; transcript_type "lincRNA"; transcript_status "KNOWN"; transcript_name "RP1-315G1.3-001"; level 1; tag "basic"; tag "exp_conf"; havana_gene "OTTHUMG00000022338.2"; havana_transcript "OTTHUMT00000058167.2";	ENST00000426367.1		Intergenic	ENSEMBL	326
p20706	0.178873	0.0101344	2.49096	up	3.54213	4.38866	3.89173	5.52322	5.00913	5.24028	0	TCAGAAGGGGAGTGGTCTGAATCCACTCCTCCCCTTCCAGGGCAGGAAGTCAACAGAGAA	TCONS_00027003	19	+	35696058	35706774	4	35696058,35697055,35701775,35706537,	35696179,35697295,35701887,35706774,	XLOC_013049	Gene_id=XLOC_013049;Gene_name=linc-LSR-1;Transcript_id=TCONS_00027003;Transcript_name=linc-LSR-1;	XLOC_013049		Intergenic	HumanLincRNACatalog	710
p22035	0.104435	0.000408115	2.54474	up	2.91469	2.60899	2.76069	3.96947	4.08798	4.26947	0	CTCTGAACAGAACCTGGCATGAATGAGGTGCTCAATAAAAGTTACTTGGATGAATCGGCA	TCONS_00005990	3	+	39221226	39223012	2	39221226,39222702,	39221297,39223012,	XLOC_002616	Gene_id=XLOC_002616;Gene_name=linc-CCR8-3;Transcript_id=TCONS_00005990;Transcript_name=linc-CCR8-3;	XLOC_002616		Intergenic	HumanLincRNACatalog	381
p10605	0.124052	0.000957217	3.09525	up	2.35035	2.45911	2.72906	3.89862	4.41443	4.11563	0	ACACAGGATGTTCCTGTTGGTCCAGATACTTGAGCTAAAAGGTGATGGATACCTGGATGT	ENST00000452336.1	20	+	49262007	49276828	3	49262007,49262234,49276402,	49262030,49262423,49276828,	ENSG00000234693.1	gene_id "ENSG00000234693.1"; transcript_id "ENST00000452336.1"; gene_type "antisense"; gene_status "NOVEL"; gene_name "RP4-530I15.6"; transcript_type "antisense"; transcript_status "KNOWN"; transcript_name "RP4-530I15.6-001"; level 2; tag "basic"; havana_gene "OTTHUMG00000032727.2"; havana_transcript "OTTHUMT00000079692.2";	ENCODE_1206_638		Antisense	ENSEMBL	638
p3059	0.138651	0.00273453	4.27619	up	7.63936	7.41612	7.49496	9.44703	9.17718	10.2152	0	AAGATCACAAGGATGCGAATAAAATCGGAGCTGCACAGGGATCTTTGGGCTGTAATAGGA	ENST00000538616.1	12	-	6559576	6560615	2	6559576,6560528,	6560146,6560615,	ENSG00000215039.2	gene_id "ENSG00000215039.2"; transcript_id "ENST00000538616.1"; gene_type "processed_transcript"; gene_status "NOVEL"; gene_name "CD27-AS1"; transcript_type "processed_transcript"; transcript_status "PUTATIVE"; transcript_name "CD27-AS1-008"; level 2; havana_gene "OTTHUMG00000168315.1"; havana_transcript "OTTHUMT00000399257.1";	ENST00000538616.1	CD27-AS1	Antisense	ENSEMBL	657
p15051	0.147214	0.0037044	2.32148	up	3.95404	4.25661	3.68016	5.02051	5.12349	5.39196	0	CCTTTCTCCAGCCTTTTACACTTGATGCTCTTGGATGAATAGAAAGGAGCACAATTAATG	ENST00000457510.2	7	-	107383261	107384573	2	107383261,107384503,	107383848,107384573,	ENSG00000241764.2	gene_id "ENSG00000241764.2"; transcript_id "ENST00000457510.2"; gene_type "processed_transcript"; gene_status "NOVEL"; gene_name "AC002467.7"; transcript_type "lincRNA"; transcript_status "KNOWN"; transcript_name "AC002467.7-003"; level 2; tag "basic"; havana_gene "OTTHUMG00000154805.2"; havana_transcript "OTTHUMT00000337145.2";	ENST00000457510.2		Intergenic	ENSEMBL	657
[truncated: 36,723 more rows]

## Sheet: List of DE mRNA
Table SI Microarray analysis of DE lncRNA and mRNA
[truncated: 32,825 more rows]
