# Supplementary material for: Comprehensive analysis of lncRNA-mRNAs co-expression network identifies potential lncRNA biomarkers in cutaneous squamous cell carcinoma
Source: BMC Genomics. 2022 Apr 7;23:274. doi: 10.1186/s12864-022-08481-0 (PMC8988344; doi:10.1186/s12864-022-08481-0)
Supplement: Supplementary file 2 — Additional file 2. [file 12864_2022_8481_MOESM2_ESM.xlsx]

## Sheet: Molecular Function
Table S2. Molecular Function
Term	Database	ID	Input number	Background number	All input number	All background number	Input frequency	Background frequency	P-Value	Corrected P-Value	Input	Hyperlink
Term	Database	ID	Input number	Background number	All input number	All background number	Input frequency	Background frequency	P-Value	Corrected P-Value	Input	Hyperlink
receptor binding	Molecular Function	GO:0005102	227	1431	2092	17840	0.108508604206501	0.0802130044843049	6.640058e-07	8.177168e-05	hsa:51816,CECR1,51816:up|hsa:836,CASP3,836:up|hsa:3640,INSL3,3640:up|hsa:6363,CCL19,6363:up|hsa:147138,TMC8,147138:up|hsa:54869,EPS8L1,54869:down|hsa:6256,RXRA,6256:down|hsa:2043,EPHA4,2043:down|hsa:6890,TAP1,6890:up|hsa:50810,HDGFRP3,50810:up|hsa:9542,NRG2,9542:down|hsa:10859,LILRB1,10859:up|hsa:6279,S100A8,6279:up|hsa:2625,GATA3,2625:down|hsa:2266,FGG,2266:down|hsa:54894,RNF43,54894:down|hsa:36…	http://amigo.geneontology.org/cgi-bin/amigo/term_details?term=GO:0005102
cytokine activity	Molecular Function	GO:0005125	50	212	2092	17840	0.0239005736137667	0.0118834080717489	8.772180e-07	1.010103e-04	hsa:656,BMP8B,656:up|hsa:3589,IL11,3589:up|hsa:246778,IL27,246778:up|hsa:6363,CCL19,6363:up|hsa:3446,IFNA10,3446:down|hsa:3565,IL4,3565:down|hsa:3606,IL18,3606:down|hsa:57152,SLURP1,57152:down|hsa:7042,TGFB2,7042:down|hsa:6352,CCL5,6352:up|hsa:10135,NAMPT,10135:up|hsa:7474,WNT5A,7474:up|hsa:650,BMP2,650:down|hsa:4283,CXCL9,4283:up|hsa:1440,CSF3,1440:up|hsa:3603,IL16,3603:down|hsa:6672,SP100,6672:…	http://amigo.geneontology.org/cgi-bin/amigo/term_details?term=GO:0005125
receptor activity	Molecular Function	GO:0004872	237	1544	2092	17840	0.113288718929254	0.0865470852017937	4.610743e-06	4.255789e-04	hsa:403273,OR5H14,403273:down|hsa:4052,LTBP1,4052:up|hsa:120796,OR56A1,120796:down|hsa:286530,P2RY8,286530:up|hsa:2898,GRIK2,2898:down|hsa:27242,TNFRSF21,27242:up|hsa:6256,RXRA,6256:down|hsa:26339,OR5K1,26339:down|hsa:2043,EPHA4,2043:down|hsa:2812,GP1BB,2812:down|hsa:10859,LILRB1,10859:up|hsa:114771,PGLYRP3,114771:down|hsa:253559,CADM2,253559:down|hsa:134860,TAAR9,134860:down|hsa:1261,CNGA3,1261:…	http://amigo.geneontology.org/cgi-bin/amigo/term_details?term=GO:0004872
structural constituent of cytoskeleton	Molecular Function	GO:0005200	28	99	2092	17840	0.0133843212237094	0.00554932735426009	6.059126e-06	5.548632e-04	hsa:6712,SPTBN2,6712:down|hsa:7280,TUBB2A,7280:down|hsa:1756,DMD,1756:down|hsa:10383,TUBB4B,10383:down|hsa:7094,TLN1,7094:up|hsa:3881,KRT31,3881:down|hsa:288,ANK3,288:down|hsa:5493,PPL,5493:down|hsa:4014,LOR,4014:down|hsa:1832,DSP,1832:down|hsa:6710,SPTB,6710:up|hsa:57731,SPTBN4,57731:up|hsa:3868,KRT16,3868:up|hsa:3853,KRT6A,3853:up|hsa:81027,TUBB1,81027:down|hsa:2670,GFAP,2670:up|hsa:7278,TUBA3C…	http://amigo.geneontology.org/cgi-bin/amigo/term_details?term=GO:0005200
Ras guanyl-nucleotide exchange factor activity	Molecular Function	GO:0005088	50	228	2092	17840	0.0239005736137667	0.012780269058296	8.043639e-06	7.086933e-04	hsa:6712,SPTBN2,6712:down|hsa:685,BTC,685:down|hsa:10160,FARP1,10160:down|hsa:54869,EPS8L1,54869:down|hsa:9542,NRG2,9542:down|hsa:88,ACTN2,88:down|hsa:22898,DENND3,22898:up|hsa:6710,SPTB,6710:up|hsa:1439,CSF2RB,1439:up|hsa:55160,ARHGEF10L,55160:down|hsa:7409,VAV1,7409:up|hsa:2261,FGFR3,2261:down|hsa:389337,ARHGEF37,389337:down|hsa:85442,KNDC1,85442:up|hsa:163259,DENND2C,163259:down|hsa:89846,FGD3…	http://amigo.geneontology.org/cgi-bin/amigo/term_details?term=GO:0005088
cytoskeletal protein binding	Molecular Function	GO:0008092	136	813	2092	17840	0.0650095602294455	0.0455717488789238	9.643718e-06	8.307884e-04	hsa:4622,MYH4,4622:down|hsa:116154,PHACTR3,116154:up|hsa:6712,SPTBN2,6712:down|hsa:51552,RAB14,51552:down|hsa:1410,CRYAB,1410:down|hsa:54869,EPS8L1,54869:down|hsa:25802,LMOD1,25802:down|hsa:79933,SYNPO2L,79933:up|hsa:50810,HDGFRP3,50810:up|hsa:6279,S100A8,6279:up|hsa:11004,KIF2C,11004:up|hsa:23002,DAAM1,23002:down|hsa:6710,SPTB,6710:up|hsa:3833,KIFC1,3833:up|hsa:27,ABL2,27:up|hsa:9231,DLG5,9231:d…	http://amigo.geneontology.org/cgi-bin/amigo/term_details?term=GO:0008092
molecular transducer activity	Molecular Function	GO:0060089	274	1878	2092	17840	0.130975143403442	0.105269058295964	4.170763e-05	2.904549e-03	hsa:403273,OR5H14,403273:down|hsa:120796,OR56A1,120796:down|hsa:2898,GRIK2,2898:down|hsa:27242,TNFRSF21,27242:up|hsa:26339,OR5K1,26339:down|hsa:2812,GP1BB,2812:down|hsa:253559,CADM2,253559:down|hsa:6574,SLC20A1,6574:up|hsa:2915,GRM5,2915:down|hsa:921,CD5,921:up|hsa:7049,TGFBR3,7049:down|hsa:138802,OR13C8,138802:down|hsa:27199,OXGR1,27199:down|hsa:9934,P2RY14,9934:down|hsa:1408,CRY2,1408:down|hsa:…	http://amigo.geneontology.org/cgi-bin/amigo/term_details?term=GO:0060089
signaling receptor activity	Molecular Function	GO:0038023	197	1293	2092	17840	0.0941682600382409	0.0724775784753363	4.885980e-05	3.303718e-03	hsa:403273,OR5H14,403273:down|hsa:4052,LTBP1,4052:up|hsa:120796,OR56A1,120796:down|hsa:286530,P2RY8,286530:up|hsa:2898,GRIK2,2898:down|hsa:27242,TNFRSF21,27242:up|hsa:6256,RXRA,6256:down|hsa:26339,OR5K1,26339:down|hsa:2043,EPHA4,2043:down|hsa:2812,GP1BB,2812:down|hsa:10859,LILRB1,10859:up|hsa:114771,PGLYRP3,114771:down|hsa:134860,TAAR9,134860:down|hsa:92737,DNER,92737:down|hsa:440153,OR11H12,4401…	http://amigo.geneontology.org/cgi-bin/amigo/term_details?term=GO:0038023
aromatase activity	Molecular Function	GO:0070330	10	22	2092	17840	0.00478011472275335	0.00123318385650224	8.177386e-05	4.953281e-03	hsa:1588,CYP19A1,1588:up|hsa:29785,CYP2S1,29785:up|hsa:1573,CYP2J2,1573:down|hsa:1551,CYP3A7,1551:down|hsa:1577,CYP3A5,1577:down|hsa:64816,CYP3A43,64816:down|hsa:66002,CYP4F12,66002:down|hsa:1580,CYP4B1,1580:down|hsa:1576,CYP3A4,1576:down|hsa:1562,CYP2C18,1562:down	http://amigo.geneontology.org/cgi-bin/amigo/term_details?term=GO:0070330
cell adhesion molecule binding	Molecular Function	GO:0050839	40	187	2092	17840	0.0191204588910134	0.0104820627802691	1.106453e-04	6.434026e-03	hsa:3728,JUP,3728:down|hsa:29119,CTNNA3,29119:down|hsa:5817,PVR,5817:up|hsa:7094,TLN1,7094:up|hsa:27329,ANGPTL3,27329:down|hsa:201633,TIGIT,201633:up|hsa:288,ANK3,288:down|hsa:7148,TNXB,7148:down|hsa:6402,SELL,6402:up|hsa:2266,FGG,2266:down|hsa:253559,CADM2,253559:down|hsa:88,ACTN2,88:down|hsa:9378,NRXN1,9378:down|hsa:11187,PKP3,11187:down|hsa:2013,EMP2,2013:down|hsa:10666,CD226,10666:up|hsa:5771…	http://amigo.geneontology.org/cgi-bin/amigo/term_details?term=GO:0050839
transmembrane receptor protein kinase activity	Molecular Function	GO:0019199	22	81	2092	17840	0.0105162523900574	0.00454035874439462	1.130442e-04	6.540815e-03	hsa:7301,TYRO3,7301:down|hsa:4052,LTBP1,4052:up|hsa:285220,EPHA6,285220:down|hsa:130399,ACVR1C,130399:down|hsa:91,ACVR1B,91:down|hsa:4914,NTRK1,4914:up|hsa:2043,EPHA4,2043:down|hsa:1944,EFNA3,1944:down|hsa:2044,EPHA5,2044:down|hsa:4916,NTRK3,4916:down|hsa:4919,ROR1,4919:down|hsa:2047,EPHB1,2047:down|hsa:1956,EGFR,1956:down|hsa:8828,NRP2,8828:up|hsa:2261,FGFR3,2261:down|hsa:7049,TGFBR3,7049:down|h…	http://amigo.geneontology.org/cgi-bin/amigo/term_details?term=GO:0019199
ephrin receptor activity	Molecular Function	GO:0005003	9	19	2092	17840	0.00430210325047801	0.00106502242152466	1.264058e-04	7.000474e-03	hsa:285220,EPHA6,285220:down|hsa:1945,EFNA4,1945:down|hsa:4914,NTRK1,4914:up|hsa:2043,EPHA4,2043:down|hsa:1944,EFNA3,1944:down|hsa:4916,NTRK3,4916:down|hsa:2044,EPHA5,2044:down|hsa:2051,EPHB6,2051:down|hsa:2047,EPHB1,2047:down	http://amigo.geneontology.org/cgi-bin/amigo/term_details?term=GO:0005003
guanyl-nucleotide exchange factor activity	Molecular Function	GO:0005085	57	303	2092	17840	0.0272466539196941	0.0169843049327354	1.984531e-04	9.753901e-03	hsa:6712,SPTBN2,6712:down|hsa:8924,HERC2,8924:down|hsa:685,BTC,685:down|hsa:117289,TAGAP,117289:up|hsa:10160,FARP1,10160:down|hsa:10045,SH2D3A,10045:down|hsa:54869,EPS8L1,54869:down|hsa:9542,NRG2,9542:down|hsa:88,ACTN2,88:down|hsa:22898,DENND3,22898:up|hsa:6710,SPTB,6710:up|hsa:1439,CSF2RB,1439:up|hsa:55160,ARHGEF10L,55160:down|hsa:7409,VAV1,7409:up|hsa:2261,FGFR3,2261:down|hsa:389337,ARHGEF37,38…	http://amigo.geneontology.org/cgi-bin/amigo/term_details?term=GO:0005085
oxidoreductase activity, acting on paired donors, with incorporation or reduction of molecular oxygen, reduced flavin or flavoprotein as one donor, and incorporation of one atom of oxygen	Molecular Function	GO:0016712	10	24	2092	17840	0.00478011472275335	0.00134529147982063	1.987682e-04	9.753901e-03	hsa:1588,CYP19A1,1588:up|hsa:29785,CYP2S1,29785:up|hsa:1573,CYP2J2,1573:down|hsa:1551,CYP3A7,1551:down|hsa:1577,CYP3A5,1577:down|hsa:64816,CYP3A43,64816:down|hsa:66002,CYP4F12,66002:down|hsa:1580,CYP4B1,1580:down|hsa:1576,CYP3A4,1576:down|hsa:1562,CYP2C18,1562:down	http://amigo.geneontology.org/cgi-bin/amigo/term_details?term=GO:0016712
cytokine receptor binding	Molecular Function	GO:0005126	51	266	2092	17840	0.0243785850860421	0.0149103139013453	2.616008e-04	1.212118e-02	hsa:656,BMP8B,656:up|hsa:3589,IL11,3589:up|hsa:836,CASP3,836:up|hsa:246778,IL27,246778:up|hsa:6363,CCL19,6363:up|hsa:3446,IFNA10,3446:down|hsa:3565,IL4,3565:down|hsa:2625,GATA3,2625:down|hsa:7042,TGFB2,7042:down|hsa:6352,CCL5,6352:up|hsa:4925,NUCB2,4925:up|hsa:650,BMP2,650:down|hsa:4283,CXCL9,4283:up|hsa:1440,CSF3,1440:up|hsa:7049,TGFBR3,7049:down|hsa:3625,INHBB,3625:down|hsa:6355,CCL8,6355:up|hs…	http://amigo.geneontology.org/cgi-bin/amigo/term_details?term=GO:0005126
type I interferon receptor binding	Molecular Function	GO:0005132	7	13	2092	17840	0.00334608030592734	0.000728699551569507	2.722396e-04	1.246514e-02	hsa:3449,IFNA16,3449:down|hsa:3444,IFNA7,3444:down|hsa:3443,IFNA6,3443:down|hsa:3446,IFNA10,3446:down|hsa:56832,IFNK,56832:down|hsa:3441,IFNA4,3441:down|hsa:3448,IFNA14,3448:down	http://amigo.geneontology.org/cgi-bin/amigo/term_details?term=GO:0005132
signal transducer activity	Molecular Function	GO:0004871	235	1629	2092	17840	0.112332695984704	0.0913116591928251	3.065201e-04	1.364677e-02	hsa:403273,OR5H14,403273:down|hsa:4052,LTBP1,4052:up|hsa:120796,OR56A1,120796:down|hsa:286530,P2RY8,286530:up|hsa:2898,GRIK2,2898:down|hsa:27242,TNFRSF21,27242:up|hsa:6256,RXRA,6256:down|hsa:26339,OR5K1,26339:down|hsa:2043,EPHA4,2043:down|hsa:2812,GP1BB,2812:down|hsa:10859,LILRB1,10859:up|hsa:114771,PGLYRP3,114771:down|hsa:134860,TAAR9,134860:down|hsa:92737,DNER,92737:down|hsa:440153,OR11H12,4401…	http://amigo.geneontology.org/cgi-bin/amigo/term_details?term=GO:0004871
protein tyrosine kinase activity	Molecular Function	GO:0004713	36	174	2092	17840	0.017208413001912	0.00975336322869955	4.659838e-04	1.855956e-02	hsa:7301,TYRO3,7301:down|hsa:685,BTC,685:down|hsa:8444,DYRK3,8444:up|hsa:2043,EPHA4,2043:down|hsa:9542,NRG2,9542:down|hsa:4916,NTRK3,4916:down|hsa:2047,EPHB1,2047:down|hsa:8828,NRP2,8828:up|hsa:1439,CSF2RB,1439:up|hsa:640,BLK,640:up|hsa:27,ABL2,27:up|hsa:2261,FGFR3,2261:down|hsa:5610,EIF2AK2,5610:up|hsa:11064,CNTRL,11064:up|hsa:2051,EPHB6,2051:down|hsa:2065,ERBB3,2065:down|hsa:3815,KIT,3815:down|…	http://amigo.geneontology.org/cgi-bin/amigo/term_details?term=GO:0004713
transmembrane signaling receptor activity	Molecular Function	GO:0004888	176	1187	2092	17840	0.0841300191204589	0.0665358744394619	4.951450e-04	1.913135e-02	hsa:403273,OR5H14,403273:down|hsa:4052,LTBP1,4052:up|hsa:120796,OR56A1,120796:down|hsa:286530,P2RY8,286530:up|hsa:2898,GRIK2,2898:down|hsa:27242,TNFRSF21,27242:up|hsa:26339,OR5K1,26339:down|hsa:2043,EPHA4,2043:down|hsa:2812,GP1BB,2812:down|hsa:10859,LILRB1,10859:up|hsa:134860,TAAR9,134860:down|hsa:92737,DNER,92737:down|hsa:440153,OR11H12,440153:down|hsa:2915,GRM5,2915:down|hsa:392376,OR13C2,39237…	http://amigo.geneontology.org/cgi-bin/amigo/term_details?term=GO:0004888
cytokine binding	Molecular Function	GO:0019955	22	91	2092	17840	0.0105162523900574	0.00510089686098655	6.727093e-04	2.377997e-02	hsa:4052,LTBP1,4052:up|hsa:3455,IFNAR2,3455:up|hsa:26585,GREM1,26585:down|hsa:1236,CCR7,1236:up|hsa:3676,ITGA4,3676:up|hsa:3561,IL2RG,3561:up|hsa:53833,IL20RB,53833:down|hsa:10663,CXCR6,10663:up|hsa:100532736,MINOS1-NBL1,100532736:down|hsa:58985,IL22RA1,58985:down|hsa:8828,NRP2,8828:up|hsa:3593,IL12B,3593:down|hsa:7852,CXCR4,7852:up|hsa:7049,TGFBR3,7049:down|hsa:8425,LTBP4,8425:down|hsa:2633,GBP1…	http://amigo.geneontology.org/cgi-bin/amigo/term_details?term=GO:0019955
RAGE receptor binding	Molecular Function	GO:0050786	6	11	2092	17840	0.00286806883365201	0.000616591928251121	7.056744e-04	2.464563e-02	hsa:6279,S100A8,6279:up|hsa:3148,HMGB2,3148:up|hsa:6278,S100A7,6278:up|hsa:6280,S100A9,6280:up|hsa:6283,S100A12,6283:up|hsa:6286,S100P,6286:up	http://amigo.geneontology.org/cgi-bin/amigo/term_details?term=GO:0050786
growth factor activity	Molecular Function	GO:0008083	33	159	2092	17840	0.015774378585086	0.00891255605381166	7.415795e-04	2.551648e-02	hsa:51816,CECR1,51816:up|hsa:656,BMP8B,656:up|hsa:685,BTC,685:down|hsa:3589,IL11,3589:up|hsa:27329,ANGPTL3,27329:down|hsa:3565,IL4,3565:down|hsa:50810,HDGFRP3,50810:up|hsa:9542,NRG2,9542:down|hsa:26291,FGF21,26291:up|hsa:7042,TGFB2,7042:down|hsa:650,BMP2,650:down|hsa:1440,CSF3,1440:up|hsa:4856,NOV,4856:down|hsa:7076,TIMP1,7076:up|hsa:3625,INHBB,3625:down|hsa:8909,ENDOU,8909:down|hsa:7043,TGFB3,70…	http://amigo.geneontology.org/cgi-bin/amigo/term_details?term=GO:0008083
calcium sensitive guanylate cyclase activator activity	Molecular Function	GO:0008048	4	5	2092	17840	0.00191204588910134	0.000280269058295964	8.547350e-04	2.792294e-02	hsa:2981,GUCA2B,2981:down|hsa:2978,GUCA1A,2978:up|hsa:9626,GUCA1C,9626:down|hsa:2979,GUCA1B,2979:up	http://amigo.geneontology.org/cgi-bin/amigo/term_details?term=GO:0008048
structural constituent of epidermis	Molecular Function	GO:0030280	5	8	2092	17840	0.00239005736137667	0.000448430493273543	9.097879e-04	2.901086e-02	hsa:81850,KRTAP1-3,81850:down|hsa:5317,PKP1,5317:down|hsa:3858,KRT10,3858:down|hsa:4014,LOR,4014:down|hsa:3888,KRT82,3888:up	http://amigo.geneontology.org/cgi-bin/amigo/term_details?term=GO:0030280
death receptor activity	Molecular Function	GO:0005035	9	24	2092	17840	0.00430210325047801	0.00134529147982063	1.035805e-03	3.186881e-02	hsa:7133,TNFRSF1B,7133:up|hsa:8771,TNFRSF6B,8771:up|hsa:8764,TNFRSF14,8764:up|hsa:27242,TNFRSF21,27242:up|hsa:84957,RELT,84957:up|hsa:8795,TNFRSF10B,8795:up|hsa:943,TNFRSF8,943:up|hsa:939,CD27,939:up|hsa:55504,TNFRSF19,55504:down	http://amigo.geneontology.org/cgi-bin/amigo/term_details?term=GO:0005035
tumor necrosis factor-activated receptor activity	Molecular Function	GO:0005031	9	24	2092	17840	0.00430210325047801	0.00134529147982063	1.035805e-03	3.186881e-02	hsa:7133,TNFRSF1B,7133:up|hsa:8771,TNFRSF6B,8771:up|hsa:8764,TNFRSF14,8764:up|hsa:27242,TNFRSF21,27242:up|hsa:84957,RELT,84957:up|hsa:8795,TNFRSF10B,8795:up|hsa:943,TNFRSF8,943:up|hsa:939,CD27,939:up|hsa:55504,TNFRSF19,55504:down	http://amigo.geneontology.org/cgi-bin/amigo/term_details?term=GO:0005031
heparin binding	Molecular Function	GO:0008201	32	156	2092	17840	0.0152963671128107	0.00874439461883408	1.087157e-03	3.309852e-02	hsa:51816,CECR1,51816:up|hsa:5270,SERPINE2,5270:up|hsa:9289,ADGRG1,9289:down|hsa:6403,SELP,6403:up|hsa:27329,ANGPTL3,27329:down|hsa:200879,LIPH,200879:down|hsa:7148,TNXB,7148:down|hsa:6402,SELL,6402:up|hsa:9388,LIPG,9388:up|hsa:9510,ADAMTS1,9510:up|hsa:6352,CCL5,6352:up|hsa:6585,SLIT1,6585:down|hsa:9141,PDCD5,9141:up|hsa:338,APOB,338:down|hsa:4057,LTF,4057:up|hsa:80739,C6orf25,80739:down|hsa:8828…	http://amigo.geneontology.org/cgi-bin/amigo/term_details?term=GO:0008201
glycosaminoglycan binding	Molecular Function	GO:0005539	39	202	2092	17840	0.0186424474187381	0.011322869955157	1.139865e-03	3.416657e-02	hsa:51816,CECR1,51816:up|hsa:5270,SERPINE2,5270:up|hsa:145864,HAPLN3,145864:up|hsa:9289,ADGRG1,9289:down|hsa:6403,SELP,6403:up|hsa:114548,NLRP3,114548:up|hsa:27329,ANGPTL3,27329:down|hsa:200879,LIPH,200879:down|hsa:7148,TNXB,7148:down|hsa:6402,SELL,6402:up|hsa:9388,LIPG,9388:up|hsa:114771,PGLYRP3,114771:down|hsa:9510,ADAMTS1,9510:up|hsa:6352,CCL5,6352:up|hsa:6585,SLIT1,6585:down|hsa:9141,PDCD5,91…	http://amigo.geneontology.org/cgi-bin/amigo/term_details?term=GO:0005539
endopeptidase regulator activity	Molecular Function	GO:0061135	33	165	2092	17840	0.015774378585086	0.00924887892376682	1.436532e-03	3.996859e-02	hsa:5270,SERPINE2,5270:up|hsa:256394,SERPINA11,256394:down|hsa:340267,COL28A1,340267:down|hsa:145264,SERPINA12,145264:down|hsa:5721,PSME2,5721:up|hsa:140880,CST11,140880:up|hsa:5272,SERPINB9,5272:up|hsa:1474,CST6,1474:down|hsa:939,CD27,939:up|hsa:89777,SERPINB12,89777:down|hsa:5055,SERPINB2,5055:down|hsa:10406,WFDC2,10406:up|hsa:7076,TIMP1,7076:up|hsa:8710,SERPINB7,8710:down|hsa:1470,CST2,1470:up…	http://amigo.geneontology.org/cgi-bin/amigo/term_details?term=GO:0061135
CCR10 chemokine receptor binding	Molecular Function	GO:0031735	3	3	2092	17840	0.001434034416826	0.000168161434977578	1.610462e-03	4.345632e-02	hsa:10563,CXCL13,10563:up|hsa:6363,CCL19,6363:up|hsa:6370,CCL25,6370:up	http://amigo.geneontology.org/cgi-bin/amigo/term_details?term=GO:0031735
deoxycytidine deaminase activity	Molecular Function	GO:0047844	3	3	2092	17840	0.001434034416826	0.000168161434977578	1.610462e-03	4.345632e-02	hsa:9582,APOBEC3B,9582:up|hsa:200315,APOBEC3A,200315:up|hsa:60489,APOBEC3G,60489:up	http://amigo.geneontology.org/cgi-bin/amigo/term_details?term=GO:0047844
TAP2 binding	Molecular Function	GO:0046979	3	3	2092	17840	0.001434034416826	0.000168161434977578	1.610462e-03	4.345632e-02	hsa:6892,TAPBP,6892:up|hsa:3134,HLA-F,3134:up|hsa:6890,TAP1,6890:up	http://amigo.geneontology.org/cgi-bin/amigo/term_details?term=GO:0046979
2'-5'-oligoadenylate synthetase activity	Molecular Function	GO:0001730	3	3	2092	17840	0.001434034416826	0.000168161434977578	1.610462e-03	4.345632e-02	hsa:4939,OAS2,4939:up|hsa:4940,OAS3,4940:up|hsa:4938,OAS1,4938:up	http://amigo.geneontology.org/cgi-bin/amigo/term_details?term=GO:0001730
peptidase inhibitor activity	Molecular Function	GO:0030414	33	167	2092	17840	0.015774378585086	0.0093609865470852	1.769406e-03	4.730619e-02	hsa:5270,SERPINE2,5270:up|hsa:256394,SERPINA11,256394:down|hsa:340267,COL28A1,340267:down|hsa:145264,SERPINA12,145264:down|hsa:140880,CST11,140880:up|hsa:5272,SERPINB9,5272:up|hsa:1474,CST6,1474:down|hsa:939,CD27,939:up|hsa:89777,SERPINB12,89777:down|hsa:5055,SERPINB2,5055:down|hsa:10406,WFDC2,10406:up|hsa:7076,TIMP1,7076:up|hsa:8710,SERPINB7,8710:down|hsa:1470,CST2,1470:up|hsa:5627,PROS1,5627:do…	http://amigo.geneontology.org/cgi-bin/amigo/term_details?term=GO:0030414
cyclase regulator activity	Molecular Function	GO:0010851	5	9	2092	17840	0.00239005736137667	0.000504484304932735	1.849269e-03	4.872848e-02	hsa:2981,GUCA2B,2981:down|hsa:2978,GUCA1A,2978:up|hsa:2917,GRM7,2917:down|hsa:9626,GUCA1C,9626:down|hsa:2979,GUCA1B,2979:up	http://amigo.geneontology.org/cgi-bin/amigo/term_details?term=GO:0010851
transmembrane-ephrin receptor activity	Molecular Function	GO:0005005	5	9	2092	17840	0.00239005736137667	0.000504484304932735	1.849269e-03	4.872848e-02	hsa:2044,EPHA5,2044:down|hsa:2047,EPHB1,2047:down|hsa:1945,EFNA4,1945:down|hsa:2043,EPHA4,2043:down|hsa:1944,EFNA3,1944:down	http://amigo.geneontology.org/cgi-bin/amigo/term_details?term=GO:0005005
molecular function regulator	Molecular Function	GO:0098772	189	1323	2092	17840	0.0903441682600382	0.0741591928251121	1.899826e-03	4.965162e-02	hsa:116154,PHACTR3,116154:up|hsa:6712,SPTBN2,6712:down|hsa:836,CASP3,836:up|hsa:80059,LRRTM4,80059:down|hsa:256394,SERPINA11,256394:down|hsa:340267,COL28A1,340267:down|hsa:54869,EPS8L1,54869:down|hsa:9542,NRG2,9542:down|hsa:131578,LRRC15,131578:up|hsa:1474,CST6,1474:down|hsa:66004,LYNX1,66004:down|hsa:6352,CCL5,6352:up|hsa:4057,LTF,4057:up|hsa:6710,SPTB,6710:up|hsa:6497,SKI,6497:down|hsa:55160,AR…	http://amigo.geneontology.org/cgi-bin/amigo/term_details?term=GO:0098772
tubulin binding	Molecular Function	GO:0015631	48	270	2092	17840	0.0229445506692161	0.0151345291479821	2.100629e-03	5.253831e-02	hsa:10808,HSPH1,10808:up|hsa:1410,CRYAB,1410:down|hsa:10123,ARL4C,10123:up|hsa:50810,HDGFRP3,50810:up|hsa:6279,S100A8,6279:up|hsa:11004,KIF2C,11004:up|hsa:9141,PDCD5,9141:up|hsa:3925,STMN1,3925:up|hsa:51673,TPPP3,51673:down|hsa:3833,KIFC1,3833:up|hsa:9928,KIF14,9928:up|hsa:23303,KIF13B,23303:down|hsa:147700,KLC3,147700:down|hsa:9181,ARHGEF2,9181:up|hsa:283726,SAXO2,283726:down|hsa:10018,BCL2L11,1…	http://amigo.geneontology.org/cgi-bin/amigo/term_details?term=GO:0015631
transmembrane receptor protein tyrosine kinase activity	Molecular Function	GO:0004714	16	64	2092	17840	0.00764818355640535	0.00358744394618834	2.407683e-03	5.858025e-02	hsa:7301,TYRO3,7301:down|hsa:285220,EPHA6,285220:down|hsa:4914,NTRK1,4914:up|hsa:2043,EPHA4,2043:down|hsa:1944,EFNA3,1944:down|hsa:2044,EPHA5,2044:down|hsa:4916,NTRK3,4916:down|hsa:4919,ROR1,4919:down|hsa:2047,EPHB1,2047:down|hsa:1956,EGFR,1956:down|hsa:8828,NRP2,8828:up|hsa:2261,FGFR3,2261:down|hsa:1945,EFNA4,1945:down|hsa:2263,FGFR2,2263:down|hsa:2051,EPHB6,2051:down|hsa:3815,KIT,3815:down	http://amigo.geneontology.org/cgi-bin/amigo/term_details?term=GO:0004714
heme binding	Molecular Function	GO:0020037	25	119	2092	17840	0.0119502868068834	0.00667040358744395	2.582130e-03	6.091313e-02	hsa:56603,CYP26B1,56603:down|hsa:1588,CYP19A1,1588:up|hsa:10424,PGRMC2,10424:down|hsa:1559,CYP2C9,1559:down|hsa:9420,CYP7B1,9420:up|hsa:1573,CYP2J2,1573:down|hsa:1551,CYP3A7,1551:down|hsa:64816,CYP3A43,64816:down|hsa:1580,CYP4B1,1580:down|hsa:51302,CYP39A1,51302:down|hsa:1576,CYP3A4,1576:down|hsa:1562,CYP2C18,1562:down|hsa:847,CAT,847:down|hsa:1594,CYP27B1,1594:up|hsa:1535,CYBA,1535:up|hsa:8529,C…	http://amigo.geneontology.org/cgi-bin/amigo/term_details?term=GO:0020037
glutamate receptor activity	Molecular Function	GO:0008066	9	27	2092	17840	0.00430210325047801	0.00151345291479821	2.680281e-03	6.197151e-02	hsa:2911,GRM1,2911:down|hsa:2898,GRIK2,2898:down|hsa:2917,GRM7,2917:down|hsa:2906,GRIN2D,2906:up|hsa:2903,GRIN2A,2903:down|hsa:2891,GRIA2,2891:down|hsa:2892,GRIA3,2892:up|hsa:2893,GRIA4,2893:down|hsa:2915,GRM5,2915:down	http://amigo.geneontology.org/cgi-bin/amigo/term_details?term=GO:0008066
calcium ion binding	Molecular Function	GO:0005509	103	674	2092	17840	0.0492351816443595	0.037780269058296	2.781175e-03	6.392306e-02	hsa:8448,DOC2A,8448:up|hsa:4052,LTBP1,4052:up|hsa:51760,SYT17,51760:down|hsa:147968,CAPN12,147968:up|hsa:9313,MMP20,9313:down|hsa:6279,S100A8,6279:up|hsa:255928,SYT14,255928:down|hsa:6585,SLIT1,6585:down|hsa:9378,NRXN1,9378:down|hsa:92737,DNER,92737:down|hsa:29904,EEF2K,29904:down|hsa:346007,EYS,346007:down|hsa:1013,CDH15,1013:up|hsa:56102,PCDHGB3,56102:down|hsa:388698,FLG2,388698:down|hsa:6286,S…	http://amigo.geneontology.org/cgi-bin/amigo/term_details?term=GO:0005509
endopeptidase inhibitor activity	Molecular Function	GO:0004866	31	159	2092	17840	0.0148183556405354	0.00891255605381166	2.968055e-03	6.675312e-02	hsa:6317,SERPINB3,6317:up|hsa:5270,SERPINE2,5270:up|hsa:256394,SERPINA11,256394:down|hsa:340267,COL28A1,340267:down|hsa:145264,SERPINA12,145264:down|hsa:140880,CST11,140880:up|hsa:5272,SERPINB9,5272:up|hsa:286204,CRB2,286204:up|hsa:1474,CST6,1474:down|hsa:939,CD27,939:up|hsa:6692,SPINT1,6692:down|hsa:6318,SERPINB4,6318:up|hsa:89777,SERPINB12,89777:down|hsa:5055,SERPINB2,5055:down|hsa:6622,SNCA,66…	http://amigo.geneontology.org/cgi-bin/amigo/term_details?term=GO:0004866
retinol dehydrogenase activity	Molecular Function	GO:0004745	7	18	2092	17840	0.00334608030592734	0.00100896860986547	2.968796e-03	6.675312e-02	hsa:121214,SDR9C7,121214:down|hsa:650,BMP2,650:down|hsa:124,ADH1A,124:down|hsa:195814,SDR16C5,195814:down|hsa:145226,RDH12,145226:down|hsa:9249,DHRS3,9249:down|hsa:126,ADH1C,126:down	http://amigo.geneontology.org/cgi-bin/amigo/term_details?term=GO:0004745
odorant binding	Molecular Function	GO:0005549	19	83	2092	17840	0.00908221797323136	0.004652466367713	2.973183e-03	6.675312e-02	hsa:403273,OR5H14,403273:down|hsa:390151,OR8H2,390151:down|hsa:219865,OR8G5,219865:down|hsa:403278,OR5K4,403278:down|hsa:26494,OR8G1,26494:down|hsa:26338,OR5L2,26338:down|hsa:26339,OR5K1,26339:down|hsa:219437,OR5L1,219437:down|hsa:403274,OR5H15,403274:down|hsa:120066,OR5P3,120066:down|hsa:219436,OR5D14,219436:down|hsa:219493,OR5AR1,219493:down|hsa:219484,OR5M8,219484:down|hsa:441608,OR5B3,441608:…	http://amigo.geneontology.org/cgi-bin/amigo/term_details?term=GO:0005549
monooxygenase activity	Molecular Function	GO:0004497	20	90	2092	17840	0.00956022944550669	0.00504484304932735	3.382983e-03	7.299460e-02	hsa:56603,CYP26B1,56603:down|hsa:1588,CYP19A1,1588:up|hsa:1559,CYP2C9,1559:down|hsa:9420,CYP7B1,9420:up|hsa:1573,CYP2J2,1573:down|hsa:1551,CYP3A7,1551:down|hsa:64816,CYP3A43,64816:down|hsa:7299,TYR,7299:down|hsa:1580,CYP4B1,1580:down|hsa:51302,CYP39A1,51302:down|hsa:1576,CYP3A4,1576:down|hsa:1562,CYP2C18,1562:down|hsa:1594,CYP27B1,1594:up|hsa:8529,CYP4F2,8529:down|hsa:29785,CYP2S1,29785:up|hsa:12…	http://amigo.geneontology.org/cgi-bin/amigo/term_details?term=GO:0004497
peptidase regulator activity	Molecular Function	GO:0061134	37	204	2092	17840	0.0176864244741874	0.0114349775784753	4.552210e-03	9.386916e-02	hsa:836,CASP3,836:up|hsa:5270,SERPINE2,5270:up|hsa:256394,SERPINA11,256394:down|hsa:340267,COL28A1,340267:down|hsa:145264,SERPINA12,145264:down|hsa:5721,PSME2,5721:up|hsa:140880,CST11,140880:up|hsa:5272,SERPINB9,5272:up|hsa:1474,CST6,1474:down|hsa:939,CD27,939:up|hsa:89777,SERPINB12,89777:down|hsa:5055,SERPINB2,5055:down|hsa:10406,WFDC2,10406:up|hsa:7076,TIMP1,7076:up|hsa:8710,SERPINB7,8710:down|…	http://amigo.geneontology.org/cgi-bin/amigo/term_details?term=GO:0061134
cyclase activator activity	Molecular Function	GO:0010853	4	7	2092	17840	0.00191204588910134	0.00039237668161435	4.921480e-03	9.834503e-02	hsa:2981,GUCA2B,2981:down|hsa:2978,GUCA1A,2978:up|hsa:9626,GUCA1C,9626:down|hsa:2979,GUCA1B,2979:up	http://amigo.geneontology.org/cgi-bin/amigo/term_details?term=GO:0010853
GPI-linked ephrin receptor activity	Molecular Function	GO:0005004	4	7	2092	17840	0.00191204588910134	0.00039237668161435	4.921480e-03	9.834503e-02	hsa:2044,EPHA5,2044:down|hsa:4916,NTRK3,4916:down|hsa:4914,NTRK1,4914:up|hsa:2043,EPHA4,2043:down	http://amigo.geneontology.org/cgi-bin/amigo/term_details?term=GO:0005004
guanylate cyclase activator activity	Molecular Function	GO:0030250	4	7	2092	17840	0.00191204588910134	0.00039237668161435	4.921480e-03	9.834503e-02	hsa:2981,GUCA2B,2981:down|hsa:2978,GUCA1A,2978:up|hsa:9626,GUCA1C,9626:down|hsa:2979,GUCA1B,2979:up	http://amigo.geneontology.org/cgi-bin/amigo/term_details?term=GO:0030250
sulfur compound binding	Molecular Function	GO:1901681	41	233	2092	17840	0.0195984703632887	0.0130605381165919	5.090931e-03	1.005221e-01	hsa:51816,CECR1,51816:up|hsa:33,ACADL,33:down|hsa:5270,SERPINE2,5270:up|hsa:9289,ADGRG1,9289:down|hsa:6403,SELP,6403:up|hsa:27329,ANGPTL3,27329:down|hsa:200879,LIPH,200879:down|hsa:7148,TNXB,7148:down|hsa:6402,SELL,6402:up|hsa:9388,LIPG,9388:up|hsa:10314,LANCL1,10314:down|hsa:9510,ADAMTS1,9510:up|hsa:6352,CCL5,6352:up|hsa:6585,SLIT1,6585:down|hsa:9141,PDCD5,9141:up|hsa:338,APOB,338:down|hsa:4057,…	http://amigo.geneontology.org/cgi-bin/amigo/term_details?term=GO:1901681
antigen binding	Molecular Function	GO:0003823	17	75	2092	17840	0.00812619502868069	0.00420403587443946	5.342434e-03	1.036946e-01	hsa:3134,HLA-F,3134:up|hsa:4277,MICB,4277:up|hsa:3676,ITGA4,3676:up|hsa:1718,DHCR24,1718:down|hsa:6890,TAP1,6890:up|hsa:909,CD1A,909:down|hsa:3821,KLRC1,3821:up|hsa:6892,TAPBP,6892:up|hsa:563,AZGP1,563:down|hsa:3902,LAG3,3902:up|hsa:100423062,IGLL5,100423062:up|hsa:8140,SLC7A5,8140:up|hsa:6504,SLAMF1,6504:up|hsa:80328,ULBP2,80328:up|hsa:3543,IGLL1,3543:up|hsa:3112,HLA-DOB,3112:up|hsa:80329,ULBP1,…	http://amigo.geneontology.org/cgi-bin/amigo/term_details?term=GO:0003823
endopeptidase activity	Molecular Function	GO:0004175	64	398	2092	17840	0.0305927342256214	0.0223094170403587	5.349678e-03	1.036946e-01	hsa:3792,KEL,3792:up|hsa:8728,ADAM19,8728:up|hsa:836,CASP3,836:up|hsa:27299,ADAMDEC1,27299:up|hsa:3816,KLK1,3816:down|hsa:147968,CAPN12,147968:up|hsa:9313,MMP20,9313:down|hsa:56675,NRIP3,56675:up|hsa:64063,PRSS22,64063:up|hsa:9510,ADAMTS1,9510:up|hsa:1178,CLC,1178:up|hsa:3002,GZMB,3002:up|hsa:56649,TMPRSS4,56649:up|hsa:4057,LTF,4057:up|hsa:5328,PLAU,5328:up|hsa:27283,TINAG,27283:down|hsa:389208,T…	http://amigo.geneontology.org/cgi-bin/amigo/term_details?term=GO:0004175
oxygen binding	Molecular Function	GO:0019825	12	46	2092	17840	0.00573613766730402	0.00257847533632287	5.608597e-03	1.058896e-01	hsa:1588,CYP19A1,1588:up|hsa:1559,CYP2C9,1559:down|hsa:3040,HBA2,3040:down|hsa:1551,CYP3A7,1551:down|hsa:6648,SOD2,6648:up|hsa:1577,CYP3A5,1577:down|hsa:66002,CYP4F12,66002:down|hsa:1580,CYP4B1,1580:down|hsa:58157,NGB,58157:up|hsa:1576,CYP3A4,1576:down|hsa:1562,CYP2C18,1562:down|hsa:50507,NOX4,50507:up	http://amigo.geneontology.org/cgi-bin/amigo/term_details?term=GO:0019825
microtubule binding	Molecular Function	GO:0008017	36	200	2092	17840	0.017208413001912	0.0112107623318386	5.755285e-03	1.077761e-01	hsa:1410,CRYAB,1410:down|hsa:50810,HDGFRP3,50810:up|hsa:6279,S100A8,6279:up|hsa:11004,KIF2C,11004:up|hsa:3833,KIFC1,3833:up|hsa:23303,KIF13B,23303:down|hsa:9928,KIF14,9928:up|hsa:147700,KLC3,147700:down|hsa:9181,ARHGEF2,9181:up|hsa:283726,SAXO2,283726:down|hsa:10018,BCL2L11,10018:up|hsa:282973,JAKMIP3,282973:down|hsa:6280,S100A9,6280:up|hsa:11076,TPPP,11076:down|hsa:2242,FES,2242:up|hsa:5347,PLK1…	http://amigo.geneontology.org/cgi-bin/amigo/term_details?term=GO:0008017
TAP1 binding	Molecular Function	GO:0046978	3	4	2092	17840	0.001434034416826	0.000224215246636771	5.876015e-03	1.077761e-01	hsa:6892,TAPBP,6892:up|hsa:3134,HLA-F,3134:up|hsa:6890,TAP1,6890:up	http://amigo.geneontology.org/cgi-bin/amigo/term_details?term=GO:0046978
alpha-amino-3-hydroxy-5-methyl-4-isoxazole propionate selective glutamate receptor activity	Molecular Function	GO:0004971	3	4	2092	17840	0.001434034416826	0.000224215246636771	5.876015e-03	1.077761e-01	hsa:2891,GRIA2,2891:down|hsa:2893,GRIA4,2893:down|hsa:2892,GRIA3,2892:up	http://amigo.geneontology.org/cgi-bin/amigo/term_details?term=GO:0004971
serine-type peptidase activity	Molecular Function	GO:0008236	36	201	2092	17840	0.017208413001912	0.0112668161434978	6.240105e-03	1.120509e-01	hsa:5652,PRSS8,5652:down|hsa:3816,KLK1,3816:down|hsa:9313,MMP20,9313:down|hsa:1990,CELA1,1990:up|hsa:64063,PRSS22,64063:up|hsa:3003,GZMK,3003:up|hsa:3002,GZMB,3002:up|hsa:4485,MST1,4485:up|hsa:56649,TMPRSS4,56649:up|hsa:4057,LTF,4057:up|hsa:3249,HPN,3249:up|hsa:9372,ZFYVE9,9372:down|hsa:1520,CTSS,1520:up|hsa:5328,PLAU,5328:up|hsa:389208,TMPRSS11F,389208:down|hsa:8909,ENDOU,8909:down|hsa:360226,PR…	http://amigo.geneontology.org/cgi-bin/amigo/term_details?term=GO:0008236
structural molecule activity	Molecular Function	GO:0005198	105	708	2092	17840	0.0501912045889101	0.0396860986547085	6.374232e-03	1.133522e-01	hsa:6712,SPTBN2,6712:down|hsa:10383,TUBB4B,10383:down|hsa:1410,CRYAB,1410:down|hsa:3881,KRT31,3881:down|hsa:374454,KRT77,374454:down|hsa:288,ANK3,288:down|hsa:2266,FGG,2266:down|hsa:353139,LCE2A,353139:down|hsa:284439,SLC25A42,284439:up|hsa:23562,CLDN14,23562:up|hsa:9073,CLDN8,9073:down|hsa:6710,SPTB,6710:up|hsa:3868,KRT16,3868:up|hsa:6218,RPS17,6218:up|hsa:9231,DLG5,9231:down|hsa:81850,KRTAP1-3,…	http://amigo.geneontology.org/cgi-bin/amigo/term_details?term=GO:0005198
cytokine receptor activity	Molecular Function	GO:0004896	19	89	2092	17840	0.00908221797323136	0.00498878923766816	6.662093e-03	1.175723e-01	hsa:3455,IFNAR2,3455:up|hsa:1236,CCR7,1236:up|hsa:3561,IL2RG,3561:up|hsa:53833,IL20RB,53833:down|hsa:10663,CXCR6,10663:up|hsa:50615,IL21R,50615:up|hsa:4352,MPL,4352:down|hsa:58985,IL22RA1,58985:down|hsa:3593,IL12B,3593:down|hsa:1439,CSF2RB,1439:up|hsa:132014,IL17RE,132014:down|hsa:7852,CXCR4,7852:up|hsa:1233,CCR4,1233:up|hsa:2690,GHR,2690:down|hsa:3566,IL4R,3566:up|hsa:3559,IL2RA,3559:up|hsa:1163…	http://amigo.geneontology.org/cgi-bin/amigo/term_details?term=GO:0004896
tetrapyrrole binding	Molecular Function	GO:0046906	25	128	2092	17840	0.0119502868068834	0.00717488789237668	6.959170e-03	1.209793e-01	hsa:56603,CYP26B1,56603:down|hsa:1588,CYP19A1,1588:up|hsa:10424,PGRMC2,10424:down|hsa:1559,CYP2C9,1559:down|hsa:9420,CYP7B1,9420:up|hsa:1573,CYP2J2,1573:down|hsa:1551,CYP3A7,1551:down|hsa:64816,CYP3A43,64816:down|hsa:1580,CYP4B1,1580:down|hsa:51302,CYP39A1,51302:down|hsa:1576,CYP3A4,1576:down|hsa:1562,CYP2C18,1562:down|hsa:847,CAT,847:down|hsa:1594,CYP27B1,1594:up|hsa:1535,CYBA,1535:up|hsa:8529,C…	http://amigo.geneontology.org/cgi-bin/amigo/term_details?term=GO:0046906
Rho guanyl-nucleotide exchange factor activity	Molecular Function	GO:0005089	17	77	2092	17840	0.00812619502868069	0.00431614349775785	7.047750e-03	1.212505e-01	hsa:10160,FARP1,10160:down|hsa:64283,ARHGEF28,64283:down|hsa:23268,DNMBP,23268:down|hsa:54869,EPS8L1,54869:down|hsa:23365,ARHGEF12,23365:down|hsa:345930,ECT2L,345930:down|hsa:26084,ARHGEF26,26084:down|hsa:54848,ARHGEF38,54848:down|hsa:7409,VAV1,7409:up|hsa:55160,ARHGEF10L,55160:down|hsa:389337,ARHGEF37,389337:down|hsa:7984,ARHGEF5,7984:down|hsa:89846,FGD3,89846:up|hsa:121512,FGD4,121512:down|hsa:…	http://amigo.geneontology.org/cgi-bin/amigo/term_details?term=GO:0005089
myosin binding	Molecular Function	GO:0017022	14	59	2092	17840	0.00669216061185468	0.00330717488789238	7.191712e-03	1.229994e-01	hsa:51552,RAB14,51552:down|hsa:2934,GSN,2934:down|hsa:7852,CXCR4,7852:up|hsa:5865,RAB3B,5865:down|hsa:70,ACTC1,70:down|hsa:1756,DMD,1756:down|hsa:51560,RAB6B,51560:up|hsa:257144,GCSAM,257144:down|hsa:6804,STX1A,6804:up|hsa:9545,RAB3D,9545:down|hsa:57111,RAB25,57111:down|hsa:51332,SPTBN5,51332:up|hsa:6844,VAMP2,6844:down|hsa:64236,PDLIM2,64236:down	http://amigo.geneontology.org/cgi-bin/amigo/term_details?term=GO:0017022
receptor agonist activity	Molecular Function	GO:0048018	6	16	2092	17840	0.00286806883365201	0.000896860986547085	7.280877e-03	1.234353e-01	hsa:26585,GREM1,26585:down|hsa:7473,WNT3,7473:down|hsa:54361,WNT4,54361:down|hsa:10563,CXCL13,10563:up|hsa:6423,SFRP2,6423:up|hsa:7474,WNT5A,7474:up	http://amigo.geneontology.org/cgi-bin/amigo/term_details?term=GO:0048018
CXCR chemokine receptor binding	Molecular Function	GO:0045236	6	16	2092	17840	0.00286806883365201	0.000896860986547085	7.280877e-03	1.234353e-01	hsa:4283,CXCL9,4283:up|hsa:2919,CXCL1,2919:up|hsa:5197,PF4V1,5197:down|hsa:3627,CXCL10,3627:up|hsa:10563,CXCL13,10563:up|hsa:3576,CXCL8,3576:up	http://amigo.geneontology.org/cgi-bin/amigo/term_details?term=GO:0045236
serine hydrolase activity	Molecular Function	GO:0017171	36	203	2092	17840	0.017208413001912	0.0113789237668161	7.312905e-03	1.237978e-01	hsa:5652,PRSS8,5652:down|hsa:3816,KLK1,3816:down|hsa:9313,MMP20,9313:down|hsa:1990,CELA1,1990:up|hsa:64063,PRSS22,64063:up|hsa:3003,GZMK,3003:up|hsa:3002,GZMB,3002:up|hsa:4485,MST1,4485:up|hsa:56649,TMPRSS4,56649:up|hsa:4057,LTF,4057:up|hsa:3249,HPN,3249:up|hsa:9372,ZFYVE9,9372:down|hsa:1520,CTSS,1520:up|hsa:5328,PLAU,5328:up|hsa:389208,TMPRSS11F,389208:down|hsa:8909,ENDOU,8909:down|hsa:360226,PR…	http://amigo.geneontology.org/cgi-bin/amigo/term_details?term=GO:0017171
MHC protein binding	Molecular Function	GO:0042287	8	26	2092	17840	0.00382409177820268	0.00145739910313901	7.878856e-03	1.305286e-01	hsa:6892,TAPBP,6892:up|hsa:64581,CLEC7A,64581:up|hsa:3902,LAG3,3902:up|hsa:10383,TUBB4B,10383:down|hsa:6890,TAP1,6890:up|hsa:10859,LILRB1,10859:up|hsa:29992,PILRA,29992:up|hsa:22914,KLRK1,22914:up	http://amigo.geneontology.org/cgi-bin/amigo/term_details?term=GO:0042287
photoreceptor activity	Molecular Function	GO:0009881	5	12	2092	17840	0.00239005736137667	0.000672645739910314	8.588367e-03	1.372015e-01	hsa:6010,RHO,6010:up|hsa:2780,GNAT2,2780:down|hsa:1408,CRY2,1408:down|hsa:6785,ELOVL4,6785:down|hsa:221391,OPN5,221391:down	http://amigo.geneontology.org/cgi-bin/amigo/term_details?term=GO:0009881
lipoprotein lipase activity	Molecular Function	GO:0004465	4	8	2092	17840	0.00191204588910134	0.000448430493273543	8.933171e-03	1.398288e-01	hsa:9388,LIPG,9388:up|hsa:643418,LIPN,643418:down|hsa:340654,LIPM,340654:down|hsa:313,AOAH,313:up	http://amigo.geneontology.org/cgi-bin/amigo/term_details?term=GO:0004465
guanylate cyclase regulator activity	Molecular Function	GO:0030249	4	8	2092	17840	0.00191204588910134	0.000448430493273543	8.933171e-03	1.398288e-01	hsa:2981,GUCA2B,2981:down|hsa:2978,GUCA1A,2978:up|hsa:9626,GUCA1C,9626:down|hsa:2979,GUCA1B,2979:up	http://amigo.geneontology.org/cgi-bin/amigo/term_details?term=GO:0030249
serine-type endopeptidase activity	Molecular Function	GO:0004252	32	178	2092	17840	0.0152963671128107	0.00997757847533632	9.007155e-03	1.406083e-01	hsa:5652,PRSS8,5652:down|hsa:3816,KLK1,3816:down|hsa:9313,MMP20,9313:down|hsa:1990,CELA1,1990:up|hsa:64063,PRSS22,64063:up|hsa:3003,GZMK,3003:up|hsa:3002,GZMB,3002:up|hsa:4485,MST1,4485:up|hsa:56649,TMPRSS4,56649:up|hsa:4057,LTF,4057:up|hsa:3249,HPN,3249:up|hsa:1520,CTSS,1520:up|hsa:5328,PLAU,5328:up|hsa:389208,TMPRSS11F,389208:down|hsa:360226,PRSS41,360226:up|hsa:717,C2,717:up|hsa:10942,PRSS21,1…	http://amigo.geneontology.org/cgi-bin/amigo/term_details?term=GO:0004252
growth factor binding	Molecular Function	GO:0019838	24	125	2092	17840	0.011472275334608	0.0070067264573991	9.972570e-03	1.509863e-01	hsa:4052,LTBP1,4052:up|hsa:10563,CXCL13,10563:up|hsa:8838,WISP3,8838:down|hsa:130399,ACVR1C,130399:down|hsa:91,ACVR1B,91:down|hsa:3561,IL2RG,3561:up|hsa:4914,NTRK1,4914:up|hsa:4916,NTRK3,4916:down|hsa:8828,NRP2,8828:up|hsa:4856,NOV,4856:down|hsa:2261,FGFR3,2261:down|hsa:7049,TGFBR3,7049:down|hsa:8425,LTBP4,8425:down|hsa:2263,FGFR2,2263:down|hsa:2690,GHR,2690:down|hsa:7043,TGFB3,7043:up|hsa:92,ACV…	http://amigo.geneontology.org/cgi-bin/amigo/term_details?term=GO:0019838
transmembrane receptor protein serine/threonine kinase activity	Molecular Function	GO:0004675	6	17	2092	17840	0.00286806883365201	0.000952914798206278	1.015230e-02	1.509863e-01	hsa:92,ACVR2A,92:down|hsa:4052,LTBP1,4052:up|hsa:7049,TGFBR3,7049:down|hsa:8425,LTBP4,8425:down|hsa:130399,ACVR1C,130399:down|hsa:91,ACVR1B,91:down	http://amigo.geneontology.org/cgi-bin/amigo/term_details?term=GO:0004675
MHC class I protein binding	Molecular Function	GO:0042288	6	17	2092	17840	0.00286806883365201	0.000952914798206278	1.015230e-02	1.509863e-01	hsa:10859,LILRB1,10859:up|hsa:6892,TAPBP,6892:up|hsa:10383,TUBB4B,10383:down|hsa:29992,PILRA,29992:up|hsa:22914,KLRK1,22914:up|hsa:6890,TAP1,6890:up	http://amigo.geneontology.org/cgi-bin/amigo/term_details?term=GO:0042288
phosphatidylinositol-4,5-bisphosphate 3-kinase activity	Molecular Function	GO:0046934	14	62	2092	17840	0.00669216061185468	0.00347533632286996	1.126449e-02	1.621361e-01	hsa:7409,VAV1,7409:up|hsa:8660,IRS2,8660:down|hsa:685,BTC,685:down|hsa:2261,FGFR3,2261:down|hsa:2263,FGFR2,2263:down|hsa:3932,LCK,3932:up|hsa:26281,FGF20,26281:down|hsa:2069,EREG,2069:down|hsa:9542,NRG2,9542:down|hsa:2252,FGF7,2252:down|hsa:941,CD80,941:up|hsa:2065,ERBB3,2065:down|hsa:3815,KIT,3815:down|hsa:1956,EGFR,1956:down	http://amigo.geneontology.org/cgi-bin/amigo/term_details?term=GO:0046934
lipase activity	Molecular Function	GO:0016298	22	113	2092	17840	0.0105162523900574	0.00633408071748879	1.128363e-02	1.622109e-01	hsa:8513,LIPF,8513:down|hsa:89869,PLCZ1,89869:down|hsa:200879,LIPH,200879:down|hsa:30814,PLA2G2E,30814:up|hsa:9388,LIPG,9388:up|hsa:113026,PLCD3,113026:down|hsa:6352,CCL5,6352:up|hsa:151056,PLB1,151056:down|hsa:2822,GPLD1,2822:down|hsa:1909,EDNRA,1909:up|hsa:55512,SMPD3,55512:down|hsa:643418,LIPN,643418:down|hsa:255189,PLA2G4F,255189:down|hsa:340654,LIPM,340654:down|hsa:171586,ABHD3,171586:up|hsa…	http://amigo.geneontology.org/cgi-bin/amigo/term_details?term=GO:0016298
lipid binding	Molecular Function	GO:0008289	92	624	2092	17840	0.0439770554493308	0.0349775784753363	1.183508e-02	1.682665e-01	hsa:8448,DOC2A,8448:up|hsa:6712,SPTBN2,6712:down|hsa:6582,SLC22A2,6582:down|hsa:51760,SYT17,51760:down|hsa:5897,RAG2,5897:down|hsa:6279,S100A8,6279:up|hsa:83850,ESYT3,83850:down|hsa:124460,SNX20,124460:up|hsa:8527,DGKD,8527:up|hsa:6095,RORA,6095:down|hsa:9372,ZFYVE9,9372:down|hsa:2173,FABP7,2173:down|hsa:57732,ZFYVE28,57732:up|hsa:3291,HSD11B2,3291:down|hsa:80341,BPIFB2,80341:up|hsa:23178,PASK,23…	http://amigo.geneontology.org/cgi-bin/amigo/term_details?term=GO:0008289
Rac guanyl-nucleotide exchange factor activity	Molecular Function	GO:0030676	5	13	2092	17840	0.00239005736137667	0.000728699551569507	1.262606e-02	1.715198e-01	hsa:9181,ARHGEF2,9181:up|hsa:7409,VAV1,7409:up|hsa:10160,FARP1,10160:down|hsa:54869,EPS8L1,54869:down|hsa:9855,FARP2,9855:down	http://amigo.geneontology.org/cgi-bin/amigo/term_details?term=GO:0030676
armadillo repeat domain binding	Molecular Function	GO:0070016	5	13	2092	17840	0.00239005736137667	0.000728699551569507	1.262606e-02	1.715198e-01	hsa:56998,CTNNBIP1,56998:down|hsa:57658,CALCOCO1,57658:down|hsa:51176,LEF1,51176:up|hsa:6934,TCF7L2,6934:down|hsa:8313,AXIN2,8313:down	http://amigo.geneontology.org/cgi-bin/amigo/term_details?term=GO:0070016
steroid binding	Molecular Function	GO:0005496	18	88	2092	17840	0.00860420650095602	0.00493273542600897	1.265357e-02	1.715198e-01	hsa:6582,SLC22A2,6582:down|hsa:10424,PGRMC2,10424:down|hsa:347,APOD,347:down|hsa:793,CALB1,793:down|hsa:857,CAV1,857:down|hsa:6095,RORA,6095:down|hsa:1576,CYP3A4,1576:down|hsa:1880,GPR183,1880:up|hsa:64714,PDIA2,64714:up|hsa:8435,SOAT2,8435:up|hsa:3291,HSD11B2,3291:down|hsa:3479,IGF1,3479:down|hsa:367,AR,367:down|hsa:345,APOC3,345:up|hsa:114881,OSBPL7,114881:up|hsa:5241,PGR,5241:down|hsa:477,ATP1…	http://amigo.geneontology.org/cgi-bin/amigo/term_details?term=GO:0005496
chemokine activity	Molecular Function	GO:0008009	11	45	2092	17840	0.00525812619502868	0.00252242152466368	1.300049e-02	1.715198e-01	hsa:4283,CXCL9,4283:up|hsa:5197,PF4V1,5197:down|hsa:3627,CXCL10,3627:up|hsa:10563,CXCL13,10563:up|hsa:6363,CCL19,6363:up|hsa:6355,CCL8,6355:up|hsa:3576,CXCL8,3576:up|hsa:2919,CXCL1,2919:up|hsa:10850,CCL27,10850:down|hsa:6352,CCL5,6352:up|hsa:6370,CCL25,6370:up	http://amigo.geneontology.org/cgi-bin/amigo/term_details?term=GO:0008009
scavenger receptor activity	Molecular Function	GO:0005044	11	45	2092	17840	0.00525812619502868	0.00252242152466368	1.300049e-02	1.715198e-01	hsa:56241,SUSD2,56241:down|hsa:84000,TMPRSS13,84000:down|hsa:27283,TINAG,27283:down|hsa:64699,TMPRSS3,64699:up|hsa:8909,ENDOU,8909:down|hsa:923,CD6,923:up|hsa:4481,MSR1,4481:up|hsa:283316,CD163L1,283316:up|hsa:84439,HHIPL1,84439:up|hsa:56649,TMPRSS4,56649:up|hsa:921,CD5,921:up	http://amigo.geneontology.org/cgi-bin/amigo/term_details?term=GO:0005044
CXCR3 chemokine receptor binding	Molecular Function	GO:0048248	3	5	2092	17840	0.001434034416826	0.000280269058295964	1.340793e-02	1.715198e-01	hsa:4283,CXCL9,4283:up|hsa:3627,CXCL10,3627:up|hsa:10563,CXCL13,10563:up	http://amigo.geneontology.org/cgi-bin/amigo/term_details?term=GO:0048248
TAP binding	Molecular Function	GO:0046977	3	5	2092	17840	0.001434034416826	0.000280269058295964	1.340793e-02	1.715198e-01	hsa:6892,TAPBP,6892:up|hsa:3134,HLA-F,3134:up|hsa:6890,TAP1,6890:up	http://amigo.geneontology.org/cgi-bin/amigo/term_details?term=GO:0046977
interleukin-20 binding	Molecular Function	GO:0042015	3	5	2092	17840	0.001434034416826	0.000280269058295964	1.340793e-02	1.715198e-01	hsa:53833,IL20RB,53833:down|hsa:3455,IFNAR2,3455:up|hsa:58985,IL22RA1,58985:down	http://amigo.geneontology.org/cgi-bin/amigo/term_details?term=GO:0042015
aspartic endopeptidase activity, intramembrane cleaving	Molecular Function	GO:0042500	3	5	2092	17840	0.001434034416826	0.000280269058295964	1.340793e-02	1.715198e-01	hsa:81502,HM13,81502:down|hsa:121665,SPPL3,121665:down|hsa:162540,SPPL2C,162540:up	http://amigo.geneontology.org/cgi-bin/amigo/term_details?term=GO:0042500
oxidoreductase activity, acting on the CH-OH group of donors, quinone or similar compound as acceptor	Molecular Function	GO:0016901	3	5	2092	17840	0.001434034416826	0.000280269058295964	1.340793e-02	1.715198e-01	hsa:84439,HHIPL1,84439:up|hsa:64399,HHIP,64399:down|hsa:2819,GPD1,2819:down	http://amigo.geneontology.org/cgi-bin/amigo/term_details?term=GO:0016901
aminoacylase activity	Molecular Function	GO:0004046	3	5	2092	17840	0.001434034416826	0.000280269058295964	1.340793e-02	1.715198e-01	hsa:847,CAT,847:down|hsa:91703,ACY3,91703:up|hsa:443,ASPA,443:down	http://amigo.geneontology.org/cgi-bin/amigo/term_details?term=GO:0004046
oxysterol 7-alpha-hydroxylase activity	Molecular Function	GO:0008396	2	2	2092	17840	0.000956022944550669	0.000112107623318386	1.374518e-02	1.715198e-01	hsa:9420,CYP7B1,9420:up|hsa:51302,CYP39A1,51302:down	http://amigo.geneontology.org/cgi-bin/amigo/term_details?term=GO:0008396
interleukin-4 receptor activity	Molecular Function	GO:0004913	2	2	2092	17840	0.000956022944550669	0.000112107623318386	1.374518e-02	1.715198e-01	hsa:3566,IL4R,3566:up|hsa:3561,IL2RG,3561:up	http://amigo.geneontology.org/cgi-bin/amigo/term_details?term=GO:0004913
dihydroceramidase activity	Molecular Function	GO:0071633	2	2	2092	17840	0.000956022944550669	0.000112107623318386	1.374518e-02	1.715198e-01	hsa:340485,ACER2,340485:down|hsa:125981,ACER1,125981:down	http://amigo.geneontology.org/cgi-bin/amigo/term_details?term=GO:0071633
single-stranded DNA-dependent ATP-dependent DNA helicase activity	Molecular Function	GO:0017116	2	2	2092	17840	0.000956022944550669	0.000112107623318386	1.374518e-02	1.715198e-01	hsa:80119,PIF1,80119:up|hsa:92797,HELB,92797:up	http://amigo.geneontology.org/cgi-bin/amigo/term_details?term=GO:0017116
aspartic-type endopeptidase inhibitor activity	Molecular Function	GO:0019828	2	2	2092	17840	0.000956022944550669	0.000112107623318386	1.374518e-02	1.715198e-01	hsa:10406,WFDC2,10406:up|hsa:286204,CRB2,286204:up	http://amigo.geneontology.org/cgi-bin/amigo/term_details?term=GO:0019828
sphingolipid delta-4 desaturase activity	Molecular Function	GO:0042284	2	2	2092	17840	0.000956022944550669	0.000112107623318386	1.374518e-02	1.715198e-01	hsa:123099,DEGS2,123099:down|hsa:8560,DEGS1,8560:down	http://amigo.geneontology.org/cgi-bin/amigo/term_details?term=GO:0042284
phosphatidylinositol 3-kinase activity	Molecular Function	GO:0035004	15	70	2092	17840	0.00717017208413002	0.0039237668161435	1.438949e-02	1.772980e-01	hsa:7409,VAV1,7409:up|hsa:8660,IRS2,8660:down|hsa:685,BTC,685:down|hsa:2261,FGFR3,2261:down|hsa:2263,FGFR2,2263:down|hsa:5288,PIK3C2G,5288:down|hsa:3932,LCK,3932:up|hsa:26281,FGF20,26281:down|hsa:2069,EREG,2069:down|hsa:9542,NRG2,9542:down|hsa:2252,FGF7,2252:down|hsa:941,CD80,941:up|hsa:2065,ERBB3,2065:down|hsa:3815,KIT,3815:down|hsa:1956,EGFR,1956:down	http://amigo.geneontology.org/cgi-bin/amigo/term_details?term=GO:0035004
actin binding	Molecular Function	GO:0003779	60	387	2092	17840	0.0286806883365201	0.0216928251121076	1.440641e-02	1.772980e-01	hsa:4622,MYH4,4622:down|hsa:116154,PHACTR3,116154:up|hsa:728113,ANXA8L1,728113:down|hsa:6712,SPTBN2,6712:down|hsa:10580,SORBS1,10580:down|hsa:29119,CTNNA3,29119:down|hsa:1756,DMD,1756:down|hsa:7094,TLN1,7094:up|hsa:54869,EPS8L1,54869:down|hsa:9026,HIP1R,9026:down|hsa:25802,LMOD1,25802:down|hsa:79933,SYNPO2L,79933:up|hsa:53904,MYO3A,53904:down|hsa:88,ACTN2,88:down|hsa:23002,DAAM1,23002:down|hsa:46…	http://amigo.geneontology.org/cgi-bin/amigo/term_details?term=GO:0003779
G-protein coupled photoreceptor activity	Molecular Function	GO:0008020	4	9	2092	17840	0.00191204588910134	0.000504484304932735	1.460029e-02	1.774309e-01	hsa:6010,RHO,6010:up|hsa:2780,GNAT2,2780:down|hsa:6785,ELOVL4,6785:down|hsa:221391,OPN5,221391:down	http://amigo.geneontology.org/cgi-bin/amigo/term_details?term=GO:0008020
oxidoreductase activity, oxidizing metal ions, NAD or NADP as acceptor	Molecular Function	GO:0016723	4	9	2092	17840	0.00191204588910134	0.000504484304932735	1.460029e-02	1.774309e-01	hsa:1534,CYB561,1534:down|hsa:79689,STEAP4,79689:up|hsa:79901,CYBRD1,79901:down|hsa:261729,STEAP2,261729:up	http://amigo.geneontology.org/cgi-bin/amigo/term_details?term=GO:0016723
BMP receptor binding	Molecular Function	GO:0070700	4	9	2092	17840	0.00191204588910134	0.000504484304932735	1.460029e-02	1.774309e-01	hsa:650,BMP2,650:down|hsa:656,BMP8B,656:up|hsa:652,BMP4,652:down|hsa:651,BMP3,651:down	http://amigo.geneontology.org/cgi-bin/amigo/term_details?term=GO:0070700
protein binding, bridging	Molecular Function	GO:0030674	28	157	2092	17840	0.0133843212237094	0.00880044843049327	1.536969e-02	1.847504e-01	hsa:6452,SH3BP2,6452:down|hsa:10580,SORBS1,10580:down|hsa:10045,SH2D3A,10045:down|hsa:1302,COL11A2,1302:up|hsa:9047,SH2D2A,9047:up|hsa:288,ANK3,288:down|hsa:26228,STAP1,26228:up|hsa:2266,FGG,2266:down|hsa:84941,HSH2D,84941:up|hsa:10346,TRIM22,10346:up|hsa:857,CAV1,857:down|hsa:2125,EVPL,2125:down|hsa:4014,LOR,4014:down|hsa:1832,DSP,1832:down|hsa:5523,PPP2R3A,5523:down|hsa:10458,BAIAP2,10458:down|…	http://amigo.geneontology.org/cgi-bin/amigo/term_details?term=GO:0030674
serine-type endopeptidase inhibitor activity	Molecular Function	GO:0004867	18	90	2092	17840	0.00860420650095602	0.00504484304932735	1.583076e-02	1.878692e-01	hsa:6317,SERPINB3,6317:up|hsa:5270,SERPINE2,5270:up|hsa:256394,SERPINA11,256394:down|hsa:340267,COL28A1,340267:down|hsa:145264,SERPINA12,145264:down|hsa:5272,SERPINB9,5272:up|hsa:6692,SPINT1,6692:down|hsa:6318,SERPINB4,6318:up|hsa:89777,SERPINB12,89777:down|hsa:5055,SERPINB2,5055:down|hsa:10406,WFDC2,10406:up|hsa:5265,SERPINA1,5265:up|hsa:8710,SERPINB7,8710:down|hsa:5268,SERPINB5,5268:down|hsa:50…	http://amigo.geneontology.org/cgi-bin/amigo/term_details?term=GO:0004867
phosphatidylinositol bisphosphate kinase activity	Molecular Function	GO:0052813	14	65	2092	17840	0.00669216061185468	0.00364349775784753	1.694321e-02	1.998474e-01	hsa:7409,VAV1,7409:up|hsa:8660,IRS2,8660:down|hsa:685,BTC,685:down|hsa:2261,FGFR3,2261:down|hsa:2263,FGFR2,2263:down|hsa:3932,LCK,3932:up|hsa:26281,FGF20,26281:down|hsa:2069,EREG,2069:down|hsa:9542,NRG2,9542:down|hsa:2252,FGF7,2252:down|hsa:941,CD80,941:up|hsa:2065,ERBB3,2065:down|hsa:3815,KIT,3815:down|hsa:1956,EGFR,1956:down	http://amigo.geneontology.org/cgi-bin/amigo/term_details?term=GO:0052813
clathrin binding	Molecular Function	GO:0030276	13	59	2092	17840	0.00621414913957935	0.00330717488789238	1.745887e-02	2.030467e-01	hsa:8448,DOC2A,8448:up|hsa:132320,SCLT1,132320:up|hsa:51760,SYT17,51760:down|hsa:146691,TOM1L2,146691:down|hsa:9026,HIP1R,9026:down|hsa:6861,SYT5,6861:up|hsa:143425,SYT9,143425:down|hsa:341359,SYT10,341359:down|hsa:255928,SYT14,255928:down|hsa:1212,CLTB,1212:down|hsa:92737,DNER,92737:down|hsa:27065,NSG1,27065:down|hsa:90019,SYT8,90019:down	http://amigo.geneontology.org/cgi-bin/amigo/term_details?term=GO:0030276
arachidonic acid monooxygenase activity	Molecular Function	GO:0008391	5	14	2092	17840	0.00239005736137667	0.0007847533632287	1.777551e-02	2.046823e-01	hsa:1559,CYP2C9,1559:down|hsa:8529,CYP4F2,8529:down|hsa:66002,CYP4F12,66002:down|hsa:1573,CYP2J2,1573:down|hsa:1562,CYP2C18,1562:down	http://amigo.geneontology.org/cgi-bin/amigo/term_details?term=GO:0008391
arachidonic acid epoxygenase activity	Molecular Function	GO:0008392	5	14	2092	17840	0.00239005736137667	0.0007847533632287	1.777551e-02	2.046823e-01	hsa:1559,CYP2C9,1559:down|hsa:8529,CYP4F2,8529:down|hsa:66002,CYP4F12,66002:down|hsa:1573,CYP2J2,1573:down|hsa:1562,CYP2C18,1562:down	http://amigo.geneontology.org/cgi-bin/amigo/term_details?term=GO:0008392
ionotropic glutamate receptor activity	Molecular Function	GO:0004970	6	19	2092	17840	0.00286806883365201	0.00106502242152466	1.813516e-02	2.065739e-01	hsa:2906,GRIN2D,2906:up|hsa:2891,GRIA2,2891:down|hsa:2903,GRIN2A,2903:down|hsa:2898,GRIK2,2898:down|hsa:2893,GRIA4,2893:down|hsa:2892,GRIA3,2892:up	http://amigo.geneontology.org/cgi-bin/amigo/term_details?term=GO:0004970
steroid hydroxylase activity	Molecular Function	GO:0008395	8	30	2092	17840	0.00382409177820268	0.00168161434977578	1.932459e-02	2.184185e-01	hsa:1588,CYP19A1,1588:up|hsa:1559,CYP2C9,1559:down|hsa:9420,CYP7B1,9420:up|hsa:29785,CYP2S1,29785:up|hsa:1573,CYP2J2,1573:down|hsa:51302,CYP39A1,51302:down|hsa:1562,CYP2C18,1562:down|hsa:1576,CYP3A4,1576:down	http://amigo.geneontology.org/cgi-bin/amigo/term_details?term=GO:0008395
phospholipase activity	Molecular Function	GO:0004620	18	92	2092	17840	0.00860420650095602	0.00515695067264574	1.959714e-02	2.206850e-01	hsa:89869,PLCZ1,89869:down|hsa:200879,LIPH,200879:down|hsa:30814,PLA2G2E,30814:up|hsa:9388,LIPG,9388:up|hsa:113026,PLCD3,113026:down|hsa:6352,CCL5,6352:up|hsa:151056,PLB1,151056:down|hsa:2822,GPLD1,2822:down|hsa:1909,EDNRA,1909:up|hsa:55512,SMPD3,55512:down|hsa:255189,PLA2G4F,255189:down|hsa:171586,ABHD3,171586:up|hsa:5920,RARRES3,5920:up|hsa:5332,PLCB4,5332:down|hsa:5330,PLCB2,5330:up|hsa:8398,P…	http://amigo.geneontology.org/cgi-bin/amigo/term_details?term=GO:0004620
protein tyrosine phosphatase activity	Molecular Function	GO:0004725	19	99	2092	17840	0.00908221797323136	0.00554932735426009	2.036230e-02	2.274866e-01	hsa:84867,PTPN5,84867:up|hsa:7803,PTP4A1,7803:up|hsa:10076,PTPRU,10076:down|hsa:5783,PTPN13,5783:down|hsa:11099,PTPN21,11099:down|hsa:26191,PTPN22,26191:up|hsa:5774,PTPN3,5774:down|hsa:11072,DUSP14,11072:down|hsa:1847,DUSP5,1847:up|hsa:5771,PTPN2,5771:up|hsa:5788,PTPRC,5788:up|hsa:374462,PTPRQ,374462:down|hsa:5778,PTPN7,5778:up|hsa:128853,DUSP15,128853:up|hsa:5802,PTPRS,5802:down|hsa:994,CDC25B,9…	http://amigo.geneontology.org/cgi-bin/amigo/term_details?term=GO:0004725
copper ion binding	Molecular Function	GO:0005507	12	54	2092	17840	0.00573613766730402	0.00302690582959641	2.053570e-02	2.281091e-01	hsa:9997,SCO2,9997:up|hsa:538,ATP7A,538:down|hsa:388753,COA6,388753:up|hsa:283,ANG,283:down|hsa:333929,SNAI3,333929:up|hsa:7299,TYR,7299:down|hsa:1638,DCT,1638:down|hsa:26002,MOXD1,26002:up|hsa:2817,GPC1,2817:down|hsa:2153,F5,2153:down|hsa:6283,S100A12,6283:up|hsa:6622,SNCA,6622:down	http://amigo.geneontology.org/cgi-bin/amigo/term_details?term=GO:0005507
extracellular-glutamate-gated ion channel activity	Molecular Function	GO:0005234	6	20	2092	17840	0.00286806883365201	0.00112107623318386	2.339695e-02	2.457531e-01	hsa:2906,GRIN2D,2906:up|hsa:2891,GRIA2,2891:down|hsa:2903,GRIN2A,2903:down|hsa:2898,GRIK2,2898:down|hsa:2893,GRIA4,2893:down|hsa:2892,GRIA3,2892:up	http://amigo.geneontology.org/cgi-bin/amigo/term_details?term=GO:0005234
phosphotyrosine binding	Molecular Function	GO:0001784	5	15	2092	17840	0.00239005736137667	0.000840807174887892	2.414070e-02	2.457531e-01	hsa:84867,PTPN5,84867:up|hsa:26228,STAP1,26228:up|hsa:5774,PTPN3,5774:down|hsa:64092,SAMSN1,64092:up|hsa:7535,ZAP70,7535:up	http://amigo.geneontology.org/cgi-bin/amigo/term_details?term=GO:0001784
glutamate receptor binding	Molecular Function	GO:0035254	9	37	2092	17840	0.00430210325047801	0.00207399103139013	2.430526e-02	2.457531e-01	hsa:84867,PTPN5,84867:up|hsa:9455,HOMER2,9455:down|hsa:81831,NETO2,81831:up|hsa:1740,DLG2,1740:down|hsa:154,ADRB2,154:down|hsa:81832,NETO1,81832:down|hsa:5913,RAPSN,5913:down|hsa:10369,CACNG2,10369:up|hsa:9454,HOMER3,9454:down	http://amigo.geneontology.org/cgi-bin/amigo/term_details?term=GO:0035254
alcohol dehydrogenase activity, zinc-dependent	Molecular Function	GO:0004024	3	6	2092	17840	0.001434034416826	0.000336322869955157	2.449079e-02	2.457531e-01	hsa:124,ADH1A,124:down|hsa:130,ADH6,130:down|hsa:126,ADH1C,126:down	http://amigo.geneontology.org/cgi-bin/amigo/term_details?term=GO:0004024
cell adhesive protein binding involved in bundle of His cell-Purkinje myocyte communication	Molecular Function	GO:0086083	3	6	2092	17840	0.001434034416826	0.000336322869955157	2.449079e-02	2.457531e-01	hsa:3728,JUP,3728:down|hsa:29119,CTNNA3,29119:down|hsa:1832,DSP,1832:down	http://amigo.geneontology.org/cgi-bin/amigo/term_details?term=GO:0086083
insulin receptor binding	Molecular Function	GO:0005158	8	32	2092	17840	0.00382409177820268	0.00179372197309417	2.813949e-02	2.697957e-01	hsa:8660,IRS2,8660:down|hsa:3640,INSL3,3640:up|hsa:10580,SORBS1,10580:down|hsa:55715,DOK4,55715:down|hsa:3479,IGF1,3479:down|hsa:55816,DOK5,55816:up|hsa:6642,SNX1,6642:down|hsa:79930,DOK3,79930:up	http://amigo.geneontology.org/cgi-bin/amigo/term_details?term=GO:0005158
receptor activator activity	Molecular Function	GO:0030546	8	32	2092	17840	0.00382409177820268	0.00179372197309417	2.813949e-02	2.697957e-01	hsa:26585,GREM1,26585:down|hsa:54361,WNT4,54361:down|hsa:10563,CXCL13,10563:up|hsa:10718,NRG3,10718:down|hsa:6423,SFRP2,6423:up|hsa:88,ACTN2,88:down|hsa:7473,WNT3,7473:down|hsa:7474,WNT5A,7474:up	http://amigo.geneontology.org/cgi-bin/amigo/term_details?term=GO:0030546
hydrolase activity, acting on carbon-nitrogen (but not peptide) bonds, in cyclic amidines	Molecular Function	GO:0016814	8	32	2092	17840	0.00382409177820268	0.00179372197309417	2.813949e-02	2.697957e-01	hsa:51816,CECR1,51816:up|hsa:9582,APOBEC3B,9582:up|hsa:200315,APOBEC3A,200315:up|hsa:10797,MTHFD2,10797:up|hsa:2643,GCH1,2643:up|hsa:164668,APOBEC3H,164668:up|hsa:81030,ZBP1,81030:up|hsa:60489,APOBEC3G,60489:up	http://amigo.geneontology.org/cgi-bin/amigo/term_details?term=GO:0016814
coreceptor activity	Molecular Function	GO:0015026	9	38	2092	17840	0.00430210325047801	0.00213004484304933	2.863742e-02	2.721022e-01	hsa:7852,CXCR4,7852:up|hsa:7049,TGFBR3,7049:down|hsa:285704,RGMB,285704:down|hsa:3676,ITGA4,3676:up|hsa:92,ACVR2A,92:down|hsa:941,CD80,941:up|hsa:23643,LY96,23643:up|hsa:4919,ROR1,4919:down|hsa:10663,CXCR6,10663:up	http://amigo.geneontology.org/cgi-bin/amigo/term_details?term=GO:0015026
cysteine-type endopeptidase activity involved in apoptotic process	Molecular Function	GO:0097153	4	11	2092	17840	0.00191204588910134	0.000616591928251121	3.157176e-02	2.900211e-01	hsa:836,CASP3,836:up|hsa:841,CASP8,841:up|hsa:1178,CLC,1178:up|hsa:842,CASP9,842:up	http://amigo.geneontology.org/cgi-bin/amigo/term_details?term=GO:0097153
binding, bridging	Molecular Function	GO:0060090	29	174	2092	17840	0.0138623326959847	0.00975336322869955	3.206812e-02	2.914494e-01	hsa:6452,SH3BP2,6452:down|hsa:10580,SORBS1,10580:down|hsa:10045,SH2D3A,10045:down|hsa:1302,COL11A2,1302:up|hsa:9047,SH2D2A,9047:up|hsa:288,ANK3,288:down|hsa:26228,STAP1,26228:up|hsa:2266,FGG,2266:down|hsa:84941,HSH2D,84941:up|hsa:10346,TRIM22,10346:up|hsa:857,CAV1,857:down|hsa:2125,EVPL,2125:down|hsa:4014,LOR,4014:down|hsa:1832,DSP,1832:down|hsa:5523,PPP2R3A,5523:down|hsa:10458,BAIAP2,10458:down|…	http://amigo.geneontology.org/cgi-bin/amigo/term_details?term=GO:0060090
protein complex binding	Molecular Function	GO:0032403	127	926	2092	17840	0.0607074569789675	0.0519058295964126	3.207698e-02	2.914494e-01	hsa:836,CASP3,836:up|hsa:3640,INSL3,3640:up|hsa:10580,SORBS1,10580:down|hsa:1410,CRYAB,1410:down|hsa:54869,EPS8L1,54869:down|hsa:7067,THRA,7067:down|hsa:6256,RXRA,6256:down|hsa:7148,TNXB,7148:down|hsa:50810,HDGFRP3,50810:up|hsa:131578,LRRC15,131578:up|hsa:6279,S100A8,6279:up|hsa:11004,KIF2C,11004:up|hsa:2013,EMP2,2013:down|hsa:6710,SPTB,6710:up|hsa:3833,KIFC1,3833:up|hsa:595,CCND1,595:down|hsa:27…	http://amigo.geneontology.org/cgi-bin/amigo/term_details?term=GO:0032403
transmitter-gated channel activity	Molecular Function	GO:0022835	7	27	2092	17840	0.00334608030592734	0.00151345291479821	3.235975e-02	2.924195e-01	hsa:2906,GRIN2D,2906:up|hsa:2891,GRIA2,2891:down|hsa:2903,GRIN2A,2903:down|hsa:8001,GLRA3,8001:down|hsa:2898,GRIK2,2898:down|hsa:2893,GRIA4,2893:down|hsa:2892,GRIA3,2892:up	http://amigo.geneontology.org/cgi-bin/amigo/term_details?term=GO:0022835
transmitter-gated ion channel activity	Molecular Function	GO:0022824	7	27	2092	17840	0.00334608030592734	0.00151345291479821	3.235975e-02	2.924195e-01	hsa:2906,GRIN2D,2906:up|hsa:2891,GRIA2,2891:down|hsa:2903,GRIN2A,2903:down|hsa:8001,GLRA3,8001:down|hsa:2898,GRIK2,2898:down|hsa:2893,GRIA4,2893:down|hsa:2892,GRIA3,2892:up	http://amigo.geneontology.org/cgi-bin/amigo/term_details?term=GO:0022824
sequence-specific DNA binding RNA polymerase II transcription factor activity	Molecular Function	GO:0000981	88	620	2092	17840	0.0420650095602294	0.0347533632286996	3.249480e-02	2.931843e-01	hsa:7067,THRA,7067:down|hsa:6256,RXRA,6256:down|hsa:2625,GATA3,2625:down|hsa:11317,RBPJL,11317:up|hsa:6596,HLTF,6596:up|hsa:6095,RORA,6095:down|hsa:3670,ISL1,3670:down|hsa:11063,SOX30,11063:up|hsa:29841,GRHL1,29841:down|hsa:5452,POU2F2,5452:down|hsa:4094,MAF,4094:down|hsa:4603,MYBL1,4603:up|hsa:5241,PGR,5241:down|hsa:9572,NR1D1,9572:down|hsa:114821,ZBED9,114821:down|hsa:23109,DDN,23109:up|hsa:706…	http://amigo.geneontology.org/cgi-bin/amigo/term_details?term=GO:0000981
receptor regulator activity	Molecular Function	GO:0030545	10	45	2092	17840	0.00478011472275335	0.00252242152466368	3.285676e-02	2.953045e-01	hsa:26585,GREM1,26585:down|hsa:54361,WNT4,54361:down|hsa:10563,CXCL13,10563:up|hsa:10718,NRG3,10718:down|hsa:6423,SFRP2,6423:up|hsa:66004,LYNX1,66004:down|hsa:7473,WNT3,7473:down|hsa:88,ACTN2,88:down|hsa:6352,CCL5,6352:up|hsa:7474,WNT5A,7474:up	http://amigo.geneontology.org/cgi-bin/amigo/term_details?term=GO:0030545
motor activity	Molecular Function	GO:0003774	22	126	2092	17840	0.0105162523900574	0.0070627802690583	3.606523e-02	3.061298e-01	hsa:4622,MYH4,4622:down|hsa:4645,MYO5B,4645:down|hsa:53904,MYO3A,53904:down|hsa:10749,KIF1C,10749:down|hsa:63971,KIF13A,63971:down|hsa:347240,KIF24,347240:up|hsa:9585,KIF20B,9585:up|hsa:11004,KIF2C,11004:up|hsa:4619,MYH1,4619:down|hsa:84952,CGNL1,84952:down|hsa:4629,MYH11,4629:down|hsa:3833,KIFC1,3833:up|hsa:24137,KIF4A,24137:up|hsa:1768,DNAH6,1768:down|hsa:23303,KIF13B,23303:down|hsa:9928,KIF14,…	http://amigo.geneontology.org/cgi-bin/amigo/term_details?term=GO:0003774
interleukin-2 receptor activity	Molecular Function	GO:0004911	2	3	2092	17840	0.000956022944550669	0.000168161434977578	3.801461e-02	3.061298e-01	hsa:3559,IL2RA,3559:up|hsa:3561,IL2RG,3561:up	http://amigo.geneontology.org/cgi-bin/amigo/term_details?term=GO:0004911
PH domain binding	Molecular Function	GO:0042731	2	3	2092	17840	0.000956022944550669	0.000168161434977578	3.801461e-02	3.061298e-01	hsa:3632,INPP5A,3632:down|hsa:2043,EPHA4,2043:down	http://amigo.geneontology.org/cgi-bin/amigo/term_details?term=GO:0042731
9-cis retinoic acid receptor activity	Molecular Function	GO:0004886	2	3	2092	17840	0.000956022944550669	0.000168161434977578	3.801461e-02	3.061298e-01	hsa:6258,RXRG,6258:down|hsa:6256,RXRA,6256:down	http://amigo.geneontology.org/cgi-bin/amigo/term_details?term=GO:0004886
aromatic amino acid transmembrane transporter activity	Molecular Function	GO:0015173	2	3	2092	17840	0.000956022944550669	0.000168161434977578	3.801461e-02	3.061298e-01	hsa:4948,OCA2,4948:down|hsa:117247,SLC16A10,117247:down	http://amigo.geneontology.org/cgi-bin/amigo/term_details?term=GO:0015173
ferric-chelate reductase (NADPH) activity	Molecular Function	GO:0052851	2	3	2092	17840	0.000956022944550669	0.000168161434977578	3.801461e-02	3.061298e-01	hsa:79689,STEAP4,79689:up|hsa:261729,STEAP2,261729:up	http://amigo.geneontology.org/cgi-bin/amigo/term_details?term=GO:0052851
macrophage colony-stimulating factor receptor binding	Molecular Function	GO:0005157	2	3	2092	17840	0.000956022944550669	0.000168161434977578	3.801461e-02	3.061298e-01	hsa:26228,STAP1,26228:up|hsa:146433,IL34,146433:down	http://amigo.geneontology.org/cgi-bin/amigo/term_details?term=GO:0005157
adenosine receptor binding	Molecular Function	GO:0031685	2	3	2092	17840	0.000956022944550669	0.000168161434977578	3.801461e-02	3.061298e-01	hsa:51816,CECR1,51816:up|hsa:5028,P2RY1,5028:down	http://amigo.geneontology.org/cgi-bin/amigo/term_details?term=GO:0031685
cupric reductase activity	Molecular Function	GO:0008823	2	3	2092	17840	0.000956022944550669	0.000168161434977578	3.801461e-02	3.061298e-01	hsa:79689,STEAP4,79689:up|hsa:261729,STEAP2,261729:up	http://amigo.geneontology.org/cgi-bin/amigo/term_details?term=GO:0008823
Toll-like receptor 4 binding	Molecular Function	GO:0035662	2	3	2092	17840	0.000956022944550669	0.000168161434977578	3.801461e-02	3.061298e-01	hsa:6279,S100A8,6279:up|hsa:6280,S100A9,6280:up	http://amigo.geneontology.org/cgi-bin/amigo/term_details?term=GO:0035662
ferric-chelate reductase activity	Molecular Function	GO:0000293	2	3	2092	17840	0.000956022944550669	0.000168161434977578	3.801461e-02	3.061298e-01	hsa:1534,CYB561,1534:down|hsa:79901,CYBRD1,79901:down	http://amigo.geneontology.org/cgi-bin/amigo/term_details?term=GO:0000293
interleukin-2 binding	Molecular Function	GO:0019976	2	3	2092	17840	0.000956022944550669	0.000168161434977578	3.801461e-02	3.061298e-01	hsa:3559,IL2RA,3559:up|hsa:3561,IL2RG,3561:up	http://amigo.geneontology.org/cgi-bin/amigo/term_details?term=GO:0019976
palmitoyl-CoA oxidase activity	Molecular Function	GO:0016401	2	3	2092	17840	0.000956022944550669	0.000168161434977578	3.801461e-02	3.061298e-01	hsa:33,ACADL,33:down|hsa:51,ACOX1,51:down	http://amigo.geneontology.org/cgi-bin/amigo/term_details?term=GO:0016401
oxidoreductase activity, acting on paired donors, with incorporation or reduction of molecular oxygen	Molecular Function	GO:0016705	25	148	2092	17840	0.0119502868068834	0.00829596412556054	3.830836e-02	3.061298e-01	hsa:56603,CYP26B1,56603:down|hsa:1588,CYP19A1,1588:up|hsa:1559,CYP2C9,1559:down|hsa:9420,CYP7B1,9420:up|hsa:1573,CYP2J2,1573:down|hsa:1551,CYP3A7,1551:down|hsa:7299,TYR,7299:down|hsa:64816,CYP3A43,64816:down|hsa:1580,CYP4B1,1580:down|hsa:51302,CYP39A1,51302:down|hsa:1576,CYP3A4,1576:down|hsa:1562,CYP2C18,1562:down|hsa:1594,CYP27B1,1594:up|hsa:64714,PDIA2,64714:up|hsa:8529,CYP4F2,8529:down|hsa:297…	http://amigo.geneontology.org/cgi-bin/amigo/term_details?term=GO:0016705
phosphatidylinositol phospholipase C activity	Molecular Function	GO:0004435	7	28	2092	17840	0.00334608030592734	0.0015695067264574	3.892067e-02	3.061298e-01	hsa:5332,PLCB4,5332:down|hsa:113026,PLCD3,113026:down|hsa:6352,CCL5,6352:up|hsa:89869,PLCZ1,89869:down|hsa:5330,PLCB2,5330:up|hsa:1131,CHRM3,1131:down|hsa:1909,EDNRA,1909:up	http://amigo.geneontology.org/cgi-bin/amigo/term_details?term=GO:0004435
potassium channel activity	Molecular Function	GO:0005267	21	120	2092	17840	0.010038240917782	0.00672645739910314	3.900905e-02	3.061298e-01	hsa:27012,KCNV1,27012:down|hsa:3747,KCNC2,3747:down|hsa:89822,KCNK17,89822:up|hsa:157855,KCNU1,157855:down|hsa:3772,KCNJ15,3772:up|hsa:3752,KCND3,3752:down|hsa:1261,CNGA3,1261:down|hsa:3757,KCNH2,3757:up|hsa:3249,HPN,3249:up|hsa:3785,KCNQ2,3785:down|hsa:27345,KCNMB4,27345:down|hsa:3750,KCND1,3750:up|hsa:55151,TMEM38B,55151:up|hsa:3775,KCNK1,3775:up|hsa:83795,KCNK16,83795:up|hsa:27094,KCNMB3,27094…	http://amigo.geneontology.org/cgi-bin/amigo/term_details?term=GO:0005267
morphogen activity	Molecular Function	GO:0016015	3	7	2092	17840	0.001434034416826	0.00039237668161435	3.916777e-02	3.061298e-01	hsa:26585,GREM1,26585:down|hsa:100532736,MINOS1-NBL1,100532736:down|hsa:199699,DAND5,199699:up	http://amigo.geneontology.org/cgi-bin/amigo/term_details?term=GO:0016015
natural killer cell lectin-like receptor binding	Molecular Function	GO:0046703	3	7	2092	17840	0.001434034416826	0.00039237668161435	3.916777e-02	3.061298e-01	hsa:80328,ULBP2,80328:up|hsa:4277,MICB,4277:up|hsa:80329,ULBP1,80329:up	http://amigo.geneontology.org/cgi-bin/amigo/term_details?term=GO:0046703
activin-activated receptor activity	Molecular Function	GO:0017002	3	7	2092	17840	0.001434034416826	0.00039237668161435	3.916777e-02	3.061298e-01	hsa:92,ACVR2A,92:down|hsa:130399,ACVR1C,130399:down|hsa:91,ACVR1B,91:down	http://amigo.geneontology.org/cgi-bin/amigo/term_details?term=GO:0017002
C-X-C chemokine receptor activity	Molecular Function	GO:0016494	3	7	2092	17840	0.001434034416826	0.00039237668161435	3.916777e-02	3.061298e-01	hsa:7852,CXCR4,7852:up|hsa:10663,CXCR6,10663:up|hsa:3577,CXCR1,3577:up	http://amigo.geneontology.org/cgi-bin/amigo/term_details?term=GO:0016494
immunoglobulin receptor binding	Molecular Function	GO:0034987	3	7	2092	17840	0.001434034416826	0.00039237668161435	3.916777e-02	3.061298e-01	hsa:3543,IGLL1,3543:up|hsa:100423062,IGLL5,100423062:up|hsa:2242,FES,2242:up	http://amigo.geneontology.org/cgi-bin/amigo/term_details?term=GO:0034987
Toll-like receptor binding	Molecular Function	GO:0035325	3	7	2092	17840	0.001434034416826	0.00039237668161435	3.916777e-02	3.061298e-01	hsa:6279,S100A8,6279:up|hsa:6280,S100A9,6280:up|hsa:54472,TOLLIP,54472:down	http://amigo.geneontology.org/cgi-bin/amigo/term_details?term=GO:0035325
type II transforming growth factor beta receptor binding	Molecular Function	GO:0005114	3	7	2092	17840	0.001434034416826	0.00039237668161435	3.916777e-02	3.061298e-01	hsa:7049,TGFBR3,7049:down|hsa:7042,TGFB2,7042:down|hsa:7043,TGFB3,7043:up	http://amigo.geneontology.org/cgi-bin/amigo/term_details?term=GO:0005114
retinoic acid receptor activity	Molecular Function	GO:0003708	3	7	2092	17840	0.001434034416826	0.00039237668161435	3.916777e-02	3.061298e-01	hsa:6258,RXRG,6258:down|hsa:5916,RARG,5916:down|hsa:6256,RXRA,6256:down	http://amigo.geneontology.org/cgi-bin/amigo/term_details?term=GO:0003708
calcium-activated potassium channel activity	Molecular Function	GO:0015269	5	17	2092	17840	0.00239005736137667	0.000952914798206278	4.082591e-02	3.148577e-01	hsa:3782,KCNN3,3782:up|hsa:27345,KCNMB4,27345:down|hsa:157855,KCNU1,157855:down|hsa:3249,HPN,3249:up|hsa:27094,KCNMB3,27094:up	http://amigo.geneontology.org/cgi-bin/amigo/term_details?term=GO:0015269
myosin V binding	Molecular Function	GO:0031489	5	17	2092	17840	0.00239005736137667	0.000952914798206278	4.082591e-02	3.148577e-01	hsa:57111,RAB25,57111:down|hsa:51552,RAB14,51552:down|hsa:5865,RAB3B,5865:down|hsa:51560,RAB6B,51560:up|hsa:9545,RAB3D,9545:down	http://amigo.geneontology.org/cgi-bin/amigo/term_details?term=GO:0031489
microtubule motor activity	Molecular Function	GO:0003777	14	73	2092	17840	0.00669216061185468	0.00409192825112108	4.256424e-02	3.248675e-01	hsa:3833,KIFC1,3833:up|hsa:24137,KIF4A,24137:up|hsa:1768,DNAH6,1768:down|hsa:9928,KIF14,9928:up|hsa:23303,KIF13B,23303:down|hsa:147700,KLC3,147700:down|hsa:10749,KIF1C,10749:down|hsa:63971,KIF13A,63971:down|hsa:347240,KIF24,347240:up|hsa:9585,KIF20B,9585:up|hsa:11004,KIF2C,11004:up|hsa:1062,CENPE,1062:up|hsa:144132,DNHD1,144132:up|hsa:374654,KIF7,374654:down	http://amigo.geneontology.org/cgi-bin/amigo/term_details?term=GO:0003777
gamma-catenin binding	Molecular Function	GO:0045295	4	12	2092	17840	0.00191204588910134	0.000672645739910314	4.306346e-02	3.248675e-01	hsa:1825,DSC3,1825:down|hsa:1828,DSG1,1828:down|hsa:51176,LEF1,51176:up|hsa:6934,TCF7L2,6934:down	http://amigo.geneontology.org/cgi-bin/amigo/term_details?term=GO:0045295
ionotropic glutamate receptor binding	Molecular Function	GO:0035255	6	23	2092	17840	0.00286806883365201	0.00128923766816143	4.497208e-02	3.352726e-01	hsa:1740,DLG2,1740:down|hsa:154,ADRB2,154:down|hsa:5913,RAPSN,5913:down|hsa:81832,NETO1,81832:down|hsa:10369,CACNG2,10369:up|hsa:81831,NETO2,81831:up	http://amigo.geneontology.org/cgi-bin/amigo/term_details?term=GO:0035255
aspartic-type endopeptidase activity	Molecular Function	GO:0004190	6	23	2092	17840	0.00286806883365201	0.00128923766816143	4.497208e-02	3.352726e-01	hsa:836,CASP3,836:up|hsa:151516,ASPRV1,151516:down|hsa:81502,HM13,81502:down|hsa:56675,NRIP3,56675:up|hsa:121665,SPPL3,121665:down|hsa:162540,SPPL2C,162540:up	http://amigo.geneontology.org/cgi-bin/amigo/term_details?term=GO:0004190
chemokine receptor binding	Molecular Function	GO:0042379	11	54	2092	17840	0.00525812619502868	0.00302690582959641	4.630327e-02	3.403963e-01	hsa:4283,CXCL9,4283:up|hsa:5197,PF4V1,5197:down|hsa:3627,CXCL10,3627:up|hsa:10563,CXCL13,10563:up|hsa:6363,CCL19,6363:up|hsa:6355,CCL8,6355:up|hsa:3576,CXCL8,3576:up|hsa:2919,CXCL1,2919:up|hsa:10850,CCL27,10850:down|hsa:6352,CCL5,6352:up|hsa:6370,CCL25,6370:up	http://amigo.geneontology.org/cgi-bin/amigo/term_details?term=GO:0042379
cysteine-type endopeptidase inhibitor activity	Molecular Function	GO:0004869	11	54	2092	17840	0.00525812619502868	0.00302690582959641	4.630327e-02	3.403963e-01	hsa:10406,WFDC2,10406:up|hsa:6317,SERPINB3,6317:up|hsa:51176,LEF1,51176:up|hsa:128822,CST9,128822:down|hsa:140880,CST11,140880:up|hsa:5272,SERPINB9,5272:up|hsa:1474,CST6,1474:down|hsa:1470,CST2,1470:up|hsa:939,CD27,939:up|hsa:8740,TNFSF14,8740:up|hsa:6622,SNCA,6622:down	http://amigo.geneontology.org/cgi-bin/amigo/term_details?term=GO:0004869
RNA polymerase II core promoter proximal region sequence-specific DNA binding transcription factor activity	Molecular Function	GO:0000982	49	329	2092	17840	0.0234225621414914	0.0184417040358744	4.651989e-02	3.415570e-01	hsa:64919,BCL11B,64919:down|hsa:333929,SNAI3,333929:up|hsa:51621,KLF13,51621:down|hsa:11317,RBPJL,11317:up|hsa:2625,GATA3,2625:down|hsa:6596,HLTF,6596:up|hsa:10725,NFAT5,10725:down|hsa:93986,FOXP2,93986:down|hsa:3670,ISL1,3670:down|hsa:2019,EN1,2019:down|hsa:1046,CDX4,1046:down|hsa:29841,GRHL1,29841:down|hsa:3642,INSM1,3642:up|hsa:5452,POU2F2,5452:down|hsa:4603,MYBL1,4603:up|hsa:5241,PGR,5241:dow…	http://amigo.geneontology.org/cgi-bin/amigo/term_details?term=GO:0000982
enzyme inhibitor activity	Molecular Function	GO:0004857	53	361	2092	17840	0.0253346080305927	0.0202354260089686	4.969338e-02	3.603080e-01	hsa:116154,PHACTR3,116154:up|hsa:836,CASP3,836:up|hsa:80059,LRRTM4,80059:down|hsa:57689,LRRC4C,57689:down|hsa:5270,SERPINE2,5270:up|hsa:256394,SERPINA11,256394:down|hsa:340267,COL28A1,340267:down|hsa:80851,SH3BP5L,80851:up|hsa:145264,SERPINA12,145264:down|hsa:27329,ANGPTL3,27329:down|hsa:140880,CST11,140880:up|hsa:5272,SERPINB9,5272:up|hsa:131578,LRRC15,131578:up|hsa:1474,CST6,1474:down|hsa:939,C…	http://amigo.geneontology.org/cgi-bin/amigo/term_details?term=GO:0004857
Notch binding	Molecular Function	GO:0005112	5	18	2092	17840	0.00239005736137667	0.00100896860986547	5.124201e-02	3.675407e-01	hsa:4856,NOV,4856:down|hsa:10683,DLL3,10683:up|hsa:79094,CHAC1,79094:up|hsa:92737,DNER,92737:down|hsa:56892,C8orf4,56892:up	http://amigo.geneontology.org/cgi-bin/amigo/term_details?term=GO:0005112
PDZ domain binding	Molecular Function	GO:0030165	16	89	2092	17840	0.00764818355640535	0.00498878923766816	5.330325e-02	3.785202e-01	hsa:2898,GRIK2,2898:down|hsa:491,ATP2B2,491:up|hsa:59338,PLEKHA1,59338:down|hsa:23705,CADM1,23705:down|hsa:1080,CFTR,1080:down|hsa:320,APBA1,320:down|hsa:10458,BAIAP2,10458:down|hsa:64130,LIN7B,64130:down|hsa:7049,TGFBR3,7049:down|hsa:9928,KIF14,9928:up|hsa:51,ACOX1,51:down|hsa:2917,GRM7,2917:down|hsa:85407,NKD1,85407:down|hsa:92,ACVR2A,92:down|hsa:440193,CCDC88C,440193:up|hsa:6583,SLC22A4,6583:up	http://amigo.geneontology.org/cgi-bin/amigo/term_details?term=GO:0030165
aspartic-type peptidase activity	Molecular Function	GO:0070001	6	24	2092	17840	0.00286806883365201	0.00134529147982063	5.422561e-02	3.815200e-01	hsa:836,CASP3,836:up|hsa:151516,ASPRV1,151516:down|hsa:81502,HM13,81502:down|hsa:56675,NRIP3,56675:up|hsa:121665,SPPL3,121665:down|hsa:162540,SPPL2C,162540:up	http://amigo.geneontology.org/cgi-bin/amigo/term_details?term=GO:0070001
protein phosphorylated amino acid binding	Molecular Function	GO:0045309	6	24	2092	17840	0.00286806883365201	0.00134529147982063	5.422561e-02	3.815200e-01	hsa:84867,PTPN5,84867:up|hsa:26228,STAP1,26228:up|hsa:55294,FBXW7,55294:down|hsa:5774,PTPN3,5774:down|hsa:64092,SAMSN1,64092:up|hsa:7535,ZAP70,7535:up	http://amigo.geneontology.org/cgi-bin/amigo/term_details?term=GO:0045309
RNA polymerase II core promoter proximal region sequence-specific DNA binding transcription factor activity involved in positive regulation of transcription	Molecular Function	GO:0001077	35	227	2092	17840	0.0167304015296367	0.0127242152466368	5.488426e-02	3.828249e-01	hsa:64919,BCL11B,64919:down|hsa:51621,KLF13,51621:down|hsa:2625,GATA3,2625:down|hsa:6596,HLTF,6596:up|hsa:10725,NFAT5,10725:down|hsa:3670,ISL1,3670:down|hsa:1046,CDX4,1046:down|hsa:29841,GRHL1,29841:down|hsa:5452,POU2F2,5452:down|hsa:4603,MYBL1,4603:up|hsa:93649,MYOCD,93649:down|hsa:25833,POU2F3,25833:down|hsa:5241,PGR,5241:down|hsa:5079,PAX5,5079:up|hsa:4222,MEOX1,4222:up|hsa:5359,PLSCR1,5359:up…	http://amigo.geneontology.org/cgi-bin/amigo/term_details?term=GO:0001077
alcohol dehydrogenase (NAD) activity	Molecular Function	GO:0004022	3	8	2092	17840	0.001434034416826	0.000448430493273543	5.730853e-02	3.828249e-01	hsa:124,ADH1A,124:down|hsa:130,ADH6,130:down|hsa:126,ADH1C,126:down	http://amigo.geneontology.org/cgi-bin/amigo/term_details?term=GO:0004022
cytidine deaminase activity	Molecular Function	GO:0004126	3	8	2092	17840	0.001434034416826	0.000448430493273543	5.730853e-02	3.828249e-01	hsa:164668,APOBEC3H,164668:up|hsa:200315,APOBEC3A,200315:up|hsa:60489,APOBEC3G,60489:up	http://amigo.geneontology.org/cgi-bin/amigo/term_details?term=GO:0004126
acetylcholine receptor binding	Molecular Function	GO:0033130	3	8	2092	17840	0.001434034416826	0.000448430493273543	5.730853e-02	3.828249e-01	hsa:79608,RIC3,79608:down|hsa:5913,RAPSN,5913:down|hsa:9378,NRXN1,9378:down	http://amigo.geneontology.org/cgi-bin/amigo/term_details?term=GO:0033130
AT DNA binding	Molecular Function	GO:0003680	3	8	2092	17840	0.001434034416826	0.000448430493273543	5.730853e-02	3.828249e-01	hsa:3184,HNRNPD,3184:down|hsa:5456,POU3F4,5456:down|hsa:1396,CRIP1,1396:up	http://amigo.geneontology.org/cgi-bin/amigo/term_details?term=GO:0003680
beta-catenin binding	Molecular Function	GO:0008013	15	83	2092	17840	0.00717017208413002	0.004652466367713	5.769667e-02	3.847548e-01	hsa:56998,CTNNBIP1,56998:down|hsa:23189,KANK1,23189:down|hsa:9231,DLG5,9231:down|hsa:57658,CALCOCO1,57658:down|hsa:51176,LEF1,51176:up|hsa:29119,CTNNA3,29119:down|hsa:4303,FOXO4,4303:down|hsa:10076,PTPRU,10076:down|hsa:9314,KLF4,9314:down|hsa:8313,AXIN2,8313:down|hsa:367,AR,367:down|hsa:168002,DACT2,168002:down|hsa:6095,RORA,6095:down|hsa:6934,TCF7L2,6934:down|hsa:116931,MED12L,116931:up	http://amigo.geneontology.org/cgi-bin/amigo/term_details?term=GO:0008013
calcium-dependent phospholipid binding	Molecular Function	GO:0005544	9	43	2092	17840	0.00430210325047801	0.00241031390134529	5.843129e-02	3.874321e-01	hsa:8448,DOC2A,8448:up|hsa:728113,ANXA8L1,728113:down|hsa:51760,SYT17,51760:down|hsa:6861,SYT5,6861:up|hsa:143425,SYT9,143425:down|hsa:8416,ANXA9,8416:down|hsa:341359,SYT10,341359:down|hsa:388125,C2CD4B,388125:up|hsa:90019,SYT8,90019:down	http://amigo.geneontology.org/cgi-bin/amigo/term_details?term=GO:0005544
ion gated channel activity	Molecular Function	GO:0022839	9	43	2092	17840	0.00430210325047801	0.00241031390134529	5.843129e-02	3.874321e-01	hsa:27345,KCNMB4,27345:down|hsa:157855,KCNU1,157855:down|hsa:27094,KCNMB3,27094:up|hsa:3782,KCNN3,3782:up|hsa:57719,ANO8,57719:down|hsa:338440,ANO9,338440:down|hsa:55107,ANO1,55107:down|hsa:1179,CLCA1,1179:down|hsa:3249,HPN,3249:up	http://amigo.geneontology.org/cgi-bin/amigo/term_details?term=GO:0022839
syntaxin binding	Molecular Function	GO:0019905	15	84	2092	17840	0.00717017208413002	0.0047085201793722	6.295147e-02	4.097521e-01	hsa:8448,DOC2A,8448:up|hsa:5771,PTPN2,5771:up|hsa:51760,SYT17,51760:down|hsa:9515,STXBP5L,9515:down|hsa:6861,SYT5,6861:up|hsa:23025,UNC13A,23025:up|hsa:143425,SYT9,143425:down|hsa:341359,SYT10,341359:down|hsa:857,CAV1,857:down|hsa:6844,VAMP2,6844:down|hsa:5413,SEPT5,5413:down|hsa:255928,SYT14,255928:down|hsa:594855,CPLX3,594855:up|hsa:90019,SYT8,90019:down|hsa:6709,SPTAN1,6709:down	http://amigo.geneontology.org/cgi-bin/amigo/term_details?term=GO:0019905
triglyceride lipase activity	Molecular Function	GO:0004806	5	19	2092	17840	0.00239005736137667	0.00106502242152466	6.306589e-02	4.097521e-01	hsa:9388,LIPG,9388:up|hsa:8513,LIPF,8513:down|hsa:643418,LIPN,643418:down|hsa:340654,LIPM,340654:down|hsa:313,AOAH,313:up	http://amigo.geneontology.org/cgi-bin/amigo/term_details?term=GO:0004806
proline-rich region binding	Molecular Function	GO:0070064	5	19	2092	17840	0.00239005736137667	0.00106502242152466	6.306589e-02	4.097521e-01	hsa:595,CCND1,595:down|hsa:10413,YAP1,10413:down|hsa:64762,GAREM1,64762:down|hsa:2690,GHR,2690:down|hsa:10458,BAIAP2,10458:down	http://amigo.geneontology.org/cgi-bin/amigo/term_details?term=GO:0070064
phospholipase A2 activity	Molecular Function	GO:0004623	7	31	2092	17840	0.00334608030592734	0.00173766816143498	6.356020e-02	4.101021e-01	hsa:30814,PLA2G2E,30814:up|hsa:5920,RARRES3,5920:up|hsa:151056,PLB1,151056:down|hsa:255189,PLA2G4F,255189:down|hsa:8398,PLA2G6,8398:down|hsa:171586,ABHD3,171586:up|hsa:50487,PLA2G3,50487:down	http://amigo.geneontology.org/cgi-bin/amigo/term_details?term=GO:0004623
phospholipase C activity	Molecular Function	GO:0004629	7	31	2092	17840	0.00334608030592734	0.00173766816143498	6.356020e-02	4.101021e-01	hsa:5332,PLCB4,5332:down|hsa:113026,PLCD3,113026:down|hsa:6352,CCL5,6352:up|hsa:89869,PLCZ1,89869:down|hsa:5330,PLCB2,5330:up|hsa:1131,CHRM3,1131:down|hsa:1909,EDNRA,1909:up	http://amigo.geneontology.org/cgi-bin/amigo/term_details?term=GO:0004629
tumor necrosis factor receptor binding	Molecular Function	GO:0005164	7	31	2092	17840	0.00334608030592734	0.00173766816143498	6.356020e-02	4.101021e-01	hsa:8743,TNFSF10,8743:up|hsa:841,CASP8,841:up|hsa:7185,TRAF1,7185:up|hsa:8740,TNFSF14,8740:up|hsa:4925,NUCB2,4925:up|hsa:4049,LTA,4049:up|hsa:6772,STAT1,6772:up	http://amigo.geneontology.org/cgi-bin/amigo/term_details?term=GO:0005164
peptide antigen binding	Molecular Function	GO:0042605	6	25	2092	17840	0.00286806883365201	0.00140134529147982	6.454570e-02	4.110236e-01	hsa:6892,TAPBP,6892:up|hsa:563,AZGP1,563:down|hsa:3134,HLA-F,3134:up|hsa:1718,DHCR24,1718:down|hsa:6890,TAP1,6890:up|hsa:8140,SLC7A5,8140:up	http://amigo.geneontology.org/cgi-bin/amigo/term_details?term=GO:0042605
neurotransmitter transporter activity	Molecular Function	GO:0005326	6	25	2092	17840	0.00286806883365201	0.00140134529147982	6.454570e-02	4.110236e-01	hsa:6534,SLC6A7,6534:up|hsa:6582,SLC22A2,6582:down|hsa:6539,SLC6A12,6539:up|hsa:6536,SLC6A9,6536:down|hsa:6535,SLC6A8,6535:down|hsa:594855,CPLX3,594855:up	http://amigo.geneontology.org/cgi-bin/amigo/term_details?term=GO:0005326
transferase activity, transferring pentosyl groups	Molecular Function	GO:0016763	10	51	2092	17840	0.00478011472275335	0.00285874439461883	6.951234e-02	4.110236e-01	hsa:3251,HPRT1,3251:up|hsa:4860,PNP,4860:up|hsa:54625,PARP14,54625:up|hsa:7378,UPP1,7378:up|hsa:64131,XYLT1,64131:down|hsa:79668,PARP8,79668:up|hsa:132954,PDCL2,132954:down|hsa:165631,PARP15,165631:up|hsa:83666,PARP9,83666:up|hsa:10135,NAMPT,10135:up	http://amigo.geneontology.org/cgi-bin/amigo/term_details?term=GO:0016763
neurotrophin receptor activity	Molecular Function	GO:0005030	2	4	2092	17840	0.000956022944550669	0.000224215246636771	7.015320e-02	4.110236e-01	hsa:4916,NTRK3,4916:down|hsa:4914,NTRK1,4914:up	http://amigo.geneontology.org/cgi-bin/amigo/term_details?term=GO:0005030
retinoic acid 4-hydroxylase activity	Molecular Function	GO:0008401	2	4	2092	17840	0.000956022944550669	0.000224215246636771	7.015320e-02	4.110236e-01	hsa:56603,CYP26B1,56603:down|hsa:29785,CYP2S1,29785:up	http://amigo.geneontology.org/cgi-bin/amigo/term_details?term=GO:0008401
long-chain-acyl-CoA dehydrogenase activity	Molecular Function	GO:0004466	2	4	2092	17840	0.000956022944550669	0.000224215246636771	7.015320e-02	4.110236e-01	hsa:33,ACADL,33:down|hsa:9524,TECR,9524:down	http://amigo.geneontology.org/cgi-bin/amigo/term_details?term=GO:0004466
leukotriene-B4 20-monooxygenase activity	Molecular Function	GO:0050051	2	4	2092	17840	0.000956022944550669	0.000224215246636771	7.015320e-02	4.110236e-01	hsa:8529,CYP4F2,8529:down|hsa:66002,CYP4F12,66002:down	http://amigo.geneontology.org/cgi-bin/amigo/term_details?term=GO:0050051
activin receptor activity, type I	Molecular Function	GO:0016361	2	4	2092	17840	0.000956022944550669	0.000224215246636771	7.015320e-02	4.110236e-01	hsa:130399,ACVR1C,130399:down|hsa:91,ACVR1B,91:down	http://amigo.geneontology.org/cgi-bin/amigo/term_details?term=GO:0016361
fucose binding	Molecular Function	GO:0042806	2	4	2092	17840	0.000956022944550669	0.000224215246636771	7.015320e-02	4.110236e-01	hsa:388512,CLEC17A,388512:up|hsa:6403,SELP,6403:up	http://amigo.geneontology.org/cgi-bin/amigo/term_details?term=GO:0042806
urea channel activity	Molecular Function	GO:0015265	2	4	2092	17840	0.000956022944550669	0.000224215246636771	7.015320e-02	4.110236e-01	hsa:89872,AQP10,89872:up|hsa:6563,SLC14A1,6563:down	http://amigo.geneontology.org/cgi-bin/amigo/term_details?term=GO:0015265
chondroitin 4-sulfotransferase activity	Molecular Function	GO:0047756	2	4	2092	17840	0.000956022944550669	0.000224215246636771	7.015320e-02	4.110236e-01	hsa:50515,CHST11,50515:up|hsa:83539,CHST9,83539:down	http://amigo.geneontology.org/cgi-bin/amigo/term_details?term=GO:0047756
ATP-dependent 5'-3' DNA helicase activity	Molecular Function	GO:0043141	2	4	2092	17840	0.000956022944550669	0.000224215246636771	7.015320e-02	4.110236e-01	hsa:80119,PIF1,80119:up|hsa:92797,HELB,92797:up	http://amigo.geneontology.org/cgi-bin/amigo/term_details?term=GO:0043141
sodium:bicarbonate symporter activity	Molecular Function	GO:0008510	2	4	2092	17840	0.000956022944550669	0.000224215246636771	7.015320e-02	4.110236e-01	hsa:9497,SLC4A7,9497:up|hsa:83697,SLC4A9,83697:up	http://amigo.geneontology.org/cgi-bin/amigo/term_details?term=GO:0008510
caffeine oxidase activity	Molecular Function	GO:0034875	2	4	2092	17840	0.000956022944550669	0.000224215246636771	7.015320e-02	4.110236e-01	hsa:1559,CYP2C9,1559:down|hsa:1576,CYP3A4,1576:down	http://amigo.geneontology.org/cgi-bin/amigo/term_details?term=GO:0034875
alkane 1-monooxygenase activity	Molecular Function	GO:0018685	2	4	2092	17840	0.000956022944550669	0.000224215246636771	7.015320e-02	4.110236e-01	hsa:8529,CYP4F2,8529:down|hsa:66002,CYP4F12,66002:down	http://amigo.geneontology.org/cgi-bin/amigo/term_details?term=GO:0018685
A-type (transient outward) potassium channel activity	Molecular Function	GO:0005250	2	4	2092	17840	0.000956022944550669	0.000224215246636771	7.015320e-02	4.110236e-01	hsa:3752,KCND3,3752:down|hsa:3750,KCND1,3750:up	http://amigo.geneontology.org/cgi-bin/amigo/term_details?term=GO:0005250
type III transforming growth factor beta receptor binding	Molecular Function	GO:0034714	2	4	2092	17840	0.000956022944550669	0.000224215246636771	7.015320e-02	4.110236e-01	hsa:7042,TGFB2,7042:down|hsa:7043,TGFB3,7043:up	http://amigo.geneontology.org/cgi-bin/amigo/term_details?term=GO:0034714
lipoteichoic acid binding	Molecular Function	GO:0070891	2	4	2092	17840	0.000956022944550669	0.000224215246636771	7.015320e-02	4.110236e-01	hsa:3929,LBP,3929:up|hsa:923,CD6,923:up	http://amigo.geneontology.org/cgi-bin/amigo/term_details?term=GO:0070891
peptide-transporting ATPase activity	Molecular Function	GO:0015440	2	4	2092	17840	0.000956022944550669	0.000224215246636771	7.015320e-02	4.110236e-01	hsa:6892,TAPBP,6892:up|hsa:6890,TAP1,6890:up	http://amigo.geneontology.org/cgi-bin/amigo/term_details?term=GO:0015440
oxidoreductase activity, acting on CH or CH2 groups, quinone or similar compound as acceptor	Molecular Function	GO:0033695	2	4	2092	17840	0.000956022944550669	0.000224215246636771	7.015320e-02	4.110236e-01	hsa:1559,CYP2C9,1559:down|hsa:1576,CYP3A4,1576:down	http://amigo.geneontology.org/cgi-bin/amigo/term_details?term=GO:0033695
steroid hormone receptor activity	Molecular Function	GO:0003707	11	58	2092	17840	0.00525812619502868	0.00325112107623318	7.179523e-02	4.185712e-01	hsa:7068,THRB,7068:down|hsa:6258,RXRG,6258:down|hsa:10424,PGRMC2,10424:down|hsa:51176,LEF1,51176:up|hsa:7067,THRA,7067:down|hsa:6256,RXRA,6256:down|hsa:367,AR,367:down|hsa:9572,NR1D1,9572:down|hsa:5241,PGR,5241:down|hsa:6095,RORA,6095:down|hsa:5916,RARG,5916:down	http://amigo.geneontology.org/cgi-bin/amigo/term_details?term=GO:0003707
transmembrane receptor protein serine/threonine kinase binding	Molecular Function	GO:0070696	4	14	2092	17840	0.00191204588910134	0.0007847533632287	7.211746e-02	4.185712e-01	hsa:650,BMP2,650:down|hsa:656,BMP8B,656:up|hsa:652,BMP4,652:down|hsa:651,BMP3,651:down	http://amigo.geneontology.org/cgi-bin/amigo/term_details?term=GO:0070696
FAD binding	Molecular Function	GO:0071949	4	14	2092	17840	0.00191204588910134	0.0007847533632287	7.211746e-02	4.185712e-01	hsa:5625,PRODH,5625:down|hsa:1408,CRY2,1408:down|hsa:51,ACOX1,51:down|hsa:1727,CYB5R3,1727:down	http://amigo.geneontology.org/cgi-bin/amigo/term_details?term=GO:0071949
integrin binding	Molecular Function	GO:0005178	18	107	2092	17840	0.00860420650095602	0.00599775784753363	7.277541e-02	4.212932e-01	hsa:7094,TLN1,7094:up|hsa:8838,WISP3,8838:down|hsa:6423,SFRP2,6423:up|hsa:27329,ANGPTL3,27329:down|hsa:7148,TNXB,7148:down|hsa:9270,ITGB1BP1,9270:down|hsa:88,ACTN2,88:down|hsa:2013,EMP2,2013:down|hsa:10666,CD226,10666:up|hsa:5771,PTPN2,5771:up|hsa:4856,NOV,4856:down|hsa:2670,GFAP,2670:up|hsa:7070,THY1,7070:up|hsa:7103,TSPAN8,7103:down|hsa:2515,ADAM2,2515:down|hsa:8425,LTBP4,8425:down|hsa:3673,ITG…	http://amigo.geneontology.org/cgi-bin/amigo/term_details?term=GO:0005178
iron ion binding	Molecular Function	GO:0005506	24	151	2092	17840	0.011472275334608	0.00846412556053812	7.480684e-02	4.234048e-01	hsa:56603,CYP26B1,56603:down|hsa:59344,ALOXE3,59344:down|hsa:1588,CYP19A1,1588:up|hsa:1559,CYP2C9,1559:down|hsa:10826,FAXDC2,10826:down|hsa:9420,CYP7B1,9420:up|hsa:1573,CYP2J2,1573:down|hsa:1551,CYP3A7,1551:down|hsa:64816,CYP3A43,64816:down|hsa:1580,CYP4B1,1580:down|hsa:51302,CYP39A1,51302:down|hsa:4057,LTF,4057:up|hsa:1576,CYP3A4,1576:down|hsa:1562,CYP2C18,1562:down|hsa:6622,SNCA,6622:down|hsa:1…	http://amigo.geneontology.org/cgi-bin/amigo/term_details?term=GO:0005506
glucuronosyltransferase activity	Molecular Function	GO:0015020	6	26	2092	17840	0.00286806883365201	0.00145739910313901	7.593531e-02	4.234048e-01	hsa:54578,UGT1A6,54578:down|hsa:10941,UGT2A1,10941:down|hsa:10720,UGT2B11,10720:down|hsa:7364,UGT2B7,7364:down|hsa:55790,CSGALNACT1,55790:up|hsa:167127,UGT3A2,167127:down	http://amigo.geneontology.org/cgi-bin/amigo/term_details?term=GO:0015020
ankyrin binding	Molecular Function	GO:0030506	5	20	2092	17840	0.00239005736137667	0.00112107623318386	7.628886e-02	4.234048e-01	hsa:3785,KCNQ2,3785:down|hsa:2318,FLNC,2318:down|hsa:5339,PLEC,5339:down|hsa:57731,SPTBN4,57731:up|hsa:6710,SPTB,6710:up	http://amigo.geneontology.org/cgi-bin/amigo/term_details?term=GO:0030506
SH3/SH2 adaptor activity	Molecular Function	GO:0005070	10	52	2092	17840	0.00478011472275335	0.00291479820627803	7.743635e-02	4.234048e-01	hsa:1123,CHN1,1123:up|hsa:6452,SH3BP2,6452:down|hsa:10580,SORBS1,10580:down|hsa:4068,SH2D1A,4068:up|hsa:10045,SH2D3A,10045:down|hsa:10603,SH2B2,10603:up|hsa:9047,SH2D2A,9047:up|hsa:26228,STAP1,26228:up|hsa:84941,HSH2D,84941:up|hsa:10140,TOB1,10140:down	http://amigo.geneontology.org/cgi-bin/amigo/term_details?term=GO:0005070
receptor signaling protein tyrosine kinase activity	Molecular Function	GO:0004716	3	9	2092	17840	0.001434034416826	0.000504484304932735	7.866264e-02	4.234048e-01	hsa:7301,TYRO3,7301:down|hsa:3815,KIT,3815:down|hsa:1956,EGFR,1956:down	http://amigo.geneontology.org/cgi-bin/amigo/term_details?term=GO:0004716
profilin binding	Molecular Function	GO:0005522	3	9	2092	17840	0.001434034416826	0.000504484304932735	7.866264e-02	4.234048e-01	hsa:7456,WIPF1,7456:up|hsa:2017,CTTN,2017:down|hsa:752,FMNL1,752:up	http://amigo.geneontology.org/cgi-bin/amigo/term_details?term=GO:0005522
mRNA 3'-UTR AU-rich region binding	Molecular Function	GO:0035925	3	9	2092	17840	0.001434034416826	0.000504484304932735	7.866264e-02	4.234048e-01	hsa:3184,HNRNPD,3184:down|hsa:22849,CPEB3,22849:down|hsa:132864,CPEB2,132864:down	http://amigo.geneontology.org/cgi-bin/amigo/term_details?term=GO:0035925
protein binding involved in heterotypic cell-cell adhesion	Molecular Function	GO:0086080	3	9	2092	17840	0.001434034416826	0.000504484304932735	7.866264e-02	4.234048e-01	hsa:3728,JUP,3728:down|hsa:29119,CTNNA3,29119:down|hsa:1832,DSP,1832:down	http://amigo.geneontology.org/cgi-bin/amigo/term_details?term=GO:0086080
co-receptor binding	Molecular Function	GO:0039706	3	9	2092	17840	0.001434034416826	0.000504484304932735	7.866264e-02	4.234048e-01	hsa:650,BMP2,650:down|hsa:652,BMP4,652:down|hsa:4756,NEO1,4756:down	http://amigo.geneontology.org/cgi-bin/amigo/term_details?term=GO:0039706
chloride channel inhibitor activity	Molecular Function	GO:0019869	3	9	2092	17840	0.001434034416826	0.000504484304932735	7.866264e-02	4.234048e-01	hsa:65125,WNK1,65125:down|hsa:1080,CFTR,1080:down|hsa:6804,STX1A,6804:up	http://amigo.geneontology.org/cgi-bin/amigo/term_details?term=GO:0019869
cargo receptor activity	Molecular Function	GO:0038024	12	66	2092	17840	0.00573613766730402	0.00369955156950673	8.043043e-02	4.234048e-01	hsa:56241,SUSD2,56241:down|hsa:84000,TMPRSS13,84000:down|hsa:27283,TINAG,27283:down|hsa:64699,TMPRSS3,64699:up|hsa:8909,ENDOU,8909:down|hsa:923,CD6,923:up|hsa:4481,MSR1,4481:up|hsa:283316,CD163L1,283316:up|hsa:84439,HHIPL1,84439:up|hsa:56649,TMPRSS4,56649:up|hsa:7037,TFRC,7037:up|hsa:921,CD5,921:up	http://amigo.geneontology.org/cgi-bin/amigo/term_details?term=GO:0038024
carbohydrate binding	Molecular Function	GO:0030246	39	266	2092	17840	0.0186424474187381	0.0149103139013453	8.328574e-02	4.234048e-01	hsa:64841,GNPNAT1,64841:up|hsa:388512,CLEC17A,388512:up|hsa:6403,SELP,6403:up|hsa:3823,KLRC3,3823:up|hsa:6402,SELL,6402:up|hsa:1178,CLC,1178:up|hsa:3963,LGALS7,3963:down|hsa:387836,CLEC2A,387836:down|hsa:56241,SUSD2,56241:down|hsa:22925,PLA2R1,22925:down|hsa:50614,GALNT9,50614:down|hsa:27283,TINAG,27283:down|hsa:933,CD22,933:up|hsa:8909,ENDOU,8909:down|hsa:89858,SIGLEC12,89858:up|hsa:6518,SLC2A5,…	http://amigo.geneontology.org/cgi-bin/amigo/term_details?term=GO:0030246
potassium channel regulator activity	Molecular Function	GO:0015459	9	46	2092	17840	0.00430210325047801	0.00257847533632287	8.339954e-02	4.234048e-01	hsa:27012,KCNV1,27012:down|hsa:57628,DPP10,57628:down|hsa:65125,WNK1,65125:down|hsa:27345,KCNMB4,27345:down|hsa:5590,PRKCZ,5590:down|hsa:27094,KCNMB3,27094:up|hsa:6446,SGK1,6446:up|hsa:857,CAV1,857:down|hsa:154,ADRB2,154:down	http://amigo.geneontology.org/cgi-bin/amigo/term_details?term=GO:0015459
core promoter proximal region sequence-specific DNA binding	Molecular Function	GO:0000987	51	359	2092	17840	0.0243785850860421	0.0201233183856502	8.446890e-02	4.234048e-01	hsa:64919,BCL11B,64919:down|hsa:55893,ZNF395,55893:down|hsa:333929,SNAI3,333929:up|hsa:51621,KLF13,51621:down|hsa:11317,RBPJL,11317:up|hsa:2625,GATA3,2625:down|hsa:6596,HLTF,6596:up|hsa:10725,NFAT5,10725:down|hsa:93986,FOXP2,93986:down|hsa:3670,ISL1,3670:down|hsa:2019,EN1,2019:down|hsa:1046,CDX4,1046:down|hsa:29841,GRHL1,29841:down|hsa:57116,ZNF695,57116:up|hsa:3642,INSM1,3642:up|hsa:63948,DMRTB1…	http://amigo.geneontology.org/cgi-bin/amigo/term_details?term=GO:0000987
oxidoreductase activity, acting on CH-OH group of donors	Molecular Function	GO:0016614	21	131	2092	17840	0.010038240917782	0.00734304932735426	8.474279e-02	4.234048e-01	hsa:124,ADH1A,124:down|hsa:130,ADH6,130:down|hsa:441282,AKR1B15,441282:up|hsa:8513,LIPF,8513:down|hsa:1718,DHCR24,1718:down|hsa:57016,AKR1B10,57016:up|hsa:84439,HHIPL1,84439:up|hsa:9249,DHRS3,9249:down|hsa:64399,HHIP,64399:down|hsa:2819,GPD1,2819:down|hsa:126,ADH1C,126:down|hsa:2531,KDSR,2531:down|hsa:650,BMP2,650:down|hsa:195814,SDR16C5,195814:down|hsa:8529,CYP4F2,8529:down|hsa:3291,HSD11B2,3291…	http://amigo.geneontology.org/cgi-bin/amigo/term_details?term=GO:0016614
RNA polymerase II transcription factor binding transcription factor activity involved in positive regulation of transcription	Molecular Function	GO:0001190	10	53	2092	17840	0.00478011472275335	0.00297085201793722	8.589729e-02	4.234048e-01	hsa:3670,ISL1,3670:down|hsa:163732,CITED4,163732:down|hsa:83881,MIXL1,83881:up|hsa:9314,KLF4,9314:down|hsa:5307,PITX1,5307:up|hsa:5453,POU3F1,5453:down|hsa:6663,SOX10,6663:down|hsa:27063,ANKRD1,27063:down|hsa:93649,MYOCD,93649:down|hsa:116931,MED12L,116931:up	http://amigo.geneontology.org/cgi-bin/amigo/term_details?term=GO:0001190
peptidase activity, acting on L-amino acid peptides	Molecular Function	GO:0070011	78	572	2092	17840	0.0372848948374761	0.0320627802690583	8.624111e-02	4.234048e-01	hsa:3792,KEL,3792:up|hsa:8728,ADAM19,8728:up|hsa:836,CASP3,836:up|hsa:27299,ADAMDEC1,27299:up|hsa:728373,USP17L25,728373:down|hsa:3816,KLK1,3816:down|hsa:147968,CAPN12,147968:up|hsa:9313,MMP20,9313:down|hsa:56675,NRIP3,56675:up|hsa:64063,PRSS22,64063:up|hsa:9510,ADAMTS1,9510:up|hsa:1178,CLC,1178:up|hsa:3002,GZMB,3002:up|hsa:56649,TMPRSS4,56649:up|hsa:4057,LTF,4057:up|hsa:9372,ZFYVE9,9372:down|hsa…	http://amigo.geneontology.org/cgi-bin/amigo/term_details?term=GO:0070011
heparan sulfate sulfotransferase activity	Molecular Function	GO:0034483	4	15	2092	17840	0.00191204588910134	0.000840807174887892	8.956356e-02	4.234048e-01	hsa:9951,HS3ST4,9951:down|hsa:64711,HS3ST6,64711:down|hsa:9953,HS3ST3B1,9953:up|hsa:3340,NDST1,3340:down	http://amigo.geneontology.org/cgi-bin/amigo/term_details?term=GO:0034483
receptor serine/threonine kinase binding	Molecular Function	GO:0033612	4	15	2092	17840	0.00191204588910134	0.000840807174887892	8.956356e-02	4.234048e-01	hsa:650,BMP2,650:down|hsa:656,BMP8B,656:up|hsa:652,BMP4,652:down|hsa:651,BMP3,651:down	http://amigo.geneontology.org/cgi-bin/amigo/term_details?term=GO:0033612
structure-specific DNA binding	Molecular Function	GO:0043566	111	838	2092	17840	0.0530592734225621	0.0469730941704036	9.079172e-02	4.234048e-01	hsa:7067,THRA,7067:down|hsa:6256,RXRA,6256:down|hsa:2625,GATA3,2625:down|hsa:11317,RBPJL,11317:up|hsa:11004,KIF2C,11004:up|hsa:23635,SSBP2,23635:down|hsa:6596,HLTF,6596:up|hsa:6095,RORA,6095:down|hsa:8864,PER2,8864:down|hsa:1390,CREM,1390:up|hsa:100381270,ZBED6,100381270:down|hsa:3670,ISL1,3670:down|hsa:29841,GRHL1,29841:down|hsa:57116,ZNF695,57116:up|hsa:64859,NABP1,64859:up|hsa:63948,DMRTB1,639…	http://amigo.geneontology.org/cgi-bin/amigo/term_details?term=GO:0043566
microfilament motor activity	Molecular Function	GO:0000146	5	21	2092	17840	0.00239005736137667	0.00117713004484305	9.088181e-02	4.234048e-01	hsa:4622,MYH4,4622:down|hsa:4645,MYO5B,4645:down|hsa:4624,MYH6,4624:down|hsa:4620,MYH2,4620:down|hsa:53904,MYO3A,53904:down	http://amigo.geneontology.org/cgi-bin/amigo/term_details?term=GO:0000146
lipopolysaccharide binding	Molecular Function	GO:0001530	5	21	2092	17840	0.00239005736137667	0.00117713004484305	9.088181e-02	4.234048e-01	hsa:84659,RNASE7,84659:down|hsa:3929,LBP,3929:up|hsa:6403,SELP,6403:up|hsa:254240,BPIFC,254240:down|hsa:923,CD6,923:up	http://amigo.geneontology.org/cgi-bin/amigo/term_details?term=GO:0001530
direct ligand regulated sequence-specific DNA binding transcription factor activity	Molecular Function	GO:0098531	9	47	2092	17840	0.00430210325047801	0.00263452914798206	9.295042e-02	4.234048e-01	hsa:7068,THRB,7068:down|hsa:6258,RXRG,6258:down|hsa:5733,PTGER3,5733:down|hsa:7067,THRA,7067:down|hsa:6256,RXRA,6256:down|hsa:367,AR,367:down|hsa:9572,NR1D1,9572:down|hsa:6095,RORA,6095:down|hsa:5916,RARG,5916:down	http://amigo.geneontology.org/cgi-bin/amigo/term_details?term=GO:0098531
ligand-activated sequence-specific DNA binding RNA polymerase II transcription factor activity	Molecular Function	GO:0004879	9	47	2092	17840	0.00430210325047801	0.00263452914798206	9.295042e-02	4.234048e-01	hsa:7068,THRB,7068:down|hsa:6258,RXRG,6258:down|hsa:5733,PTGER3,5733:down|hsa:7067,THRA,7067:down|hsa:6256,RXRA,6256:down|hsa:367,AR,367:down|hsa:9572,NR1D1,9572:down|hsa:6095,RORA,6095:down|hsa:5916,RARG,5916:down	http://amigo.geneontology.org/cgi-bin/amigo/term_details?term=GO:0004879
phosphoric diester hydrolase activity	Molecular Function	GO:0008081	15	89	2092	17840	0.00717017208413002	0.00498878923766816	9.400784e-02	4.234048e-01	hsa:55512,SMPD3,55512:down|hsa:89869,PLCZ1,89869:down|hsa:5150,PDE7A,5150:up|hsa:5332,PLCB4,5332:down|hsa:54857,GDPD2,54857:down|hsa:5144,PDE4D,5144:down|hsa:113026,PLCD3,113026:down|hsa:5158,PDE6B,5158:up|hsa:6352,CCL5,6352:up|hsa:1267,CNP,1267:down|hsa:5330,PLCB2,5330:up|hsa:1131,CHRM3,1131:down|hsa:50940,PDE11A,50940:down|hsa:1909,EDNRA,1909:up|hsa:2822,GPLD1,2822:down	http://amigo.geneontology.org/cgi-bin/amigo/term_details?term=GO:0008081
core promoter proximal region DNA binding	Molecular Function	GO:0001159	51	362	2092	17840	0.0243785850860421	0.0202914798206278	9.423604e-02	4.234048e-01	hsa:64919,BCL11B,64919:down|hsa:55893,ZNF395,55893:down|hsa:333929,SNAI3,333929:up|hsa:51621,KLF13,51621:down|hsa:11317,RBPJL,11317:up|hsa:2625,GATA3,2625:down|hsa:6596,HLTF,6596:up|hsa:10725,NFAT5,10725:down|hsa:93986,FOXP2,93986:down|hsa:3670,ISL1,3670:down|hsa:2019,EN1,2019:down|hsa:1046,CDX4,1046:down|hsa:29841,GRHL1,29841:down|hsa:57116,ZNF695,57116:up|hsa:3642,INSM1,3642:up|hsa:63948,DMRTB1…	http://amigo.geneontology.org/cgi-bin/amigo/term_details?term=GO:0001159
protein homodimerization activity	Molecular Function	GO:0042803	94	703	2092	17840	0.0449330783938815	0.0394058295964126	9.448888e-02	4.234048e-01	hsa:51816,CECR1,51816:up|hsa:5817,PVR,5817:up|hsa:1410,CRYAB,1410:down|hsa:2898,GRIK2,2898:down|hsa:7067,THRA,7067:down|hsa:6890,TAP1,6890:up|hsa:7299,TYR,7299:down|hsa:10859,LILRB1,10859:up|hsa:253559,CADM2,253559:down|hsa:8527,DGKD,8527:up|hsa:6352,CCL5,6352:up|hsa:6672,SP100,6672:up|hsa:919,CD247,919:up|hsa:63948,DMRTB1,63948:up|hsa:3815,KIT,3815:down|hsa:60489,APOBEC3G,60489:up|hsa:26127,FGFR…	http://amigo.geneontology.org/cgi-bin/amigo/term_details?term=GO:0042803
extracellular ligand-gated ion channel activity	Molecular Function	GO:0005230	13	75	2092	17840	0.00621414913957935	0.00420403587443946	9.574405e-02	4.234048e-01	hsa:2559,GABRA6,2559:down|hsa:2898,GRIK2,2898:down|hsa:2561,GABRB2,2561:down|hsa:2906,GRIN2D,2906:up|hsa:2891,GRIA2,2891:down|hsa:2903,GRIN2A,2903:down|hsa:8001,GLRA3,8001:down|hsa:1134,CHRNA1,1134:up|hsa:1136,CHRNA3,1136:up|hsa:5026,P2RX5,5026:up|hsa:2557,GABRA4,2557:down|hsa:2892,GRIA3,2892:up|hsa:2893,GRIA4,2893:down	http://amigo.geneontology.org/cgi-bin/amigo/term_details?term=GO:0005230
calmodulin binding	Molecular Function	GO:0005516	27	178	2092	17840	0.012906309751434	0.00997757847533632	9.685153e-02	4.234048e-01	hsa:4622,MYH4,4622:down|hsa:4645,MYO5B,4645:down|hsa:57662,CAMSAP3,57662:down|hsa:259266,ASPM,259266:up|hsa:53904,MYO3A,53904:down|hsa:491,ATP2B2,491:up|hsa:57172,CAMK1G,57172:up|hsa:65108,MARCKSL1,65108:up|hsa:57118,CAMK1D,57118:down|hsa:6844,VAMP2,6844:down|hsa:23352,UBR4,23352:down|hsa:4619,MYH1,4619:down|hsa:1264,CNN1,1264:down|hsa:5996,RGS1,5996:up|hsa:4629,MYH11,4629:down|hsa:29904,EEF2K,29…	http://amigo.geneontology.org/cgi-bin/amigo/term_details?term=GO:0005516
phosphoric ester hydrolase activity	Molecular Function	GO:0042578	50	355	2092	17840	0.0239005736137667	0.0198991031390135	9.701757e-02	4.234048e-01	hsa:84867,PTPN5,84867:up|hsa:7803,PTP4A1,7803:up|hsa:89869,PLCZ1,89869:down|hsa:11099,PTPN21,11099:down|hsa:5774,PTPN3,5774:down|hsa:113026,PLCD3,113026:down|hsa:6352,CCL5,6352:up|hsa:2053,EPHX2,2053:down|hsa:8226,PUDP,8226:down|hsa:11072,DUSP14,11072:down|hsa:80055,PGAP1,80055:down|hsa:1847,DUSP5,1847:up|hsa:761,CA3,761:down|hsa:5771,PTPN2,5771:up|hsa:57026,PDXP,57026:up|hsa:55512,SMPD3,55512:do…	http://amigo.geneontology.org/cgi-bin/amigo/term_details?term=GO:0042578
protein dimerization activity	Molecular Function	GO:0046983	146	1126	2092	17840	0.0697896749521989	0.0631165919282511	1.000004e-01	4.234048e-01	hsa:51816,CECR1,51816:up|hsa:1410,CRYAB,1410:down|hsa:2898,GRIK2,2898:down|hsa:6256,RXRA,6256:down|hsa:6890,TAP1,6890:up|hsa:10859,LILRB1,10859:up|hsa:2625,GATA3,2625:down|hsa:253559,CADM2,253559:down|hsa:3400,ID4,3400:down|hsa:6352,CCL5,6352:up|hsa:8329,HIST1H2AI,8329:up|hsa:23225,NUP210,23225:up|hsa:919,CD247,919:up|hsa:63948,DMRTB1,63948:up|hsa:60489,APOBEC3G,60489:up|hsa:148,ADRA1A,148:down|h…	http://amigo.geneontology.org/cgi-bin/amigo/term_details?term=GO:0046983
calcium activated cation channel activity	Molecular Function	GO:0005227	6	28	2092	17840	0.00286806883365201	0.0015695067264574	1.018759e-01	4.234048e-01	hsa:3782,KCNN3,3782:up|hsa:27345,KCNMB4,27345:down|hsa:157855,KCNU1,157855:down|hsa:55107,ANO1,55107:down|hsa:3249,HPN,3249:up|hsa:27094,KCNMB3,27094:up	http://amigo.geneontology.org/cgi-bin/amigo/term_details?term=GO:0005227
RNA polymerase II core promoter proximal region sequence-specific DNA binding	Molecular Function	GO:0000978	48	341	2092	17840	0.0229445506692161	0.0191143497757848	1.028619e-01	4.234048e-01	hsa:64919,BCL11B,64919:down|hsa:55893,ZNF395,55893:down|hsa:333929,SNAI3,333929:up|hsa:51621,KLF13,51621:down|hsa:11317,RBPJL,11317:up|hsa:6596,HLTF,6596:up|hsa:10725,NFAT5,10725:down|hsa:93986,FOXP2,93986:down|hsa:3670,ISL1,3670:down|hsa:2019,EN1,2019:down|hsa:1046,CDX4,1046:down|hsa:29841,GRHL1,29841:down|hsa:57116,ZNF695,57116:up|hsa:3642,INSM1,3642:up|hsa:5993,RFX5,5993:up|hsa:5452,POU2F2,545…	http://amigo.geneontology.org/cgi-bin/amigo/term_details?term=GO:0000978
fatty acid synthase activity	Molecular Function	GO:0004312	3	10	2092	17840	0.001434034416826	0.000560538116591928	1.029014e-01	4.234048e-01	hsa:79071,ELOVL6,79071:down|hsa:55301,OLAH,55301:down|hsa:79993,ELOVL7,79993:down	http://amigo.geneontology.org/cgi-bin/amigo/term_details?term=GO:0004312
calcium-transporting ATPase activity	Molecular Function	GO:0005388	3	10	2092	17840	0.001434034416826	0.000560538116591928	1.029014e-01	4.234048e-01	hsa:487,ATP2A1,487:up|hsa:9914,ATP2C2,9914:down|hsa:491,ATP2B2,491:up	http://amigo.geneontology.org/cgi-bin/amigo/term_details?term=GO:0005388
transforming growth factor beta-activated receptor activity	Molecular Function	GO:0005024	3	10	2092	17840	0.001434034416826	0.000560538116591928	1.029014e-01	4.234048e-01	hsa:4052,LTBP1,4052:up|hsa:7049,TGFBR3,7049:down|hsa:8425,LTBP4,8425:down	http://amigo.geneontology.org/cgi-bin/amigo/term_details?term=GO:0005024
outward rectifier potassium channel activity	Molecular Function	GO:0015271	3	10	2092	17840	0.001434034416826	0.000560538116591928	1.029014e-01	4.234048e-01	hsa:3752,KCND3,3752:down|hsa:3750,KCND1,3750:up|hsa:3738,KCNA3,3738:up	http://amigo.geneontology.org/cgi-bin/amigo/term_details?term=GO:0015271
translation repressor activity, nucleic acid binding	Molecular Function	GO:0000900	3	10	2092	17840	0.001434034416826	0.000560538116591928	1.029014e-01	4.234048e-01	hsa:22849,CPEB3,22849:down|hsa:400961,PAIP2B,400961:down|hsa:132864,CPEB2,132864:down	http://amigo.geneontology.org/cgi-bin/amigo/term_details?term=GO:0000900
lipid phosphatase activity	Molecular Function	GO:0042577	3	10	2092	17840	0.001434034416826	0.000560538116591928	1.029014e-01	4.234048e-01	hsa:2053,EPHX2,2053:down|hsa:163404,PLPPR5,163404:down|hsa:8612,PLPP2,8612:down	http://amigo.geneontology.org/cgi-bin/amigo/term_details?term=GO:0042577
neurotrophin binding	Molecular Function	GO:0043121	3	10	2092	17840	0.001434034416826	0.000560538116591928	1.029014e-01	4.234048e-01	hsa:4916,NTRK3,4916:down|hsa:4914,NTRK1,4914:up|hsa:5046,PCSK6,5046:down	http://amigo.geneontology.org/cgi-bin/amigo/term_details?term=GO:0043121
vinculin binding	Molecular Function	GO:0017166	3	10	2092	17840	0.001434034416826	0.000560538116591928	1.029014e-01	4.234048e-01	hsa:23336,SYNM,23336:down|hsa:1756,DMD,1756:down|hsa:7094,TLN1,7094:up	http://amigo.geneontology.org/cgi-bin/amigo/term_details?term=GO:0017166
phospholipid scramblase activity	Molecular Function	GO:0017128	3	10	2092	17840	0.001434034416826	0.000560538116591928	1.029014e-01	4.234048e-01	hsa:338440,ANO9,338440:down|hsa:5359,PLSCR1,5359:up|hsa:57047,PLSCR2,57047:down	http://amigo.geneontology.org/cgi-bin/amigo/term_details?term=GO:0017128
phosphatidylinositol 3-kinase regulatory subunit binding	Molecular Function	GO:0036312	3	10	2092	17840	0.001434034416826	0.000560538116591928	1.029014e-01	4.234048e-01	hsa:84985,FAM83A,84985:up|hsa:5783,PTPN13,5783:down|hsa:7494,XBP1,7494:up	http://amigo.geneontology.org/cgi-bin/amigo/term_details?term=GO:0036312
oligosaccharide binding	Molecular Function	GO:0070492	3	10	2092	17840	0.001434034416826	0.000560538116591928	1.029014e-01	4.234048e-01	hsa:148003,LGALS16,148003:up|hsa:6403,SELP,6403:up|hsa:6401,SELE,6401:up	http://amigo.geneontology.org/cgi-bin/amigo/term_details?term=GO:0070492
anion:cation symporter activity	Molecular Function	GO:0015296	9	48	2092	17840	0.00430210325047801	0.00269058295964126	1.031130e-01	4.234048e-01	hsa:6534,SLC6A7,6534:up|hsa:6539,SLC6A12,6539:up|hsa:6536,SLC6A9,6536:down|hsa:83697,SLC4A9,83697:up|hsa:345274,SLC10A6,345274:down|hsa:9497,SLC4A7,9497:up|hsa:6557,SLC12A1,6557:down|hsa:6535,SLC6A8,6535:down|hsa:6574,SLC20A1,6574:up	http://amigo.geneontology.org/cgi-bin/amigo/term_details?term=GO:0015296
phospholipid transporter activity	Molecular Function	GO:0005548	9	48	2092	17840	0.00430210325047801	0.00269058295964126	1.031130e-01	4.234048e-01	hsa:4547,MTTP,4547:down|hsa:5359,PLSCR1,5359:up|hsa:10079,ATP9A,10079:down|hsa:148229,ATP8B3,148229:up|hsa:338440,ANO9,338440:down|hsa:57205,ATP10D,57205:down|hsa:10650,PRELID3A,10650:up|hsa:26207,PITPNC1,26207:up|hsa:57047,PLSCR2,57047:down	http://amigo.geneontology.org/cgi-bin/amigo/term_details?term=GO:0005548
channel regulator activity	Molecular Function	GO:0016247	20	127	2092	17840	0.00956022944550669	0.00711883408071749	1.041732e-01	4.234048e-01	hsa:27012,KCNV1,27012:down|hsa:57628,DPP10,57628:down|hsa:66004,LYNX1,66004:down|hsa:5774,PTPN3,5774:down|hsa:154,ADRB2,154:down|hsa:857,CAV1,857:down|hsa:9378,NRXN1,9378:down|hsa:1080,CFTR,1080:down|hsa:2822,GPLD1,2822:down|hsa:65125,WNK1,65125:down|hsa:132320,SCLT1,132320:up|hsa:27345,KCNMB4,27345:down|hsa:6804,STX1A,6804:up|hsa:64699,TMPRSS3,64699:up|hsa:2917,GRM7,2917:down|hsa:5590,PRKCZ,5590…	http://amigo.geneontology.org/cgi-bin/amigo/term_details?term=GO:0016247
excitatory extracellular ligand-gated ion channel activity	Molecular Function	GO:0005231	10	55	2092	17840	0.00478011472275335	0.00308295964125561	1.044303e-01	4.234048e-01	hsa:2898,GRIK2,2898:down|hsa:2906,GRIN2D,2906:up|hsa:2891,GRIA2,2891:down|hsa:2903,GRIN2A,2903:down|hsa:1134,CHRNA1,1134:up|hsa:1136,CHRNA3,1136:up|hsa:8001,GLRA3,8001:down|hsa:5026,P2RX5,5026:up|hsa:2892,GRIA3,2892:up|hsa:2893,GRIA4,2893:down	http://amigo.geneontology.org/cgi-bin/amigo/term_details?term=GO:0005231
neurotransmitter receptor activity	Molecular Function	GO:0030594	17	105	2092	17840	0.00812619502868069	0.00588565022421525	1.046488e-01	4.234048e-01	hsa:2898,GRIK2,2898:down|hsa:2891,GRIA2,2891:down|hsa:8001,GLRA3,8001:down|hsa:1134,CHRNA1,1134:up|hsa:2893,GRIA4,2893:down|hsa:2892,GRIA3,2892:up|hsa:4886,NPY1R,4886:down|hsa:114815,SORCS1,114815:down|hsa:2559,GABRA6,2559:down|hsa:2906,GRIN2D,2906:up|hsa:6751,SSTR1,6751:down|hsa:8416,ANXA9,8416:down|hsa:2903,GRIN2A,2903:down|hsa:1136,CHRNA3,1136:up|hsa:2557,GABRA4,2557:down|hsa:1131,CHRM3,1131:d…	http://amigo.geneontology.org/cgi-bin/amigo/term_details?term=GO:0030594
serine C-palmitoyltransferase activity	Molecular Function	GO:0004758	2	5	2092	17840	0.000956022944550669	0.000280269058295964	1.079834e-01	4.234048e-01	hsa:55304,SPTLC3,55304:down|hsa:165679,SPTSSB,165679:down	http://amigo.geneontology.org/cgi-bin/amigo/term_details?term=GO:0004758
thyroid hormone binding	Molecular Function	GO:0070324	2	5	2092	17840	0.000956022944550669	0.000280269058295964	1.079834e-01	4.234048e-01	hsa:7068,THRB,7068:down|hsa:7067,THRA,7067:down	http://amigo.geneontology.org/cgi-bin/amigo/term_details?term=GO:0070324
ADP-ribose diphosphatase activity	Molecular Function	GO:0047631	2	5	2092	17840	0.000956022944550669	0.000280269058295964	1.079834e-01	4.234048e-01	hsa:7226,TRPM2,7226:up|hsa:256281,NUDT14,256281:up	http://amigo.geneontology.org/cgi-bin/amigo/term_details?term=GO:0047631
cyclohydrolase activity	Molecular Function	GO:0019238	2	5	2092	17840	0.000956022944550669	0.000280269058295964	1.079834e-01	4.234048e-01	hsa:10797,MTHFD2,10797:up|hsa:2643,GCH1,2643:up	http://amigo.geneontology.org/cgi-bin/amigo/term_details?term=GO:0019238
myosin II binding	Molecular Function	GO:0045159	2	5	2092	17840	0.000956022944550669	0.000280269058295964	1.079834e-01	4.234048e-01	hsa:2934,GSN,2934:down|hsa:257144,GCSAM,257144:down	http://amigo.geneontology.org/cgi-bin/amigo/term_details?term=GO:0045159
C-palmitoyltransferase activity	Molecular Function	GO:0016454	2	5	2092	17840	0.000956022944550669	0.000280269058295964	1.079834e-01	4.234048e-01	hsa:55304,SPTLC3,55304:down|hsa:165679,SPTSSB,165679:down	http://amigo.geneontology.org/cgi-bin/amigo/term_details?term=GO:0016454
ceramidase activity	Molecular Function	GO:0017040	2	5	2092	17840	0.000956022944550669	0.000280269058295964	1.079834e-01	4.234048e-01	hsa:340485,ACER2,340485:down|hsa:125981,ACER1,125981:down	http://amigo.geneontology.org/cgi-bin/amigo/term_details?term=GO:0017040
arachidonic acid binding	Molecular Function	GO:0050544	2	5	2092	17840	0.000956022944550669	0.000280269058295964	1.079834e-01	4.234048e-01	hsa:6279,S100A8,6279:up|hsa:6280,S100A9,6280:up	http://amigo.geneontology.org/cgi-bin/amigo/term_details?term=GO:0050544
N-acetylgalactosamine 4-O-sulfotransferase activity	Molecular Function	GO:0001537	2	5	2092	17840	0.000956022944550669	0.000280269058295964	1.079834e-01	4.234048e-01	hsa:50515,CHST11,50515:up|hsa:83539,CHST9,83539:down	http://amigo.geneontology.org/cgi-bin/amigo/term_details?term=GO:0001537
fibroblast growth factor-activated receptor activity	Molecular Function	GO:0005007	2	5	2092	17840	0.000956022944550669	0.000280269058295964	1.079834e-01	4.234048e-01	hsa:2261,FGFR3,2261:down|hsa:2263,FGFR2,2263:down	http://amigo.geneontology.org/cgi-bin/amigo/term_details?term=GO:0005007
CD4 receptor binding	Molecular Function	GO:0042609	2	5	2092	17840	0.000956022944550669	0.000280269058295964	1.079834e-01	4.234048e-01	hsa:5359,PLSCR1,5359:up|hsa:3932,LCK,3932:up	http://amigo.geneontology.org/cgi-bin/amigo/term_details?term=GO:0042609
neuroligin family protein binding	Molecular Function	GO:0097109	2	5	2092	17840	0.000956022944550669	0.000280269058295964	1.079834e-01	4.234048e-01	hsa:9369,NRXN3,9369:down|hsa:9378,NRXN1,9378:down	http://amigo.geneontology.org/cgi-bin/amigo/term_details?term=GO:0097109
oxysterol binding	Molecular Function	GO:0008142	2	5	2092	17840	0.000956022944550669	0.000280269058295964	1.079834e-01	4.234048e-01	hsa:1880,GPR183,1880:up|hsa:6095,RORA,6095:down	http://amigo.geneontology.org/cgi-bin/amigo/term_details?term=GO:0008142
interferon receptor activity	Molecular Function	GO:0004904	2	5	2092	17840	0.000956022944550669	0.000280269058295964	1.079834e-01	4.234048e-01	hsa:3455,IFNAR2,3455:up|hsa:58985,IL22RA1,58985:down	http://amigo.geneontology.org/cgi-bin/amigo/term_details?term=GO:0004904
intracellular calcium activated chloride channel activity	Molecular Function	GO:0005229	4	16	2092	17840	0.00191204588910134	0.000896860986547085	1.088167e-01	4.234048e-01	hsa:57719,ANO8,57719:down|hsa:338440,ANO9,338440:down|hsa:55107,ANO1,55107:down|hsa:1179,CLCA1,1179:down	http://amigo.geneontology.org/cgi-bin/amigo/term_details?term=GO:0005229
chloride channel regulator activity	Molecular Function	GO:0017081	4	16	2092	17840	0.00191204588910134	0.000896860986547085	1.088167e-01	4.234048e-01	hsa:6446,SGK1,6446:up|hsa:65125,WNK1,65125:down|hsa:1080,CFTR,1080:down|hsa:6804,STX1A,6804:up	http://amigo.geneontology.org/cgi-bin/amigo/term_details?term=GO:0017081
potassium ion leak channel activity	Molecular Function	GO:0022841	4	16	2092	17840	0.00191204588910134	0.000896860986547085	1.088167e-01	4.234048e-01	hsa:89822,KCNK17,89822:up|hsa:3775,KCNK1,3775:up|hsa:10089,KCNK7,10089:down|hsa:83795,KCNK16,83795:up	http://amigo.geneontology.org/cgi-bin/amigo/term_details?term=GO:0022841
transforming growth factor beta binding	Molecular Function	GO:0050431	4	16	2092	17840	0.00191204588910134	0.000896860986547085	1.088167e-01	4.234048e-01	hsa:4052,LTBP1,4052:up|hsa:7049,TGFBR3,7049:down|hsa:8425,LTBP4,8425:down|hsa:7043,TGFB3,7043:up	http://amigo.geneontology.org/cgi-bin/amigo/term_details?term=GO:0050431
oxidoreductase activity, oxidizing metal ions	Molecular Function	GO:0016722	4	16	2092	17840	0.00191204588910134	0.000896860986547085	1.088167e-01	4.234048e-01	hsa:1534,CYB561,1534:down|hsa:79689,STEAP4,79689:up|hsa:79901,CYBRD1,79901:down|hsa:261729,STEAP2,261729:up	http://amigo.geneontology.org/cgi-bin/amigo/term_details?term=GO:0016722
potassium ion transmembrane transporter activity	Molecular Function	GO:0015079	22	143	2092	17840	0.0105162523900574	0.00801569506726457	1.110113e-01	4.234048e-01	hsa:27012,KCNV1,27012:down|hsa:3747,KCNC2,3747:down|hsa:89822,KCNK17,89822:up|hsa:157855,KCNU1,157855:down|hsa:3772,KCNJ15,3772:up|hsa:3752,KCND3,3752:down|hsa:1261,CNGA3,1261:down|hsa:3757,KCNH2,3757:up|hsa:3249,HPN,3249:up|hsa:3785,KCNQ2,3785:down|hsa:27345,KCNMB4,27345:down|hsa:3750,KCND1,3750:up|hsa:55151,TMEM38B,55151:up|hsa:3775,KCNK1,3775:up|hsa:83795,KCNK16,83795:up|hsa:27094,KCNMB3,27094…	http://amigo.geneontology.org/cgi-bin/amigo/term_details?term=GO:0015079
sterol binding	Molecular Function	GO:0032934	8	42	2092	17840	0.00382409177820268	0.0023542600896861	1.120303e-01	4.234048e-01	hsa:1880,GPR183,1880:up|hsa:8435,SOAT2,8435:up|hsa:347,APOD,347:down|hsa:345,APOC3,345:up|hsa:857,CAV1,857:down|hsa:114881,OSBPL7,114881:up|hsa:6095,RORA,6095:down|hsa:150696,PROM2,150696:down	http://amigo.geneontology.org/cgi-bin/amigo/term_details?term=GO:0032934
laminin binding	Molecular Function	GO:0043236	6	29	2092	17840	0.00286806883365201	0.00162556053811659	1.163756e-01	4.234048e-01	hsa:131578,LRRC15,131578:up|hsa:1520,CTSS,1520:up|hsa:27076,LYPD3,27076:down|hsa:2817,GPC1,2817:down|hsa:3673,ITGA2,3673:down|hsa:284348,LYPD5,284348:down	http://amigo.geneontology.org/cgi-bin/amigo/term_details?term=GO:0043236
long-chain-aldehyde dehydrogenase activity	Molecular Function	GO:0050061	1	1	2092	17840	0.000478011472275335	5.60538116591928e-05	1.172646e-01	4.234048e-01	hsa:224,ALDH3A2,224:down	http://amigo.geneontology.org/cgi-bin/amigo/term_details?term=GO:0050061
chemokine (C-C motif) ligand 21 binding	Molecular Function	GO:0035758	1	1	2092	17840	0.000478011472275335	5.60538116591928e-05	1.172646e-01	4.234048e-01	hsa:1236,CCR7,1236:up	http://amigo.geneontology.org/cgi-bin/amigo/term_details?term=GO:0035758
adenylate cyclase regulator activity	Molecular Function	GO:0010854	1	1	2092	17840	0.000478011472275335	5.60538116591928e-05	1.172646e-01	4.234048e-01	hsa:2917,GRM7,2917:down	http://amigo.geneontology.org/cgi-bin/amigo/term_details?term=GO:0010854
inositol-hexakisphosphate phosphatase activity	Molecular Function	GO:0004446	1	1	2092	17840	0.000478011472275335	5.60538116591928e-05	1.172646e-01	4.234048e-01	hsa:9562,MINPP1,9562:down	http://amigo.geneontology.org/cgi-bin/amigo/term_details?term=GO:0004446
keratan sulfotransferase activity	Molecular Function	GO:0045130	1	1	2092	17840	0.000478011472275335	5.60538116591928e-05	1.172646e-01	4.234048e-01	hsa:8534,CHST1,8534:up	http://amigo.geneontology.org/cgi-bin/amigo/term_details?term=GO:0045130
all-trans-retinyl-ester hydrolase, 11-cis retinol forming activity	Molecular Function	GO:0052885	1	1	2092	17840	0.000478011472275335	5.60538116591928e-05	1.172646e-01	4.234048e-01	hsa:6121,RPE65,6121:down	http://amigo.geneontology.org/cgi-bin/amigo/term_details?term=GO:0052885
host cell surface binding	Molecular Function	GO:0046812	1	1	2092	17840	0.000478011472275335	5.60538116591928e-05	1.172646e-01	4.234048e-01	hsa:3625,INHBB,3625:down	http://amigo.geneontology.org/cgi-bin/amigo/term_details?term=GO:0046812
thioether S-methyltransferase activity	Molecular Function	GO:0004790	1	1	2092	17840	0.000478011472275335	5.60538116591928e-05	1.172646e-01	4.234048e-01	hsa:11185,INMT,11185:down	http://amigo.geneontology.org/cgi-bin/amigo/term_details?term=GO:0004790
aspartoacylase activity	Molecular Function	GO:0019807	1	1	2092	17840	0.000478011472275335	5.60538116591928e-05	1.172646e-01	4.234048e-01	hsa:443,ASPA,443:down	http://amigo.geneontology.org/cgi-bin/amigo/term_details?term=GO:0019807
peptidoglycan glycosyltransferase activity	Molecular Function	GO:0008955	1	1	2092	17840	0.000478011472275335	5.60538116591928e-05	1.172646e-01	4.234048e-01	hsa:55790,CSGALNACT1,55790:up	http://amigo.geneontology.org/cgi-bin/amigo/term_details?term=GO:0008955
interleukin-12 alpha subunit binding	Molecular Function	GO:0042164	1	1	2092	17840	0.000478011472275335	5.60538116591928e-05	1.172646e-01	4.234048e-01	hsa:3593,IL12B,3593:down	http://amigo.geneontology.org/cgi-bin/amigo/term_details?term=GO:0042164
ADP-activated nucleotide receptor activity	Molecular Function	GO:0045032	1	1	2092	17840	0.000478011472275335	5.60538116591928e-05	1.172646e-01	4.234048e-01	hsa:5028,P2RY1,5028:down	http://amigo.geneontology.org/cgi-bin/amigo/term_details?term=GO:0045032
neolactotetraosylceramide alpha-2,3-sialyltransferase activity	Molecular Function	GO:0004513	1	1	2092	17840	0.000478011472275335	5.60538116591928e-05	1.172646e-01	4.234048e-01	hsa:8869,ST3GAL5,8869:up	http://amigo.geneontology.org/cgi-bin/amigo/term_details?term=GO:0004513
complement component C5a binding	Molecular Function	GO:0001856	1	1	2092	17840	0.000478011472275335	5.60538116591928e-05	1.172646e-01	4.234048e-01	hsa:728,C5AR1,728:up	http://amigo.geneontology.org/cgi-bin/amigo/term_details?term=GO:0001856
left-handed Z-DNA binding	Molecular Function	GO:0003692	1	1	2092	17840	0.000478011472275335	5.60538116591928e-05	1.172646e-01	4.234048e-01	hsa:81030,ZBP1,81030:up	http://amigo.geneontology.org/cgi-bin/amigo/term_details?term=GO:0003692
arachidonic acid 14,15-epoxygenase activity	Molecular Function	GO:0008404	1	1	2092	17840	0.000478011472275335	5.60538116591928e-05	1.172646e-01	4.234048e-01	hsa:1573,CYP2J2,1573:down	http://amigo.geneontology.org/cgi-bin/amigo/term_details?term=GO:0008404
porphobilinogen synthase activity	Molecular Function	GO:0004655	1	1	2092	17840	0.000478011472275335	5.60538116591928e-05	1.172646e-01	4.234048e-01	hsa:210,ALAD,210:down	http://amigo.geneontology.org/cgi-bin/amigo/term_details?term=GO:0004655
H3K27me3 modified histone binding	Molecular Function	GO:0061628	1	1	2092	17840	0.000478011472275335	5.60538116591928e-05	1.172646e-01	4.234048e-01	hsa:26038,CHD5,26038:up	http://amigo.geneontology.org/cgi-bin/amigo/term_details?term=GO:0061628
dCTP deaminase activity	Molecular Function	GO:0008829	1	1	2092	17840	0.000478011472275335	5.60538116591928e-05	1.172646e-01	4.234048e-01	hsa:60489,APOBEC3G,60489:up	http://amigo.geneontology.org/cgi-bin/amigo/term_details?term=GO:0008829
UMP kinase activity	Molecular Function	GO:0033862	1	1	2092	17840	0.000478011472275335	5.60538116591928e-05	1.172646e-01	4.234048e-01	hsa:129607,CMPK2,129607:up	http://amigo.geneontology.org/cgi-bin/amigo/term_details?term=GO:0033862
inositol-1,3,4,5,6-pentakisphosphate 3-phosphatase activity	Molecular Function	GO:0030351	1	1	2092	17840	0.000478011472275335	5.60538116591928e-05	1.172646e-01	4.234048e-01	hsa:9562,MINPP1,9562:down	http://amigo.geneontology.org/cgi-bin/amigo/term_details?term=GO:0030351
MHC class Ib receptor activity	Molecular Function	GO:0032394	1	1	2092	17840	0.000478011472275335	5.60538116591928e-05	1.172646e-01	4.234048e-01	hsa:22914,KLRK1,22914:up	http://amigo.geneontology.org/cgi-bin/amigo/term_details?term=GO:0032394
25-hydroxycholesterol 7alpha-hydroxylase activity	Molecular Function	GO:0033783	1	1	2092	17840	0.000478011472275335	5.60538116591928e-05	1.172646e-01	4.234048e-01	hsa:9420,CYP7B1,9420:up	http://amigo.geneontology.org/cgi-bin/amigo/term_details?term=GO:0033783
GTP cyclohydrolase I activity	Molecular Function	GO:0003934	1	1	2092	17840	0.000478011472275335	5.60538116591928e-05	1.172646e-01	4.234048e-01	hsa:2643,GCH1,2643:up	http://amigo.geneontology.org/cgi-bin/amigo/term_details?term=GO:0003934
ATP-dependent 5'-3' DNA/RNA helicase activity	Molecular Function	GO:0033682	1	1	2092	17840	0.000478011472275335	5.60538116591928e-05	1.172646e-01	4.234048e-01	hsa:80119,PIF1,80119:up	http://amigo.geneontology.org/cgi-bin/amigo/term_details?term=GO:0033682
alpha-amylase activity	Molecular Function	GO:0004556	1	1	2092	17840	0.000478011472275335	5.60538116591928e-05	1.172646e-01	4.234048e-01	hsa:278,AMY1C,278:down	http://amigo.geneontology.org/cgi-bin/amigo/term_details?term=GO:0004556
3,4-dihydrocoumarin hydrolase activity	Molecular Function	GO:0018733	1	1	2092	17840	0.000478011472275335	5.60538116591928e-05	1.172646e-01	4.234048e-01	hsa:5446,PON3,5446:down	http://amigo.geneontology.org/cgi-bin/amigo/term_details?term=GO:0018733
pyridine N-methyltransferase activity	Molecular Function	GO:0030760	1	1	2092	17840	0.000478011472275335	5.60538116591928e-05	1.172646e-01	4.234048e-01	hsa:4837,NNMT,4837:up	http://amigo.geneontology.org/cgi-bin/amigo/term_details?term=GO:0030760
chemokine receptor antagonist activity	Molecular Function	GO:0046817	1	1	2092	17840	0.000478011472275335	5.60538116591928e-05	1.172646e-01	4.234048e-01	hsa:6352,CCL5,6352:up	http://amigo.geneontology.org/cgi-bin/amigo/term_details?term=GO:0046817
medium-chain-aldehyde dehydrogenase activity	Molecular Function	GO:0052814	1	1	2092	17840	0.000478011472275335	5.60538116591928e-05	1.172646e-01	4.234048e-01	hsa:224,ALDH3A2,224:down	http://amigo.geneontology.org/cgi-bin/amigo/term_details?term=GO:0052814
delta24-sterol reductase activity	Molecular Function	GO:0050614	1	1	2092	17840	0.000478011472275335	5.60538116591928e-05	1.172646e-01	4.234048e-01	hsa:1718,DHCR24,1718:down	http://amigo.geneontology.org/cgi-bin/amigo/term_details?term=GO:0050614
delta24(24-1) sterol reductase activity	Molecular Function	GO:0000246	1	1	2092	17840	0.000478011472275335	5.60538116591928e-05	1.172646e-01	4.234048e-01	hsa:1718,DHCR24,1718:down	http://amigo.geneontology.org/cgi-bin/amigo/term_details?term=GO:0000246
glucosamine 6-phosphate N-acetyltransferase activity	Molecular Function	GO:0004343	1	1	2092	17840	0.000478011472275335	5.60538116591928e-05	1.172646e-01	4.234048e-01	hsa:64841,GNPNAT1,64841:up	http://amigo.geneontology.org/cgi-bin/amigo/term_details?term=GO:0004343
monophenol monooxygenase activity	Molecular Function	GO:0004503	1	1	2092	17840	0.000478011472275335	5.60538116591928e-05	1.172646e-01	4.234048e-01	hsa:7299,TYR,7299:down	http://amigo.geneontology.org/cgi-bin/amigo/term_details?term=GO:0004503
rRNA (cytosine) methyltransferase activity	Molecular Function	GO:0016434	1	1	2092	17840	0.000478011472275335	5.60538116591928e-05	1.172646e-01	4.234048e-01	hsa:196074,METTL15,196074:down	http://amigo.geneontology.org/cgi-bin/amigo/term_details?term=GO:0016434
calcidiol 1-monooxygenase activity	Molecular Function	GO:0004498	1	1	2092	17840	0.000478011472275335	5.60538116591928e-05	1.172646e-01	4.234048e-01	hsa:1594,CYP27B1,1594:up	http://amigo.geneontology.org/cgi-bin/amigo/term_details?term=GO:0004498
ISG15 activating enzyme activity	Molecular Function	GO:0019782	1	1	2092	17840	0.000478011472275335	5.60538116591928e-05	1.172646e-01	4.234048e-01	hsa:7318,UBA7,7318:up	http://amigo.geneontology.org/cgi-bin/amigo/term_details?term=GO:0019782
amine N-methyltransferase activity	Molecular Function	GO:0030748	1	1	2092	17840	0.000478011472275335	5.60538116591928e-05	1.172646e-01	4.234048e-01	hsa:11185,INMT,11185:down	http://amigo.geneontology.org/cgi-bin/amigo/term_details?term=GO:0030748
fructose transmembrane transporter activity	Molecular Function	GO:0005353	1	1	2092	17840	0.000478011472275335	5.60538116591928e-05	1.172646e-01	4.234048e-01	hsa:6518,SLC2A5,6518:up	http://amigo.geneontology.org/cgi-bin/amigo/term_details?term=GO:0005353
creatine:sodium symporter activity	Molecular Function	GO:0005309	1	1	2092	17840	0.000478011472275335	5.60538116591928e-05	1.172646e-01	4.234048e-01	hsa:6535,SLC6A8,6535:down	http://amigo.geneontology.org/cgi-bin/amigo/term_details?term=GO:0005309
ornithine decarboxylase activity	Molecular Function	GO:0004586	1	1	2092	17840	0.000478011472275335	5.60538116591928e-05	1.172646e-01	4.234048e-01	hsa:4953,ODC1,4953:up	http://amigo.geneontology.org/cgi-bin/amigo/term_details?term=GO:0004586
5'-3' DNA/RNA helicase activity	Molecular Function	GO:0033678	1	1	2092	17840	0.000478011472275335	5.60538116591928e-05	1.172646e-01	4.234048e-01	hsa:80119,PIF1,80119:up	http://amigo.geneontology.org/cgi-bin/amigo/term_details?term=GO:0033678
structural constituent of cell wall	Molecular Function	GO:0005199	1	1	2092	17840	0.000478011472275335	5.60538116591928e-05	1.172646e-01	4.234048e-01	hsa:3728,JUP,3728:down	http://amigo.geneontology.org/cgi-bin/amigo/term_details?term=GO:0005199
UDP-sugar diphosphatase activity	Molecular Function	GO:0008768	1	1	2092	17840	0.000478011472275335	5.60538116591928e-05	1.172646e-01	4.234048e-01	hsa:256281,NUDT14,256281:up	http://amigo.geneontology.org/cgi-bin/amigo/term_details?term=GO:0008768
acetylcholine receptor inhibitor activity	Molecular Function	GO:0030550	1	1	2092	17840	0.000478011472275335	5.60538116591928e-05	1.172646e-01	4.234048e-01	hsa:66004,LYNX1,66004:down	http://amigo.geneontology.org/cgi-bin/amigo/term_details?term=GO:0030550
L-tyrosine transmembrane transporter activity	Molecular Function	GO:0005302	1	1	2092	17840	0.000478011472275335	5.60538116591928e-05	1.172646e-01	4.234048e-01	hsa:4948,OCA2,4948:down	http://amigo.geneontology.org/cgi-bin/amigo/term_details?term=GO:0005302
beta2-adrenergic receptor activity	Molecular Function	GO:0004941	1	1	2092	17840	0.000478011472275335	5.60538116591928e-05	1.172646e-01	4.234048e-01	hsa:154,ADRB2,154:down	http://amigo.geneontology.org/cgi-bin/amigo/term_details?term=GO:0004941
inositol pentakisphosphate 2-kinase activity	Molecular Function	GO:0035299	1	1	2092	17840	0.000478011472275335	5.60538116591928e-05	1.172646e-01	4.234048e-01	hsa:64768,IPPK,64768:down	http://amigo.geneontology.org/cgi-bin/amigo/term_details?term=GO:0035299
guanine phosphoribosyltransferase activity	Molecular Function	GO:0052657	1	1	2092	17840	0.000478011472275335	5.60538116591928e-05	1.172646e-01	4.234048e-01	hsa:3251,HPRT1,3251:up	http://amigo.geneontology.org/cgi-bin/amigo/term_details?term=GO:0052657
N-acylneuraminate-9-phosphate synthase activity	Molecular Function	GO:0047444	1	1	2092	17840	0.000478011472275335	5.60538116591928e-05	1.172646e-01	4.234048e-01	hsa:54187,NANS,54187:up	http://amigo.geneontology.org/cgi-bin/amigo/term_details?term=GO:0047444
interleukin-22 binding	Molecular Function	GO:0042017	1	1	2092	17840	0.000478011472275335	5.60538116591928e-05	1.172646e-01	4.234048e-01	hsa:116379,IL22RA2,116379:up	http://amigo.geneontology.org/cgi-bin/amigo/term_details?term=GO:0042017
non-sequence-specific DNA binding, bending	Molecular Function	GO:0044378	1	1	2092	17840	0.000478011472275335	5.60538116591928e-05	1.172646e-01	4.234048e-01	hsa:3148,HMGB2,3148:up	http://amigo.geneontology.org/cgi-bin/amigo/term_details?term=GO:0044378
chloride-transporting ATPase activity	Molecular Function	GO:0008555	1	1	2092	17840	0.000478011472275335	5.60538116591928e-05	1.172646e-01	4.234048e-01	hsa:51449,PCYOX1,51449:down	http://amigo.geneontology.org/cgi-bin/amigo/term_details?term=GO:0008555
HLA-A specific inhibitory MHC class I receptor activity	Molecular Function	GO:0030107	1	1	2092	17840	0.000478011472275335	5.60538116591928e-05	1.172646e-01	4.234048e-01	hsa:10859,LILRB1,10859:up	http://amigo.geneontology.org/cgi-bin/amigo/term_details?term=GO:0030107
urokinase plasminogen activator receptor activity	Molecular Function	GO:0030377	1	1	2092	17840	0.000478011472275335	5.60538116591928e-05	1.172646e-01	4.234048e-01	hsa:5329,PLAUR,5329:up	http://amigo.geneontology.org/cgi-bin/amigo/term_details?term=GO:0030377
kynureninase activity	Molecular Function	GO:0030429	1	1	2092	17840	0.000478011472275335	5.60538116591928e-05	1.172646e-01	4.234048e-01	hsa:8942,KYNU,8942:up	http://amigo.geneontology.org/cgi-bin/amigo/term_details?term=GO:0030429
phosphoribosylglycinamide formyltransferase activity	Molecular Function	GO:0004644	1	1	2092	17840	0.000478011472275335	5.60538116591928e-05	1.172646e-01	4.234048e-01	hsa:2618,GART,2618:up	http://amigo.geneontology.org/cgi-bin/amigo/term_details?term=GO:0004644
aspartate 1-decarboxylase activity	Molecular Function	GO:0004068	1	1	2092	17840	0.000478011472275335	5.60538116591928e-05	1.172646e-01	4.234048e-01	hsa:339896,GADL1,339896:down	http://amigo.geneontology.org/cgi-bin/amigo/term_details?term=GO:0004068
DH domain binding	Molecular Function	GO:0097161	1	1	2092	17840	0.000478011472275335	5.60538116591928e-05	1.172646e-01	4.234048e-01	hsa:2043,EPHA4,2043:down	http://amigo.geneontology.org/cgi-bin/amigo/term_details?term=GO:0097161
1-alkenylglycerophosphocholine O-acyltransferase activity	Molecular Function	GO:0047159	1	1	2092	17840	0.000478011472275335	5.60538116591928e-05	1.172646e-01	4.234048e-01	hsa:79888,LPCAT1,79888:up	http://amigo.geneontology.org/cgi-bin/amigo/term_details?term=GO:0047159
glycine amidinotransferase activity	Molecular Function	GO:0015068	1	1	2092	17840	0.000478011472275335	5.60538116591928e-05	1.172646e-01	4.234048e-01	hsa:2628,GATM,2628:down	http://amigo.geneontology.org/cgi-bin/amigo/term_details?term=GO:0015068
sphingosine hydroxylase activity	Molecular Function	GO:0000170	1	1	2092	17840	0.000478011472275335	5.60538116591928e-05	1.172646e-01	4.234048e-01	hsa:123099,DEGS2,123099:down	http://amigo.geneontology.org/cgi-bin/amigo/term_details?term=GO:0000170
tocotrienol omega-hydroxylase activity	Molecular Function	GO:0052872	1	1	2092	17840	0.000478011472275335	5.60538116591928e-05	1.172646e-01	4.234048e-01	hsa:8529,CYP4F2,8529:down	http://amigo.geneontology.org/cgi-bin/amigo/term_details?term=GO:0052872
fluorene oxygenase activity	Molecular Function	GO:0018585	1	1	2092	17840	0.000478011472275335	5.60538116591928e-05	1.172646e-01	4.234048e-01	hsa:1580,CYP4B1,1580:down	http://amigo.geneontology.org/cgi-bin/amigo/term_details?term=GO:0018585
pituitary adenylate cyclase activating polypeptide activity	Molecular Function	GO:0016521	1	1	2092	17840	0.000478011472275335	5.60538116591928e-05	1.172646e-01	4.234048e-01	hsa:116,ADCYAP1,116:up	http://amigo.geneontology.org/cgi-bin/amigo/term_details?term=GO:0016521
1-alkylglycerophosphocholine O-acyltransferase activity	Molecular Function	GO:0047191	1	1	2092	17840	0.000478011472275335	5.60538116591928e-05	1.172646e-01	4.234048e-01	hsa:79888,LPCAT1,79888:up	http://amigo.geneontology.org/cgi-bin/amigo/term_details?term=GO:0047191
elongation factor-2 kinase activity	Molecular Function	GO:0004686	1	1	2092	17840	0.000478011472275335	5.60538116591928e-05	1.172646e-01	4.234048e-01	hsa:29904,EEF2K,29904:down	http://amigo.geneontology.org/cgi-bin/amigo/term_details?term=GO:0004686
phosphoribosylamine-glycine ligase activity	Molecular Function	GO:0004637	1	1	2092	17840	0.000478011472275335	5.60538116591928e-05	1.172646e-01	4.234048e-01	hsa:2618,GART,2618:up	http://amigo.geneontology.org/cgi-bin/amigo/term_details?term=GO:0004637
betaine-aldehyde dehydrogenase activity	Molecular Function	GO:0008802	1	1	2092	17840	0.000478011472275335	5.60538116591928e-05	1.172646e-01	4.234048e-01	hsa:501,ALDH7A1,501:down	http://amigo.geneontology.org/cgi-bin/amigo/term_details?term=GO:0008802
receptor tyrosine kinase-like orphan receptor binding	Molecular Function	GO:0005115	1	1	2092	17840	0.000478011472275335	5.60538116591928e-05	1.172646e-01	4.234048e-01	hsa:7474,WNT5A,7474:up	http://amigo.geneontology.org/cgi-bin/amigo/term_details?term=GO:0005115
stem cell factor receptor activity	Molecular Function	GO:0005020	1	1	2092	17840	0.000478011472275335	5.60538116591928e-05	1.172646e-01	4.234048e-01	hsa:3815,KIT,3815:down	http://amigo.geneontology.org/cgi-bin/amigo/term_details?term=GO:0005020
interleukin-11 receptor binding	Molecular Function	GO:0005142	1	1	2092	17840	0.000478011472275335	5.60538116591928e-05	1.172646e-01	4.234048e-01	hsa:3589,IL11,3589:up	http://amigo.geneontology.org/cgi-bin/amigo/term_details?term=GO:0005142
CCR4 chemokine receptor binding	Molecular Function	GO:0031729	1	1	2092	17840	0.000478011472275335	5.60538116591928e-05	1.172646e-01	4.234048e-01	hsa:6352,CCL5,6352:up	http://amigo.geneontology.org/cgi-bin/amigo/term_details?term=GO:0031729
ATP-dependent DNA/RNA helicase activity	Molecular Function	GO:0033680	1	1	2092	17840	0.000478011472275335	5.60538116591928e-05	1.172646e-01	4.234048e-01	hsa:80119,PIF1,80119:up	http://amigo.geneontology.org/cgi-bin/amigo/term_details?term=GO:0033680
A1 adenosine receptor binding	Molecular Function	GO:0031686	1	1	2092	17840	0.000478011472275335	5.60538116591928e-05	1.172646e-01	4.234048e-01	hsa:5028,P2RY1,5028:down	http://amigo.geneontology.org/cgi-bin/amigo/term_details?term=GO:0031686
pseudouridylate synthase activity	Molecular Function	GO:0004730	1	1	2092	17840	0.000478011472275335	5.60538116591928e-05	1.172646e-01	4.234048e-01	hsa:80324,PUS1,80324:down	http://amigo.geneontology.org/cgi-bin/amigo/term_details?term=GO:0004730
arachidonic acid 11,12-epoxygenase activity	Molecular Function	GO:0008405	1	1	2092	17840	0.000478011472275335	5.60538116591928e-05	1.172646e-01	4.234048e-01	hsa:1573,CYP2J2,1573:down	http://amigo.geneontology.org/cgi-bin/amigo/term_details?term=GO:0008405
acyloxyacyl hydrolase activity	Molecular Function	GO:0050528	1	1	2092	17840	0.000478011472275335	5.60538116591928e-05	1.172646e-01	4.234048e-01	hsa:313,AOAH,313:up	http://amigo.geneontology.org/cgi-bin/amigo/term_details?term=GO:0050528
inward rectifier potassium channel inhibitor activity	Molecular Function	GO:0070320	1	1	2092	17840	0.000478011472275335	5.60538116591928e-05	1.172646e-01	4.234048e-01	hsa:857,CAV1,857:down	http://amigo.geneontology.org/cgi-bin/amigo/term_details?term=GO:0070320
chemoattractant activity involved in axon guidance	Molecular Function	GO:1902379	1	1	2092	17840	0.000478011472275335	5.60538116591928e-05	1.172646e-01	4.234048e-01	hsa:7474,WNT5A,7474:up	http://amigo.geneontology.org/cgi-bin/amigo/term_details?term=GO:1902379
C-C motif chemokine 21 receptor activity	Molecular Function	GO:0038121	1	1	2092	17840	0.000478011472275335	5.60538116591928e-05	1.172646e-01	4.234048e-01	hsa:1236,CCR7,1236:up	http://amigo.geneontology.org/cgi-bin/amigo/term_details?term=GO:0038121
amidinotransferase activity	Molecular Function	GO:0015067	1	1	2092	17840	0.000478011472275335	5.60538116591928e-05	1.172646e-01	4.234048e-01	hsa:2628,GATM,2628:down	http://amigo.geneontology.org/cgi-bin/amigo/term_details?term=GO:0015067
adenylate cyclase inhibitor activity	Molecular Function	GO:0010855	1	1	2092	17840	0.000478011472275335	5.60538116591928e-05	1.172646e-01	4.234048e-01	hsa:2917,GRM7,2917:down	http://amigo.geneontology.org/cgi-bin/amigo/term_details?term=GO:0010855
pseudouridine 5'-phosphatase activity	Molecular Function	GO:1990738	1	1	2092	17840	0.000478011472275335	5.60538116591928e-05	1.172646e-01	4.234048e-01	hsa:8226,PUDP,8226:down	http://amigo.geneontology.org/cgi-bin/amigo/term_details?term=GO:1990738
histidine ammonia-lyase activity	Molecular Function	GO:0004397	1	1	2092	17840	0.000478011472275335	5.60538116591928e-05	1.172646e-01	4.234048e-01	hsa:3034,HAL,3034:down	http://amigo.geneontology.org/cgi-bin/amigo/term_details?term=GO:0004397
channel-conductance-controlling ATPase activity	Molecular Function	GO:0005260	1	1	2092	17840	0.000478011472275335	5.60538116591928e-05	1.172646e-01	4.234048e-01	hsa:1080,CFTR,1080:down	http://amigo.geneontology.org/cgi-bin/amigo/term_details?term=GO:0005260
pituitary adenylate cyclase-activating polypeptide receptor binding	Molecular Function	GO:0031858	1	1	2092	17840	0.000478011472275335	5.60538116591928e-05	1.172646e-01	4.234048e-01	hsa:116,ADCYAP1,116:up	http://amigo.geneontology.org/cgi-bin/amigo/term_details?term=GO:0031858
transforming growth factor beta receptor activity, type III	Molecular Function	GO:0070123	1	1	2092	17840	0.000478011472275335	5.60538116591928e-05	1.172646e-01	4.234048e-01	hsa:7049,TGFBR3,7049:down	http://amigo.geneontology.org/cgi-bin/amigo/term_details?term=GO:0070123
chemokine (C-C motif) ligand 19 binding	Molecular Function	GO:0035757	1	1	2092	17840	0.000478011472275335	5.60538116591928e-05	1.172646e-01	4.234048e-01	hsa:1236,CCR7,1236:up	http://amigo.geneontology.org/cgi-bin/amigo/term_details?term=GO:0035757
L-aminoadipate-semialdehyde dehydrogenase activity	Molecular Function	GO:0004043	1	1	2092	17840	0.000478011472275335	5.60538116591928e-05	1.172646e-01	4.234048e-01	hsa:501,ALDH7A1,501:down	http://amigo.geneontology.org/cgi-bin/amigo/term_details?term=GO:0004043
arachidonic acid omega-hydroxylase activity	Molecular Function	GO:0052869	1	1	2092	17840	0.000478011472275335	5.60538116591928e-05	1.172646e-01	4.234048e-01	hsa:8529,CYP4F2,8529:down	http://amigo.geneontology.org/cgi-bin/amigo/term_details?term=GO:0052869
dihydrocoumarin hydrolase activity	Molecular Function	GO:0047856	1	1	2092	17840	0.000478011472275335	5.60538116591928e-05	1.172646e-01	4.234048e-01	hsa:5446,PON3,5446:down	http://amigo.geneontology.org/cgi-bin/amigo/term_details?term=GO:0047856
myosin head/neck binding	Molecular Function	GO:0032028	1	1	2092	17840	0.000478011472275335	5.60538116591928e-05	1.172646e-01	4.234048e-01	hsa:6804,STX1A,6804:up	http://amigo.geneontology.org/cgi-bin/amigo/term_details?term=GO:0032028
long-chain-alcohol oxidase activity	Molecular Function	GO:0046577	1	1	2092	17840	0.000478011472275335	5.60538116591928e-05	1.172646e-01	4.234048e-01	hsa:224,ALDH3A2,224:down	http://amigo.geneontology.org/cgi-bin/amigo/term_details?term=GO:0046577
follicle-stimulating hormone receptor activity	Molecular Function	GO:0004963	1	1	2092	17840	0.000478011472275335	5.60538116591928e-05	1.172646e-01	4.234048e-01	hsa:2492,FSHR,2492:down	http://amigo.geneontology.org/cgi-bin/amigo/term_details?term=GO:0004963
C-C motif chemokine 19 receptor activity	Molecular Function	GO:0038117	1	1	2092	17840	0.000478011472275335	5.60538116591928e-05	1.172646e-01	4.234048e-01	hsa:1236,CCR7,1236:up	http://amigo.geneontology.org/cgi-bin/amigo/term_details?term=GO:0038117
interleukin-7 binding	Molecular Function	GO:0019982	1	1	2092	17840	0.000478011472275335	5.60538116591928e-05	1.172646e-01	4.234048e-01	hsa:3561,IL2RG,3561:up	http://amigo.geneontology.org/cgi-bin/amigo/term_details?term=GO:0019982
N-acetylneuraminate synthase activity	Molecular Function	GO:0050462	1	1	2092	17840	0.000478011472275335	5.60538116591928e-05	1.172646e-01	4.234048e-01	hsa:54187,NANS,54187:up	http://amigo.geneontology.org/cgi-bin/amigo/term_details?term=GO:0050462
linoleate 9S-lipoxygenase activity	Molecular Function	GO:1990136	1	1	2092	17840	0.000478011472275335	5.60538116591928e-05	1.172646e-01	4.234048e-01	hsa:242,ALOX12B,242:down	http://amigo.geneontology.org/cgi-bin/amigo/term_details?term=GO:1990136
glyceraldehyde oxidoreductase activity	Molecular Function	GO:0043795	1	1	2092	17840	0.000478011472275335	5.60538116591928e-05	1.172646e-01	4.234048e-01	hsa:231,AKR1B1,231:up	http://amigo.geneontology.org/cgi-bin/amigo/term_details?term=GO:0043795
retinal isomerase activity	Molecular Function	GO:0004744	1	1	2092	17840	0.000478011472275335	5.60538116591928e-05	1.172646e-01	4.234048e-01	hsa:6121,RPE65,6121:down	http://amigo.geneontology.org/cgi-bin/amigo/term_details?term=GO:0004744
steroid 7-alpha-hydroxylase activity	Molecular Function	GO:0008387	1	1	2092	17840	0.000478011472275335	5.60538116591928e-05	1.172646e-01	4.234048e-01	hsa:51302,CYP39A1,51302:down	http://amigo.geneontology.org/cgi-bin/amigo/term_details?term=GO:0008387
cyclic-GMP-AMP synthase activity	Molecular Function	GO:0061501	1	1	2092	17840	0.000478011472275335	5.60538116591928e-05	1.172646e-01	4.234048e-01	hsa:115004,MB21D1,115004:up	http://amigo.geneontology.org/cgi-bin/amigo/term_details?term=GO:0061501
granulocyte macrophage colony-stimulating factor receptor binding	Molecular Function	GO:0005129	1	1	2092	17840	0.000478011472275335	5.60538116591928e-05	1.172646e-01	4.234048e-01	hsa:1437,CSF2,1437:up	http://amigo.geneontology.org/cgi-bin/amigo/term_details?term=GO:0005129
GTP cyclohydrolase activity	Molecular Function	GO:0003933	1	1	2092	17840	0.000478011472275335	5.60538116591928e-05	1.172646e-01	4.234048e-01	hsa:2643,GCH1,2643:up	http://amigo.geneontology.org/cgi-bin/amigo/term_details?term=GO:0003933
lead ion binding	Molecular Function	GO:0032791	1	1	2092	17840	0.000478011472275335	5.60538116591928e-05	1.172646e-01	4.234048e-01	hsa:210,ALAD,210:down	http://amigo.geneontology.org/cgi-bin/amigo/term_details?term=GO:0032791
CXCR5 chemokine receptor binding	Molecular Function	GO:0031724	1	1	2092	17840	0.000478011472275335	5.60538116591928e-05	1.172646e-01	4.234048e-01	hsa:10563,CXCL13,10563:up	http://amigo.geneontology.org/cgi-bin/amigo/term_details?term=GO:0031724
beta-endorphin binding	Molecular Function	GO:0031626	1	1	2092	17840	0.000478011472275335	5.60538116591928e-05	1.172646e-01	4.234048e-01	hsa:3416,IDE,3416:down	http://amigo.geneontology.org/cgi-bin/amigo/term_details?term=GO:0031626
acetylgalactosaminyl-O-glycosyl-glycoprotein beta-1,3-N-acetylglucosaminyltransferase activity	Molecular Function	GO:0047224	1	1	2092	17840	0.000478011472275335	5.60538116591928e-05	1.172646e-01	4.234048e-01	hsa:192134,B3GNT6,192134:up	http://amigo.geneontology.org/cgi-bin/amigo/term_details?term=GO:0047224
10-hydroxy-9-(phosphonooxy)octadecanoate phosphatase activity	Molecular Function	GO:0033885	1	1	2092	17840	0.000478011472275335	5.60538116591928e-05	1.172646e-01	4.234048e-01	hsa:2053,EPHX2,2053:down	http://amigo.geneontology.org/cgi-bin/amigo/term_details?term=GO:0033885
lactosylceramide alpha-2,3-sialyltransferase activity	Molecular Function	GO:0047291	1	1	2092	17840	0.000478011472275335	5.60538116591928e-05	1.172646e-01	4.234048e-01	hsa:8869,ST3GAL5,8869:up	http://amigo.geneontology.org/cgi-bin/amigo/term_details?term=GO:0047291
L-amino-acid oxidase activity	Molecular Function	GO:0001716	1	1	2092	17840	0.000478011472275335	5.60538116591928e-05	1.172646e-01	4.234048e-01	hsa:259307,IL4I1,259307:up	http://amigo.geneontology.org/cgi-bin/amigo/term_details?term=GO:0001716
sarcosine dehydrogenase activity	Molecular Function	GO:0008480	1	1	2092	17840	0.000478011472275335	5.60538116591928e-05	1.172646e-01	4.234048e-01	hsa:1757,SARDH,1757:up	http://amigo.geneontology.org/cgi-bin/amigo/term_details?term=GO:0008480
hypoxanthine phosphoribosyltransferase activity	Molecular Function	GO:0004422	1	1	2092	17840	0.000478011472275335	5.60538116591928e-05	1.172646e-01	4.234048e-01	hsa:3251,HPRT1,3251:up	http://amigo.geneontology.org/cgi-bin/amigo/term_details?term=GO:0004422
N-acetylneuraminate lyase activity	Molecular Function	GO:0008747	1	1	2092	17840	0.000478011472275335	5.60538116591928e-05	1.172646e-01	4.234048e-01	hsa:80896,NPL,80896:up	http://amigo.geneontology.org/cgi-bin/amigo/term_details?term=GO:0008747
ATP-activated nucleotide receptor activity	Molecular Function	GO:0045031	1	1	2092	17840	0.000478011472275335	5.60538116591928e-05	1.172646e-01	4.234048e-01	hsa:5028,P2RY1,5028:down	http://amigo.geneontology.org/cgi-bin/amigo/term_details?term=GO:0045031
nicotinamide N-methyltransferase activity	Molecular Function	GO:0008112	1	1	2092	17840	0.000478011472275335	5.60538116591928e-05	1.172646e-01	4.234048e-01	hsa:4837,NNMT,4837:up	http://amigo.geneontology.org/cgi-bin/amigo/term_details?term=GO:0008112
high-affinity inorganic phosphate:sodium symporter activity	Molecular Function	GO:0005316	1	1	2092	17840	0.000478011472275335	5.60538116591928e-05	1.172646e-01	4.234048e-01	hsa:6574,SLC20A1,6574:up	http://amigo.geneontology.org/cgi-bin/amigo/term_details?term=GO:0005316
ketohexokinase activity	Molecular Function	GO:0004454	1	1	2092	17840	0.000478011472275335	5.60538116591928e-05	1.172646e-01	4.234048e-01	hsa:3795,KHK,3795:up	http://amigo.geneontology.org/cgi-bin/amigo/term_details?term=GO:0004454
all-trans-retinyl-palmitate hydrolase, 11-cis retinol forming activity	Molecular Function	GO:0052884	1	1	2092	17840	0.000478011472275335	5.60538116591928e-05	1.172646e-01	4.234048e-01	hsa:6121,RPE65,6121:down	http://amigo.geneontology.org/cgi-bin/amigo/term_details?term=GO:0052884
deoxynucleotide transmembrane transporter activity	Molecular Function	GO:0030233	1	1	2092	17840	0.000478011472275335	5.60538116591928e-05	1.172646e-01	4.234048e-01	hsa:60386,SLC25A19,60386:up	http://amigo.geneontology.org/cgi-bin/amigo/term_details?term=GO:0030233
albendazole monooxygenase activity	Molecular Function	GO:0047638	1	1	2092	17840	0.000478011472275335	5.60538116591928e-05	1.172646e-01	4.234048e-01	hsa:1576,CYP3A4,1576:down	http://amigo.geneontology.org/cgi-bin/amigo/term_details?term=GO:0047638
melanin-concentrating hormone receptor activity	Molecular Function	GO:0030273	1	1	2092	17840	0.000478011472275335	5.60538116591928e-05	1.172646e-01	4.234048e-01	hsa:2847,MCHR1,2847:up	http://amigo.geneontology.org/cgi-bin/amigo/term_details?term=GO:0030273
metal ion:proton antiporter activity	Molecular Function	GO:0051139	1	1	2092	17840	0.000478011472275335	5.60538116591928e-05	1.172646e-01	4.234048e-01	hsa:6556,SLC11A1,6556:up	http://amigo.geneontology.org/cgi-bin/amigo/term_details?term=GO:0051139
interleukin-22 receptor activity	Molecular Function	GO:0042018	1	1	2092	17840	0.000478011472275335	5.60538116591928e-05	1.172646e-01	4.234048e-01	hsa:116379,IL22RA2,116379:up	http://amigo.geneontology.org/cgi-bin/amigo/term_details?term=GO:0042018
bisphosphoglycerate 3-phosphatase activity	Molecular Function	GO:0034417	1	1	2092	17840	0.000478011472275335	5.60538116591928e-05	1.172646e-01	4.234048e-01	hsa:9562,MINPP1,9562:down	http://amigo.geneontology.org/cgi-bin/amigo/term_details?term=GO:0034417
neuregulin receptor activity	Molecular Function	GO:0038131	1	1	2092	17840	0.000478011472275335	5.60538116591928e-05	1.172646e-01	4.234048e-01	hsa:65078,RTN4R,65078:down	http://amigo.geneontology.org/cgi-bin/amigo/term_details?term=GO:0038131
7-dehydrocholesterol reductase activity	Molecular Function	GO:0047598	1	1	2092	17840	0.000478011472275335	5.60538116591928e-05	1.172646e-01	4.234048e-01	hsa:1717,DHCR7,1717:down	http://amigo.geneontology.org/cgi-bin/amigo/term_details?term=GO:0047598
nicotinamide phosphoribosyltransferase activity	Molecular Function	GO:0047280	1	1	2092	17840	0.000478011472275335	5.60538116591928e-05	1.172646e-01	4.234048e-01	hsa:10135,NAMPT,10135:up	http://amigo.geneontology.org/cgi-bin/amigo/term_details?term=GO:0047280
2',3'-cyclic-nucleotide 3'-phosphodiesterase activity	Molecular Function	GO:0004113	1	1	2092	17840	0.000478011472275335	5.60538116591928e-05	1.172646e-01	4.234048e-01	hsa:1267,CNP,1267:down	http://amigo.geneontology.org/cgi-bin/amigo/term_details?term=GO:0004113
ATP-binding and phosphorylation-dependent chloride channel activity	Molecular Function	GO:0005224	1	1	2092	17840	0.000478011472275335	5.60538116591928e-05	1.172646e-01	4.234048e-01	hsa:1080,CFTR,1080:down	http://amigo.geneontology.org/cgi-bin/amigo/term_details?term=GO:0005224
tetrahydrofolylpolyglutamate synthase activity	Molecular Function	GO:0004326	1	1	2092	17840	0.000478011472275335	5.60538116591928e-05	1.172646e-01	4.234048e-01	hsa:2356,FPGS,2356:up	http://amigo.geneontology.org/cgi-bin/amigo/term_details?term=GO:0004326
rRNA (cytosine-N4-)-methyltransferase activity	Molecular Function	GO:0071424	1	1	2092	17840	0.000478011472275335	5.60538116591928e-05	1.172646e-01	4.234048e-01	hsa:196074,METTL15,196074:down	http://amigo.geneontology.org/cgi-bin/amigo/term_details?term=GO:0071424
inorganic diphosphate transmembrane transporter activity	Molecular Function	GO:0030504	1	1	2092	17840	0.000478011472275335	5.60538116591928e-05	1.172646e-01	4.234048e-01	hsa:56172,ANKH,56172:down	http://amigo.geneontology.org/cgi-bin/amigo/term_details?term=GO:0030504
linoleic acid epoxygenase activity	Molecular Function	GO:0071614	1	1	2092	17840	0.000478011472275335	5.60538116591928e-05	1.172646e-01	4.234048e-01	hsa:1573,CYP2J2,1573:down	http://amigo.geneontology.org/cgi-bin/amigo/term_details?term=GO:0071614
transmembrane electron transfer carrier	Molecular Function	GO:0022865	1	1	2092	17840	0.000478011472275335	5.60538116591928e-05	1.172646e-01	4.234048e-01	hsa:1534,CYB561,1534:down	http://amigo.geneontology.org/cgi-bin/amigo/term_details?term=GO:0022865
kringle domain binding	Molecular Function	GO:0036143	1	1	2092	17840	0.000478011472275335	5.60538116591928e-05	1.172646e-01	4.234048e-01	hsa:7123,CLEC3B,7123:down	http://amigo.geneontology.org/cgi-bin/amigo/term_details?term=GO:0036143
phosphoribosylformylglycinamidine cyclo-ligase activity	Molecular Function	GO:0004641	1	1	2092	17840	0.000478011472275335	5.60538116591928e-05	1.172646e-01	4.234048e-01	hsa:2618,GART,2618:up	http://amigo.geneontology.org/cgi-bin/amigo/term_details?term=GO:0004641
sodium-dependent organic anion transmembrane transporter activity	Molecular Function	GO:0043250	1	1	2092	17840	0.000478011472275335	5.60538116591928e-05	1.172646e-01	4.234048e-01	hsa:345274,SLC10A6,345274:down	http://amigo.geneontology.org/cgi-bin/amigo/term_details?term=GO:0043250
complement component C5a receptor activity	Molecular Function	GO:0004878	1	1	2092	17840	0.000478011472275335	5.60538116591928e-05	1.172646e-01	4.234048e-01	hsa:728,C5AR1,728:up	http://amigo.geneontology.org/cgi-bin/amigo/term_details?term=GO:0004878
thrombopoietin receptor activity	Molecular Function	GO:0038164	1	1	2092	17840	0.000478011472275335	5.60538116591928e-05	1.172646e-01	4.234048e-01	hsa:4352,MPL,4352:down	http://amigo.geneontology.org/cgi-bin/amigo/term_details?term=GO:0038164
3-dehydrosphinganine reductase activity	Molecular Function	GO:0047560	1	1	2092	17840	0.000478011472275335	5.60538116591928e-05	1.172646e-01	4.234048e-01	hsa:2531,KDSR,2531:down	http://amigo.geneontology.org/cgi-bin/amigo/term_details?term=GO:0047560
glycosylphosphatidylinositol phospholipase D activity	Molecular Function	GO:0004621	1	1	2092	17840	0.000478011472275335	5.60538116591928e-05	1.172646e-01	4.234048e-01	hsa:2822,GPLD1,2822:down	http://amigo.geneontology.org/cgi-bin/amigo/term_details?term=GO:0004621
taurochenodeoxycholate 6alpha-hydroxylase activity	Molecular Function	GO:0033780	1	1	2092	17840	0.000478011472275335	5.60538116591928e-05	1.172646e-01	4.234048e-01	hsa:1576,CYP3A4,1576:down	http://amigo.geneontology.org/cgi-bin/amigo/term_details?term=GO:0033780
acetoacetate-CoA ligase activity	Molecular Function	GO:0030729	1	1	2092	17840	0.000478011472275335	5.60538116591928e-05	1.172646e-01	4.234048e-01	hsa:65985,AACS,65985:down	http://amigo.geneontology.org/cgi-bin/amigo/term_details?term=GO:0030729
sodium:proton antiporter activity involved in regulation of cardiac muscle cell membrane potential	Molecular Function	GO:0086040	1	1	2092	17840	0.000478011472275335	5.60538116591928e-05	1.172646e-01	4.234048e-01	hsa:6548,SLC9A1,6548:up	http://amigo.geneontology.org/cgi-bin/amigo/term_details?term=GO:0086040
DNA nucleotidylexotransferase activity	Molecular Function	GO:0003912	1	1	2092	17840	0.000478011472275335	5.60538116591928e-05	1.172646e-01	4.234048e-01	hsa:1791,DNTT,1791:down	http://amigo.geneontology.org/cgi-bin/amigo/term_details?term=GO:0003912
trimethylamine monooxygenase activity	Molecular Function	GO:0034899	1	1	2092	17840	0.000478011472275335	5.60538116591928e-05	1.172646e-01	4.234048e-01	hsa:2328,FMO3,2328:up	http://amigo.geneontology.org/cgi-bin/amigo/term_details?term=GO:0034899
glycerophosphoinositol inositolphosphodiesterase activity	Molecular Function	GO:0047394	1	1	2092	17840	0.000478011472275335	5.60538116591928e-05	1.172646e-01	4.234048e-01	hsa:54857,GDPD2,54857:down	http://amigo.geneontology.org/cgi-bin/amigo/term_details?term=GO:0047394
inositol hexakisphosphate 2-phosphatase activity	Molecular Function	GO:0052826	1	1	2092	17840	0.000478011472275335	5.60538116591928e-05	1.172646e-01	4.234048e-01	hsa:9562,MINPP1,9562:down	http://amigo.geneontology.org/cgi-bin/amigo/term_details?term=GO:0052826
translation factor activity, non-nucleic acid binding	Molecular Function	GO:0045183	1	1	2092	17840	0.000478011472275335	5.60538116591928e-05	1.172646e-01	4.234048e-01	hsa:9148,NEURL1,9148:down	http://amigo.geneontology.org/cgi-bin/amigo/term_details?term=GO:0045183
interleukin-21 receptor activity	Molecular Function	GO:0001532	1	1	2092	17840	0.000478011472275335	5.60538116591928e-05	1.172646e-01	4.234048e-01	hsa:50615,IL21R,50615:up	http://amigo.geneontology.org/cgi-bin/amigo/term_details?term=GO:0001532
quinine 3-monooxygenase activity	Molecular Function	GO:0050591	1	1	2092	17840	0.000478011472275335	5.60538116591928e-05	1.172646e-01	4.234048e-01	hsa:1576,CYP3A4,1576:down	http://amigo.geneontology.org/cgi-bin/amigo/term_details?term=GO:0050591
alpha-1,6-mannosylglycoprotein 2-beta-N-acetylglucosaminyltransferase activity	Molecular Function	GO:0008455	1	1	2092	17840	0.000478011472275335	5.60538116591928e-05	1.172646e-01	4.234048e-01	hsa:4247,MGAT2,4247:up	http://amigo.geneontology.org/cgi-bin/amigo/term_details?term=GO:0008455
exoribonuclease II activity	Molecular Function	GO:0008859	1	1	2092	17840	0.000478011472275335	5.60538116591928e-05	1.172646e-01	4.234048e-01	hsa:3669,ISG20,3669:up	http://amigo.geneontology.org/cgi-bin/amigo/term_details?term=GO:0008859
steroid receptor RNA activator RNA binding	Molecular Function	GO:0002153	1	1	2092	17840	0.000478011472275335	5.60538116591928e-05	1.172646e-01	4.234048e-01	hsa:7067,THRA,7067:down	http://amigo.geneontology.org/cgi-bin/amigo/term_details?term=GO:0002153
granulocyte colony-stimulating factor receptor binding	Molecular Function	GO:0005130	1	1	2092	17840	0.000478011472275335	5.60538116591928e-05	1.172646e-01	4.234048e-01	hsa:1440,CSF3,1440:up	http://amigo.geneontology.org/cgi-bin/amigo/term_details?term=GO:0005130
host cell surface receptor binding	Molecular Function	GO:0046789	1	1	2092	17840	0.000478011472275335	5.60538116591928e-05	1.172646e-01	4.234048e-01	hsa:3625,INHBB,3625:down	http://amigo.geneontology.org/cgi-bin/amigo/term_details?term=GO:0046789
testosterone 6-beta-hydroxylase activity	Molecular Function	GO:0050649	1	1	2092	17840	0.000478011472275335	5.60538116591928e-05	1.172646e-01	4.234048e-01	hsa:1576,CYP3A4,1576:down	http://amigo.geneontology.org/cgi-bin/amigo/term_details?term=GO:0050649
B2 bradykinin receptor binding	Molecular Function	GO:0031713	1	1	2092	17840	0.000478011472275335	5.60538116591928e-05	1.172646e-01	4.234048e-01	hsa:154,ADRB2,154:down	http://amigo.geneontology.org/cgi-bin/amigo/term_details?term=GO:0031713
transcription regulatory region sequence-specific DNA binding	Molecular Function	GO:0000976	86	648	2092	17840	0.0411089866156788	0.0363228699551569	1.194064e-01	4.304699e-01	hsa:7067,THRA,7067:down|hsa:6256,RXRA,6256:down|hsa:2625,GATA3,2625:down|hsa:11317,RBPJL,11317:up|hsa:6596,HLTF,6596:up|hsa:6095,RORA,6095:down|hsa:8864,PER2,8864:down|hsa:1390,CREM,1390:up|hsa:100381270,ZBED6,100381270:down|hsa:3670,ISL1,3670:down|hsa:29841,GRHL1,29841:down|hsa:57116,ZNF695,57116:up|hsa:63948,DMRTB1,63948:up|hsa:1408,CRY2,1408:down|hsa:5452,POU2F2,5452:down|hsa:4603,MYBL1,4603:u…	http://amigo.geneontology.org/cgi-bin/amigo/term_details?term=GO:0000976
peptidase activity	Molecular Function	GO:0008233	79	592	2092	17840	0.0377629063097514	0.0331838565022422	1.201467e-01	4.326826e-01	hsa:3792,KEL,3792:up|hsa:8728,ADAM19,8728:up|hsa:836,CASP3,836:up|hsa:27299,ADAMDEC1,27299:up|hsa:728373,USP17L25,728373:down|hsa:3816,KLK1,3816:down|hsa:147968,CAPN12,147968:up|hsa:9313,MMP20,9313:down|hsa:56675,NRIP3,56675:up|hsa:64063,PRSS22,64063:up|hsa:9510,ADAMTS1,9510:up|hsa:1178,CLC,1178:up|hsa:3002,GZMB,3002:up|hsa:56649,TMPRSS4,56649:up|hsa:4057,LTF,4057:up|hsa:9372,ZFYVE9,9372:down|hsa…	http://amigo.geneontology.org/cgi-bin/amigo/term_details?term=GO:0008233
glycoprotein binding	Molecular Function	GO:0001948	16	100	2092	17840	0.00764818355640535	0.00560538116591928	1.219230e-01	4.366999e-01	hsa:51816,CECR1,51816:up|hsa:51552,RAB14,51552:down|hsa:1756,DMD,1756:down|hsa:3932,LCK,3932:up|hsa:6403,SELP,6403:up|hsa:567,B2M,567:up|hsa:7037,TFRC,7037:up|hsa:60495,HPSE2,60495:down|hsa:2670,GFAP,2670:up|hsa:1520,CTSS,1520:up|hsa:3416,IDE,3416:down|hsa:563,AZGP1,563:down|hsa:5265,SERPINA1,5265:up|hsa:6804,STX1A,6804:up|hsa:4133,MAP2,4133:down|hsa:2817,GPC1,2817:down	http://amigo.geneontology.org/cgi-bin/amigo/term_details?term=GO:0001948
oxidoreductase activity, acting on the CH-CH group of donors, NAD or NADP as acceptor	Molecular Function	GO:0016628	5	23	2092	17840	0.00239005736137667	0.00128923766816143	1.239707e-01	4.411987e-01	hsa:7108,TM7SF2,7108:down|hsa:26063,DECR2,26063:down|hsa:1717,DHCR7,1717:down|hsa:1718,DHCR24,1718:down|hsa:56898,BDH2,56898:down	http://amigo.geneontology.org/cgi-bin/amigo/term_details?term=GO:0016628
cysteine-type endopeptidase inhibitor activity involved in apoptotic process	Molecular Function	GO:0043027	5	23	2092	17840	0.00239005736137667	0.00128923766816143	1.239707e-01	4.411987e-01	hsa:51176,LEF1,51176:up|hsa:939,CD27,939:up|hsa:8740,TNFSF14,8740:up|hsa:5272,SERPINB9,5272:up|hsa:6622,SNCA,6622:down	http://amigo.geneontology.org/cgi-bin/amigo/term_details?term=GO:0043027
sulfotransferase activity	Molecular Function	GO:0008146	9	50	2092	17840	0.00430210325047801	0.00280269058295964	1.252420e-01	4.438040e-01	hsa:9951,HS3ST4,9951:down|hsa:8534,CHST1,8534:up|hsa:50515,CHST11,50515:up|hsa:83539,CHST9,83539:down|hsa:9953,HS3ST3B1,9953:up|hsa:64711,HS3ST6,64711:down|hsa:6820,SULT2B1,6820:down|hsa:3340,NDST1,3340:down|hsa:9435,CHST2,9435:up	http://amigo.geneontology.org/cgi-bin/amigo/term_details?term=GO:0008146
diacylglycerol binding	Molecular Function	GO:0019992	3	11	2092	17840	0.001434034416826	0.000616591928251121	1.296500e-01	4.497288e-01	hsa:8527,DGKD,8527:up|hsa:23025,UNC13A,23025:up|hsa:10235,RASGRP2,10235:up	http://amigo.geneontology.org/cgi-bin/amigo/term_details?term=GO:0019992
phosphatidylcholine 1-acylhydrolase activity	Molecular Function	GO:0008970	3	11	2092	17840	0.001434034416826	0.000616591928251121	1.296500e-01	4.497288e-01	hsa:9388,LIPG,9388:up|hsa:255189,PLA2G4F,255189:down|hsa:171586,ABHD3,171586:up	http://amigo.geneontology.org/cgi-bin/amigo/term_details?term=GO:0008970
protein binding involved in cell-cell adhesion	Molecular Function	GO:0098632	3	11	2092	17840	0.001434034416826	0.000616591928251121	1.296500e-01	4.497288e-01	hsa:3728,JUP,3728:down|hsa:29119,CTNNA3,29119:down|hsa:1832,DSP,1832:down	http://amigo.geneontology.org/cgi-bin/amigo/term_details?term=GO:0098632
peptidoglycan binding	Molecular Function	GO:0042834	3	11	2092	17840	0.001434034416826	0.000616591928251121	1.296500e-01	4.497288e-01	hsa:114771,PGLYRP3,114771:down|hsa:84659,RNASE7,84659:down|hsa:114548,NLRP3,114548:up	http://amigo.geneontology.org/cgi-bin/amigo/term_details?term=GO:0042834
protein tyrosine kinase activator activity	Molecular Function	GO:0030296	4	17	2092	17840	0.00191204588910134	0.000952914798206278	1.297369e-01	4.497288e-01	hsa:26585,GREM1,26585:down|hsa:10718,NRG3,10718:down|hsa:2065,ERBB3,2065:down|hsa:6352,CCL5,6352:up	http://amigo.geneontology.org/cgi-bin/amigo/term_details?term=GO:0030296
acyl-CoA dehydrogenase activity	Molecular Function	GO:0003995	4	17	2092	17840	0.00191204588910134	0.000952914798206278	1.297369e-01	4.497288e-01	hsa:33,ACADL,33:down|hsa:9524,TECR,9524:down|hsa:51,ACOX1,51:down|hsa:28976,ACAD9,28976:down	http://amigo.geneontology.org/cgi-bin/amigo/term_details?term=GO:0003995
leak channel activity	Molecular Function	GO:0022840	4	17	2092	17840	0.00191204588910134	0.000952914798206278	1.297369e-01	4.497288e-01	hsa:89822,KCNK17,89822:up|hsa:3775,KCNK1,3775:up|hsa:10089,KCNK7,10089:down|hsa:83795,KCNK16,83795:up	http://amigo.geneontology.org/cgi-bin/amigo/term_details?term=GO:0022840
protein binding involved in cell adhesion	Molecular Function	GO:0098631	4	17	2092	17840	0.00191204588910134	0.000952914798206278	1.297369e-01	4.497288e-01	hsa:3728,JUP,3728:down|hsa:29119,CTNNA3,29119:down|hsa:1832,DSP,1832:down|hsa:3673,ITGA2,3673:down	http://amigo.geneontology.org/cgi-bin/amigo/term_details?term=GO:0098631
narrow pore channel activity	Molecular Function	GO:0022842	4	17	2092	17840	0.00191204588910134	0.000952914798206278	1.297369e-01	4.497288e-01	hsa:89822,KCNK17,89822:up|hsa:3775,KCNK1,3775:up|hsa:10089,KCNK7,10089:down|hsa:83795,KCNK16,83795:up	http://amigo.geneontology.org/cgi-bin/amigo/term_details?term=GO:0022842
lamin binding	Molecular Function	GO:0005521	4	17	2092	17840	0.00191204588910134	0.000952914798206278	1.297369e-01	4.497288e-01	hsa:23345,SYNE1,23345:down|hsa:5317,PKP1,5317:down|hsa:3429,IFI27,3429:up|hsa:665,BNIP3L,665:down	http://amigo.geneontology.org/cgi-bin/amigo/term_details?term=GO:0005521
chromatin DNA binding	Molecular Function	GO:0031490	13	79	2092	17840	0.00621414913957935	0.00442825112107623	1.300426e-01	4.505201e-01	hsa:57459,GATAD2B,57459:down|hsa:7068,THRB,7068:down|hsa:1104,RCC1,1104:up|hsa:29841,GRHL1,29841:down|hsa:7067,THRA,7067:down|hsa:5187,PER1,5187:down|hsa:6256,RXRA,6256:down|hsa:7494,XBP1,7494:up|hsa:3642,INSM1,3642:up|hsa:474,ATOH1,474:up|hsa:10891,PPARGC1A,10891:down|hsa:3006,HIST1H1C,3006:up|hsa:3151,HMGN2,3151:up	http://amigo.geneontology.org/cgi-bin/amigo/term_details?term=GO:0031490
RNA polymerase II regulatory region sequence-specific DNA binding	Molecular Function	GO:0000977	76	571	2092	17840	0.0363288718929254	0.0320067264573991	1.301717e-01	4.507221e-01	hsa:6256,RXRA,6256:down|hsa:2625,GATA3,2625:down|hsa:11317,RBPJL,11317:up|hsa:6596,HLTF,6596:up|hsa:6095,RORA,6095:down|hsa:100381270,ZBED6,100381270:down|hsa:3670,ISL1,3670:down|hsa:29841,GRHL1,29841:down|hsa:57116,ZNF695,57116:up|hsa:5452,POU2F2,5452:down|hsa:4603,MYBL1,4603:up|hsa:5241,PGR,5241:down|hsa:9572,NR1D1,9572:down|hsa:23109,DDN,23109:up|hsa:10172,ZNF256,10172:down|hsa:4222,MEOX1,4222…	http://amigo.geneontology.org/cgi-bin/amigo/term_details?term=GO:0000977
carboxylic ester hydrolase activity	Molecular Function	GO:0052689	20	131	2092	17840	0.00956022944550669	0.00734304932735426	1.310447e-01	4.533164e-01	hsa:283848,CES4A,283848:down|hsa:8513,LIPF,8513:down|hsa:200879,LIPH,200879:down|hsa:1066,CES1,1066:down|hsa:30814,PLA2G2E,30814:up|hsa:9388,LIPG,9388:up|hsa:151056,PLB1,151056:down|hsa:643418,LIPN,643418:down|hsa:6121,RPE65,6121:down|hsa:255189,PLA2G4F,255189:down|hsa:590,BCHE,590:down|hsa:5446,PON3,5446:down|hsa:340654,LIPM,340654:down|hsa:171586,ABHD3,171586:up|hsa:313,AOAH,313:up|hsa:5920,RAR…	http://amigo.geneontology.org/cgi-bin/amigo/term_details?term=GO:0052689
phosphatidylinositol 3-kinase binding	Molecular Function	GO:0043548	6	30	2092	17840	0.00286806883365201	0.00168161434977578	1.318442e-01	4.551344e-01	hsa:7301,TYRO3,7301:down|hsa:8660,IRS2,8660:down|hsa:84985,FAM83A,84985:up|hsa:3932,LCK,3932:up|hsa:5783,PTPN13,5783:down|hsa:7494,XBP1,7494:up	http://amigo.geneontology.org/cgi-bin/amigo/term_details?term=GO:0043548
oxidoreductase activity, acting on paired donors, with incorporation or reduction of molecular oxygen, NAD(P)H as one donor, and incorporation of one atom of oxygen	Molecular Function	GO:0016709	7	37	2092	17840	0.00334608030592734	0.00207399103139013	1.357160e-01	4.657353e-01	hsa:1594,CYP27B1,1594:up|hsa:1559,CYP2C9,1559:down|hsa:8529,CYP4F2,8529:down|hsa:9420,CYP7B1,9420:up|hsa:66002,CYP4F12,66002:down|hsa:1576,CYP3A4,1576:down|hsa:2328,FMO3,2328:up	http://amigo.geneontology.org/cgi-bin/amigo/term_details?term=GO:0016709
phosphatidylinositol-4,5-bisphosphate binding	Molecular Function	GO:0005546	9	51	2092	17840	0.00430210325047801	0.00285874439461883	1.371841e-01	4.686201e-01	hsa:728113,ANXA8L1,728113:down|hsa:90203,SNX21,90203:down|hsa:5897,RAG2,5897:down|hsa:29091,STXBP6,29091:down|hsa:6548,SLC9A1,6548:up|hsa:124460,SNX20,124460:up|hsa:88,ACTN2,88:down|hsa:320,APBA1,320:down|hsa:56288,PARD3,56288:down	http://amigo.geneontology.org/cgi-bin/amigo/term_details?term=GO:0005546
transforming growth factor beta receptor binding	Molecular Function	GO:0005160	9	51	2092	17840	0.00430210325047801	0.00285874439461883	1.371841e-01	4.686201e-01	hsa:650,BMP2,650:down|hsa:656,BMP8B,656:up|hsa:7049,TGFBR3,7049:down|hsa:3625,INHBB,3625:down|hsa:651,BMP3,651:down|hsa:7043,TGFB3,7043:up|hsa:2658,GDF2,2658:up|hsa:652,BMP4,652:down|hsa:7042,TGFB2,7042:down	http://amigo.geneontology.org/cgi-bin/amigo/term_details?term=GO:0005160
protein self-association	Molecular Function	GO:0043621	8	44	2092	17840	0.00382409177820268	0.00246636771300448	1.372013e-01	4.686201e-01	hsa:91543,RSAD2,91543:up|hsa:92,ACVR2A,92:down|hsa:51332,SPTBN5,51332:up|hsa:6844,VAMP2,6844:down|hsa:440193,CCDC88C,440193:up|hsa:6352,CCL5,6352:up|hsa:101,ADAM8,101:up|hsa:338324,S100A7A,338324:up	http://amigo.geneontology.org/cgi-bin/amigo/term_details?term=GO:0043621
phosphoprotein phosphatase activity	Molecular Function	GO:0004721	25	170	2092	17840	0.0119502868068834	0.00952914798206278	1.379610e-01	4.709380e-01	hsa:84867,PTPN5,84867:up|hsa:7803,PTP4A1,7803:up|hsa:10076,PTPRU,10076:down|hsa:3932,LCK,3932:up|hsa:54704,PDP1,54704:up|hsa:5783,PTPN13,5783:down|hsa:11099,PTPN21,11099:down|hsa:8612,PLPP2,8612:down|hsa:26191,PTPN22,26191:up|hsa:5774,PTPN3,5774:down|hsa:11072,DUSP14,11072:down|hsa:1847,DUSP5,1847:up|hsa:5788,PTPRC,5788:up|hsa:5771,PTPN2,5771:up|hsa:57026,PDXP,57026:up|hsa:374462,PTPRQ,374462:dow…	http://amigo.geneontology.org/cgi-bin/amigo/term_details?term=GO:0004721
sequence-specific DNA binding	Molecular Function	GO:0043565	129	1005	2092	17840	0.0616634799235182	0.0563340807174888	1.415704e-01	4.822681e-01	hsa:3233,HOXD4,3233:up|hsa:100506243,KRBOX1,100506243:down|hsa:6256,RXRA,6256:down|hsa:2625,GATA3,2625:down|hsa:11317,RBPJL,11317:up|hsa:11004,KIF2C,11004:up|hsa:6596,HLTF,6596:up|hsa:1390,CREM,1390:up|hsa:3670,ISL1,3670:down|hsa:29841,GRHL1,29841:down|hsa:57116,ZNF695,57116:up|hsa:153572,IRX2,153572:down|hsa:63948,DMRTB1,63948:up|hsa:1408,CRY2,1408:down|hsa:4603,MYBL1,4603:up|hsa:5241,PGR,5241:d…	http://amigo.geneontology.org/cgi-bin/amigo/term_details?term=GO:0043565
RNA polymerase II regulatory region DNA binding	Molecular Function	GO:0001012	76	575	2092	17840	0.0363288718929254	0.0322309417040359	1.440946e-01	4.887198e-01	hsa:6256,RXRA,6256:down|hsa:2625,GATA3,2625:down|hsa:11317,RBPJL,11317:up|hsa:6596,HLTF,6596:up|hsa:6095,RORA,6095:down|hsa:100381270,ZBED6,100381270:down|hsa:3670,ISL1,3670:down|hsa:29841,GRHL1,29841:down|hsa:57116,ZNF695,57116:up|hsa:5452,POU2F2,5452:down|hsa:4603,MYBL1,4603:up|hsa:5241,PGR,5241:down|hsa:9572,NR1D1,9572:down|hsa:23109,DDN,23109:up|hsa:10172,ZNF256,10172:down|hsa:4222,MEOX1,4222…	http://amigo.geneontology.org/cgi-bin/amigo/term_details?term=GO:0001012
virus receptor activity	Molecular Function	GO:0001618	11	66	2092	17840	0.00525812619502868	0.00369955156950673	1.453533e-01	4.892824e-01	hsa:7301,TYRO3,7301:down|hsa:8764,TNFRSF14,8764:up|hsa:9076,CLDN1,9076:down|hsa:7852,CXCR4,7852:up|hsa:6317,SERPINB3,6317:up|hsa:3416,IDE,3416:down|hsa:5817,PVR,5817:up|hsa:3673,ITGA2,3673:down|hsa:6504,SLAMF1,6504:up|hsa:941,CD80,941:up|hsa:7037,TFRC,7037:up	http://amigo.geneontology.org/cgi-bin/amigo/term_details?term=GO:0001618
actin filament binding	Molecular Function	GO:0051015	18	118	2092	17840	0.00860420650095602	0.00661434977578475	1.468459e-01	4.892824e-01	hsa:728113,ANXA8L1,728113:down|hsa:2318,FLNC,2318:down|hsa:29119,CTNNA3,29119:down|hsa:7094,TLN1,7094:up|hsa:7456,WIPF1,7456:up|hsa:88,ACTN2,88:down|hsa:6710,SPTB,6710:up|hsa:1956,EGFR,1956:down|hsa:4629,MYH11,4629:down|hsa:27,ABL2,27:up|hsa:6708,SPTA1,6708:down|hsa:10529,NEBL,10529:down|hsa:57619,SHROOM3,57619:down|hsa:199,AIF1,199:up|hsa:752,FMNL1,752:up|hsa:23345,SYNE1,23345:down|hsa:83715,ESP…	http://amigo.geneontology.org/cgi-bin/amigo/term_details?term=GO:0051015
ATPase activity, coupled to movement of substances	Molecular Function	GO:0043492	18	118	2092	17840	0.00860420650095602	0.00661434977578475	1.468459e-01	4.892824e-01	hsa:538,ATP7A,538:down|hsa:340273,ABCB5,340273:down|hsa:10079,ATP9A,10079:down|hsa:9914,ATP2C2,9914:down|hsa:6890,TAP1,6890:up|hsa:491,ATP2B2,491:up|hsa:148229,ATP8B3,148229:up|hsa:1080,CFTR,1080:down|hsa:487,ATP2A1,487:up|hsa:57205,ATP10D,57205:down|hsa:6892,TAPBP,6892:up|hsa:10312,TCIRG1,10312:up|hsa:26154,ABCA12,26154:down|hsa:368,ABCC6,368:up|hsa:79572,ATP13A3,79572:up|hsa:51449,PCYOX1,51449:…	http://amigo.geneontology.org/cgi-bin/amigo/term_details?term=GO:0043492
protease binding	Molecular Function	GO:0002020	16	103	2092	17840	0.00764818355640535	0.00577354260089686	1.469470e-01	4.892824e-01	hsa:836,CASP3,836:up|hsa:4155,MBP,4155:down|hsa:6317,SERPINB3,6317:up|hsa:3640,INSL3,3640:up|hsa:9507,ADAMTS4,9507:up|hsa:5272,SERPINB9,5272:up|hsa:6402,SELL,6402:up|hsa:6318,SERPINB4,6318:up|hsa:675,BRCA2,675:up|hsa:7078,TIMP3,7078:down|hsa:5265,SERPINA1,5265:up|hsa:7076,TIMP1,7076:up|hsa:7494,XBP1,7494:up|hsa:5054,SERPINE1,5054:up|hsa:10752,CHL1,10752:down|hsa:3815,KIT,3815:down	http://amigo.geneontology.org/cgi-bin/amigo/term_details?term=GO:0002020
cysteine-type endopeptidase activity	Molecular Function	GO:0004197	13	81	2092	17840	0.00621414913957935	0.00454035874439462	1.494644e-01	4.892824e-01	hsa:836,CASP3,836:up|hsa:9099,USP2,9099:down|hsa:1520,CTSS,1520:up|hsa:147968,CAPN12,147968:up|hsa:27283,TINAG,27283:down|hsa:842,CASP9,842:up|hsa:11131,CAPN11,11131:up|hsa:1522,CTSZ,1522:up|hsa:1178,CLC,1178:up|hsa:841,CASP8,841:up|hsa:84290,CAPNS2,84290:down|hsa:642,BLMH,642:down|hsa:1521,CTSW,1521:up	http://amigo.geneontology.org/cgi-bin/amigo/term_details?term=GO:0004197
glycosphingolipid binding	Molecular Function	GO:0043208	2	6	2092	17840	0.000956022944550669	0.000336322869955157	1.497297e-01	4.892824e-01	hsa:6402,SELL,6402:up|hsa:6403,SELP,6403:up	http://amigo.geneontology.org/cgi-bin/amigo/term_details?term=GO:0043208
G-quadruplex DNA binding	Molecular Function	GO:0051880	2	6	2092	17840	0.000956022944550669	0.000336322869955157	1.497297e-01	4.892824e-01	hsa:80119,PIF1,80119:up|hsa:641,BLM,641:up	http://amigo.geneontology.org/cgi-bin/amigo/term_details?term=GO:0051880
trace-amine receptor activity	Molecular Function	GO:0001594	2	6	2092	17840	0.000956022944550669	0.000336322869955157	1.497297e-01	4.892824e-01	hsa:134860,TAAR9,134860:down|hsa:134864,TAAR1,134864:down	http://amigo.geneontology.org/cgi-bin/amigo/term_details?term=GO:0001594
acyl-CoA oxidase activity	Molecular Function	GO:0003997	2	6	2092	17840	0.000956022944550669	0.000336322869955157	1.497297e-01	4.892824e-01	hsa:33,ACADL,33:down|hsa:51,ACOX1,51:down	http://amigo.geneontology.org/cgi-bin/amigo/term_details?term=GO:0003997
inhibitory extracellular ligand-gated ion channel activity	Molecular Function	GO:0005237	2	6	2092	17840	0.000956022944550669	0.000336322869955157	1.497297e-01	4.892824e-01	hsa:8001,GLRA3,8001:down|hsa:2561,GABRB2,2561:down	http://amigo.geneontology.org/cgi-bin/amigo/term_details?term=GO:0005237
U3 snoRNA binding	Molecular Function	GO:0034511	2	6	2092	17840	0.000956022944550669	0.000336322869955157	1.497297e-01	4.892824e-01	hsa:9136,RRP9,9136:up|hsa:3669,ISG20,3669:up	http://amigo.geneontology.org/cgi-bin/amigo/term_details?term=GO:0034511
alpha-N-acetylgalactosaminide alpha-2,6-sialyltransferase activity	Molecular Function	GO:0001665	2	6	2092	17840	0.000956022944550669	0.000336322869955157	1.497297e-01	4.892824e-01	hsa:27090,ST6GALNAC4,27090:up|hsa:30815,ST6GALNAC6,30815:up	http://amigo.geneontology.org/cgi-bin/amigo/term_details?term=GO:0001665
benzodiazepine receptor activity	Molecular Function	GO:0008503	2	6	2092	17840	0.000956022944550669	0.000336322869955157	1.497297e-01	4.892824e-01	hsa:2559,GABRA6,2559:down|hsa:2557,GABRA4,2557:down	http://amigo.geneontology.org/cgi-bin/amigo/term_details?term=GO:0008503
transmembrane receptor protein tyrosine kinase activator activity	Molecular Function	GO:0030297	2	6	2092	17840	0.000956022944550669	0.000336322869955157	1.497297e-01	4.892824e-01	hsa:26585,GREM1,26585:down|hsa:10718,NRG3,10718:down	http://amigo.geneontology.org/cgi-bin/amigo/term_details?term=GO:0030297
chondroitin sulfotransferase activity	Molecular Function	GO:0034481	2	6	2092	17840	0.000956022944550669	0.000336322869955157	1.497297e-01	4.892824e-01	hsa:50515,CHST11,50515:up|hsa:83539,CHST9,83539:down	http://amigo.geneontology.org/cgi-bin/amigo/term_details?term=GO:0034481
troponin I binding	Molecular Function	GO:0031013	2	6	2092	17840	0.000956022944550669	0.000336322869955157	1.497297e-01	4.892824e-01	hsa:100526835,FPGT-TNNI3K,100526835:down|hsa:51086,TNNI3K,51086:down	http://amigo.geneontology.org/cgi-bin/amigo/term_details?term=GO:0031013
inhibin binding	Molecular Function	GO:0034711	2	6	2092	17840	0.000956022944550669	0.000336322869955157	1.497297e-01	4.892824e-01	hsa:92,ACVR2A,92:down|hsa:91,ACVR1B,91:down	http://amigo.geneontology.org/cgi-bin/amigo/term_details?term=GO:0034711
icosanoid binding	Molecular Function	GO:0050542	2	6	2092	17840	0.000956022944550669	0.000336322869955157	1.497297e-01	4.892824e-01	hsa:6279,S100A8,6279:up|hsa:6280,S100A9,6280:up	http://amigo.geneontology.org/cgi-bin/amigo/term_details?term=GO:0050542
endopeptidase activator activity	Molecular Function	GO:0061133	2	6	2092	17840	0.000956022944550669	0.000336322869955157	1.497297e-01	4.892824e-01	hsa:6423,SFRP2,6423:up|hsa:5721,PSME2,5721:up	http://amigo.geneontology.org/cgi-bin/amigo/term_details?term=GO:0061133
nerve growth factor binding	Molecular Function	GO:0048406	2	6	2092	17840	0.000956022944550669	0.000336322869955157	1.497297e-01	4.892824e-01	hsa:4914,NTRK1,4914:up|hsa:5046,PCSK6,5046:down	http://amigo.geneontology.org/cgi-bin/amigo/term_details?term=GO:0048406
urea transmembrane transporter activity	Molecular Function	GO:0015204	2	6	2092	17840	0.000956022944550669	0.000336322869955157	1.497297e-01	4.892824e-01	hsa:89872,AQP10,89872:up|hsa:6563,SLC14A1,6563:down	http://amigo.geneontology.org/cgi-bin/amigo/term_details?term=GO:0015204
icosatetraenoic acid binding	Molecular Function	GO:0050543	2	6	2092	17840	0.000956022944550669	0.000336322869955157	1.497297e-01	4.892824e-01	hsa:6279,S100A8,6279:up|hsa:6280,S100A9,6280:up	http://amigo.geneontology.org/cgi-bin/amigo/term_details?term=GO:0050543
fatty acid elongase activity	Molecular Function	GO:0009922	2	6	2092	17840	0.000956022944550669	0.000336322869955157	1.497297e-01	4.892824e-01	hsa:79071,ELOVL6,79071:down|hsa:79993,ELOVL7,79993:down	http://amigo.geneontology.org/cgi-bin/amigo/term_details?term=GO:0009922
fatty acid derivative binding	Molecular Function	GO:1901567	2	6	2092	17840	0.000956022944550669	0.000336322869955157	1.497297e-01	4.892824e-01	hsa:6279,S100A8,6279:up|hsa:6280,S100A9,6280:up	http://amigo.geneontology.org/cgi-bin/amigo/term_details?term=GO:1901567
manganese ion transmembrane transporter activity	Molecular Function	GO:0005384	2	6	2092	17840	0.000956022944550669	0.000336322869955157	1.497297e-01	4.892824e-01	hsa:6556,SLC11A1,6556:up|hsa:9914,ATP2C2,9914:down	http://amigo.geneontology.org/cgi-bin/amigo/term_details?term=GO:0005384
metalloendopeptidase activity	Molecular Function	GO:0004222	17	111	2092	17840	0.00812619502868069	0.0062219730941704	1.512938e-01	4.911649e-01	hsa:3792,KEL,3792:up|hsa:8728,ADAM19,8728:up|hsa:27299,ADAMDEC1,27299:up|hsa:9313,MMP20,9313:down|hsa:9507,ADAMTS4,9507:up|hsa:9510,ADAMTS1,9510:up|hsa:9427,ECEL1,9427:up|hsa:60676,PAPPA2,60676:down|hsa:10863,ADAM28,10863:up|hsa:3416,IDE,3416:down|hsa:2515,ADAM2,2515:down|hsa:4285,MIPEP,4285:down|hsa:129293,TRABD2A,129293:up|hsa:140766,ADAMTS14,140766:up|hsa:5650,KLK7,5650:down|hsa:101,ADAM8,101:…	http://amigo.geneontology.org/cgi-bin/amigo/term_details?term=GO:0004222
amide transmembrane transporter activity	Molecular Function	GO:0042887	4	18	2092	17840	0.00191204588910134	0.00100896860986547	1.521640e-01	4.911649e-01	hsa:89872,AQP10,89872:up|hsa:6892,TAPBP,6892:up|hsa:6563,SLC14A1,6563:down|hsa:6890,TAP1,6890:up	http://amigo.geneontology.org/cgi-bin/amigo/term_details?term=GO:0042887
SNARE binding	Molecular Function	GO:0000149	18	119	2092	17840	0.00860420650095602	0.00667040358744395	1.551452e-01	5.000940e-01	hsa:8448,DOC2A,8448:up|hsa:90332,EXOC3L2,90332:up|hsa:51760,SYT17,51760:down|hsa:9515,STXBP5L,9515:down|hsa:341359,SYT10,341359:down|hsa:857,CAV1,857:down|hsa:6844,VAMP2,6844:down|hsa:255928,SYT14,255928:down|hsa:5771,PTPN2,5771:up|hsa:6804,STX1A,6804:up|hsa:6861,SYT5,6861:up|hsa:7127,TNFAIP2,7127:up|hsa:23025,UNC13A,23025:up|hsa:143425,SYT9,143425:down|hsa:5413,SEPT5,5413:down|hsa:594855,CPLX3,5…	http://amigo.geneontology.org/cgi-bin/amigo/term_details?term=GO:0000149
myosin heavy chain binding	Molecular Function	GO:0032036	3	12	2092	17840	0.001434034416826	0.000672645739910314	1.585122e-01	5.048283e-01	hsa:51332,SPTBN5,51332:up|hsa:6804,STX1A,6804:up|hsa:64236,PDLIM2,64236:down	http://amigo.geneontology.org/cgi-bin/amigo/term_details?term=GO:0032036
phospholipase activator activity	Molecular Function	GO:0016004	3	12	2092	17840	0.001434034416826	0.000672645739910314	1.585122e-01	5.048283e-01	hsa:836,CASP3,836:up|hsa:6352,CCL5,6352:up|hsa:6355,CCL8,6355:up	http://amigo.geneontology.org/cgi-bin/amigo/term_details?term=GO:0016004
sodium:amino acid symporter activity	Molecular Function	GO:0005283	3	12	2092	17840	0.001434034416826	0.000672645739910314	1.585122e-01	5.048283e-01	hsa:6534,SLC6A7,6534:up|hsa:6539,SLC6A12,6539:up|hsa:6536,SLC6A9,6536:down	http://amigo.geneontology.org/cgi-bin/amigo/term_details?term=GO:0005283
oligopeptide binding	Molecular Function	GO:1900750	3	12	2092	17840	0.001434034416826	0.000672645739910314	1.585122e-01	5.048283e-01	hsa:10314,LANCL1,10314:down|hsa:2946,GSTM2,2946:down|hsa:2346,FOLH1,2346:down	http://amigo.geneontology.org/cgi-bin/amigo/term_details?term=GO:1900750
activin binding	Molecular Function	GO:0048185	3	12	2092	17840	0.001434034416826	0.000672645739910314	1.585122e-01	5.048283e-01	hsa:92,ACVR2A,92:down|hsa:7049,TGFBR3,7049:down|hsa:91,ACVR1B,91:down	http://amigo.geneontology.org/cgi-bin/amigo/term_details?term=GO:0048185
toxic substance binding	Molecular Function	GO:0015643	3	12	2092	17840	0.001434034416826	0.000672645739910314	1.585122e-01	5.048283e-01	hsa:1828,DSG1,1828:down|hsa:2053,EPHX2,2053:down|hsa:1580,CYP4B1,1580:down	http://amigo.geneontology.org/cgi-bin/amigo/term_details?term=GO:0015643
growth factor receptor binding	Molecular Function	GO:0070851	19	127	2092	17840	0.00908221797323136	0.00711883408071749	1.585673e-01	5.048283e-01	hsa:27177,IL36B,27177:down|hsa:685,BTC,685:down|hsa:3589,IL11,3589:up|hsa:26585,GREM1,26585:down|hsa:5359,PLSCR1,5359:up|hsa:3565,IL4,3565:down|hsa:2625,GATA3,2625:down|hsa:26291,FGF21,26291:up|hsa:1437,CSF2,1437:up|hsa:54472,TOLLIP,54472:down|hsa:3593,IL12B,3593:down|hsa:1440,CSF3,1440:up|hsa:374,AREG,374:up|hsa:27178,IL37,27178:down|hsa:26281,FGF20,26281:down|hsa:2069,EREG,2069:down|hsa:2252,FG…	http://amigo.geneontology.org/cgi-bin/amigo/term_details?term=GO:0070851
fibroblast growth factor binding	Molecular Function	GO:0017134	5	25	2092	17840	0.00239005736137667	0.00140134529147982	1.617694e-01	5.118004e-01	hsa:2261,FGFR3,2261:down|hsa:7049,TGFBR3,7049:down|hsa:10563,CXCL13,10563:up|hsa:2263,FGFR2,2263:down|hsa:2817,GPC1,2817:down	http://amigo.geneontology.org/cgi-bin/amigo/term_details?term=GO:0017134
chemokine receptor activity	Molecular Function	GO:0004950	5	25	2092	17840	0.00239005736137667	0.00140134529147982	1.617694e-01	5.118004e-01	hsa:7852,CXCR4,7852:up|hsa:10663,CXCR6,10663:up|hsa:1233,CCR4,1233:up|hsa:1236,CCR7,1236:up|hsa:3577,CXCR1,3577:up	http://amigo.geneontology.org/cgi-bin/amigo/term_details?term=GO:0004950
cyclic-nucleotide phosphodiesterase activity	Molecular Function	GO:0004112	5	25	2092	17840	0.00239005736137667	0.00140134529147982	1.617694e-01	5.118004e-01	hsa:5144,PDE4D,5144:down|hsa:5158,PDE6B,5158:up|hsa:1267,CNP,1267:down|hsa:5150,PDE7A,5150:up|hsa:50940,PDE11A,50940:down	http://amigo.geneontology.org/cgi-bin/amigo/term_details?term=GO:0004112
G-protein coupled chemoattractant receptor activity	Molecular Function	GO:0001637	5	25	2092	17840	0.00239005736137667	0.00140134529147982	1.617694e-01	5.118004e-01	hsa:7852,CXCR4,7852:up|hsa:10663,CXCR6,10663:up|hsa:1233,CCR4,1233:up|hsa:1236,CCR7,1236:up|hsa:3577,CXCR1,3577:up	http://amigo.geneontology.org/cgi-bin/amigo/term_details?term=GO:0001637
organic acid:sodium symporter activity	Molecular Function	GO:0005343	5	25	2092	17840	0.00239005736137667	0.00140134529147982	1.617694e-01	5.118004e-01	hsa:6534,SLC6A7,6534:up|hsa:6539,SLC6A12,6539:up|hsa:6536,SLC6A9,6536:down|hsa:6535,SLC6A8,6535:down|hsa:345274,SLC10A6,345274:down	http://amigo.geneontology.org/cgi-bin/amigo/term_details?term=GO:0005343
protein phosphatase binding	Molecular Function	GO:0019903	18	120	2092	17840	0.00860420650095602	0.00672645739910314	1.636946e-01	5.173283e-01	hsa:116154,PHACTR3,116154:up|hsa:51778,MYOZ2,51778:down|hsa:7184,HSP90B1,7184:up|hsa:3728,JUP,3728:down|hsa:3932,LCK,3932:up|hsa:10859,LILRB1,10859:up|hsa:55917,CTTNBP2NL,55917:down|hsa:1956,EGFR,1956:down|hsa:4000,LMNA,4000:down|hsa:153769,SH3RF2,153769:down|hsa:8660,IRS2,8660:down|hsa:51231,VRK3,51231:up|hsa:1978,EIF4EBP1,1978:up|hsa:4751,NEK2,4751:down|hsa:6548,SLC9A1,6548:up|hsa:3718,JAK3,371…	http://amigo.geneontology.org/cgi-bin/amigo/term_details?term=GO:0019903
non-membrane spanning protein tyrosine kinase activity	Molecular Function	GO:0004715	8	46	2092	17840	0.00382409177820268	0.00257847533632287	1.649487e-01	5.200847e-01	hsa:27,ABL2,27:up|hsa:640,BLK,640:up|hsa:5610,EIF2AK2,5610:up|hsa:3932,LCK,3932:up|hsa:7535,ZAP70,7535:up|hsa:91461,PKDCC,91461:down|hsa:3718,JAK3,3718:up|hsa:2242,FES,2242:up	http://amigo.geneontology.org/cgi-bin/amigo/term_details?term=GO:0004715
neutral amino acid transmembrane transporter activity	Molecular Function	GO:0015175	6	32	2092	17840	0.00286806883365201	0.00179372197309417	1.654833e-01	5.200847e-01	hsa:6534,SLC6A7,6534:up|hsa:157724,SLC7A13,157724:down|hsa:6536,SLC6A9,6536:down|hsa:124935,SLC43A2,124935:up|hsa:10955,SERINC3,10955:down|hsa:8140,SLC7A5,8140:up	http://amigo.geneontology.org/cgi-bin/amigo/term_details?term=GO:0015175
sodium channel regulator activity	Molecular Function	GO:0017080	6	32	2092	17840	0.00286806883365201	0.00179372197309417	1.654833e-01	5.200847e-01	hsa:53827,FXYD5,53827:up|hsa:6446,SGK1,6446:up|hsa:132320,SCLT1,132320:up|hsa:5774,PTPN3,5774:down|hsa:64699,TMPRSS3,64699:up|hsa:2822,GPLD1,2822:down	http://amigo.geneontology.org/cgi-bin/amigo/term_details?term=GO:0017080
double-stranded DNA binding	Molecular Function	GO:0003690	97	752	2092	17840	0.0463671128107075	0.042152466367713	1.674234e-01	5.246926e-01	hsa:7067,THRA,7067:down|hsa:6256,RXRA,6256:down|hsa:2625,GATA3,2625:down|hsa:11317,RBPJL,11317:up|hsa:11004,KIF2C,11004:up|hsa:6596,HLTF,6596:up|hsa:6095,RORA,6095:down|hsa:8864,PER2,8864:down|hsa:1390,CREM,1390:up|hsa:100381270,ZBED6,100381270:down|hsa:3670,ISL1,3670:down|hsa:29841,GRHL1,29841:down|hsa:57116,ZNF695,57116:up|hsa:63948,DMRTB1,63948:up|hsa:1408,CRY2,1408:down|hsa:5452,POU2F2,5452:d…	http://amigo.geneontology.org/cgi-bin/amigo/term_details?term=GO:0003690
gated channel activity	Molecular Function	GO:0022836	45	333	2092	17840	0.0215105162523901	0.0186659192825112	1.735405e-01	5.418191e-01	hsa:27012,KCNV1,27012:down|hsa:778,CACNA1F,778:up|hsa:3747,KCNC2,3747:down|hsa:89822,KCNK17,89822:up|hsa:2898,GRIK2,2898:down|hsa:2561,GABRB2,2561:down|hsa:3772,KCNJ15,3772:up|hsa:338440,ANO9,338440:down|hsa:2891,GRIA2,2891:down|hsa:1261,CNGA3,1261:down|hsa:1080,CFTR,1080:down|hsa:55107,ANO1,55107:down|hsa:3249,HPN,3249:up|hsa:83795,KCNK16,83795:up|hsa:27094,KCNMB3,27094:up|hsa:84876,ORAI1,84876:…	http://amigo.geneontology.org/cgi-bin/amigo/term_details?term=GO:0022836
amino acid transmembrane transporter activity	Molecular Function	GO:0015171	12	76	2092	17840	0.00573613766730402	0.00426008968609865	1.753390e-01	5.429910e-01	hsa:6534,SLC6A7,6534:up|hsa:6539,SLC6A12,6539:up|hsa:6536,SLC6A9,6536:down|hsa:4948,OCA2,4948:down|hsa:8140,SLC7A5,8140:up|hsa:157724,SLC7A13,157724:down|hsa:124565,SLC38A10,124565:up|hsa:146167,SLC38A8,146167:up|hsa:6535,SLC6A8,6535:down|hsa:10955,SERINC3,10955:down|hsa:124935,SLC43A2,124935:up|hsa:117247,SLC16A10,117247:down	http://amigo.geneontology.org/cgi-bin/amigo/term_details?term=GO:0015171
neurotransmitter:sodium symporter activity	Molecular Function	GO:0005328	4	19	2092	17840	0.00191204588910134	0.00106502242152466	1.759235e-01	5.429910e-01	hsa:6534,SLC6A7,6534:up|hsa:6539,SLC6A12,6539:up|hsa:6536,SLC6A9,6536:down|hsa:6535,SLC6A8,6535:down	http://amigo.geneontology.org/cgi-bin/amigo/term_details?term=GO:0005328
phospholipase binding	Molecular Function	GO:0043274	4	19	2092	17840	0.00191204588910134	0.00106502242152466	1.759235e-01	5.429910e-01	hsa:22925,PLA2R1,22925:down|hsa:6401,SELE,6401:up|hsa:5590,PRKCZ,5590:down|hsa:6622,SNCA,6622:down	http://amigo.geneontology.org/cgi-bin/amigo/term_details?term=GO:0043274
translation repressor activity	Molecular Function	GO:0030371	4	19	2092	17840	0.00191204588910134	0.00106502242152466	1.759235e-01	5.429910e-01	hsa:22849,CPEB3,22849:down|hsa:400961,PAIP2B,400961:down|hsa:1978,EIF4EBP1,1978:up|hsa:132864,CPEB2,132864:down	http://amigo.geneontology.org/cgi-bin/amigo/term_details?term=GO:0030371
ATPase activity, coupled to transmembrane movement of ions	Molecular Function	GO:0042625	11	69	2092	17840	0.00525812619502868	0.0038677130044843	1.803941e-01	5.468319e-01	hsa:538,ATP7A,538:down|hsa:10312,TCIRG1,10312:up|hsa:368,ABCC6,368:up|hsa:9914,ATP2C2,9914:down|hsa:79572,ATP13A3,79572:up|hsa:51449,PCYOX1,51449:down|hsa:491,ATP2B2,491:up|hsa:1080,CFTR,1080:down|hsa:487,ATP2A1,487:up|hsa:477,ATP1A2,477:down|hsa:84239,ATP13A4,84239:down	http://amigo.geneontology.org/cgi-bin/amigo/term_details?term=GO:0042625
spectrin binding	Molecular Function	GO:0030507	5	26	2092	17840	0.00239005736137667	0.00145739910313901	1.822061e-01	5.468319e-01	hsa:51332,SPTBN5,51332:up|hsa:57662,CAMSAP3,57662:down|hsa:2633,GBP1,2633:up|hsa:57731,SPTBN4,57731:up|hsa:288,ANK3,288:down	http://amigo.geneontology.org/cgi-bin/amigo/term_details?term=GO:0030507
ATPase activity, coupled to transmembrane movement of ions, phosphorylative mechanism	Molecular Function	GO:0015662	6	33	2092	17840	0.00286806883365201	0.00184977578475336	1.835340e-01	5.468319e-01	hsa:538,ATP7A,538:down|hsa:487,ATP2A1,487:up|hsa:477,ATP1A2,477:down|hsa:9914,ATP2C2,9914:down|hsa:51449,PCYOX1,51449:down|hsa:491,ATP2B2,491:up	http://amigo.geneontology.org/cgi-bin/amigo/term_details?term=GO:0015662
deaminase activity	Molecular Function	GO:0019239	6	33	2092	17840	0.00286806883365201	0.00184977578475336	1.835340e-01	5.468319e-01	hsa:51816,CECR1,51816:up|hsa:9582,APOBEC3B,9582:up|hsa:164668,APOBEC3H,164668:up|hsa:200315,APOBEC3A,200315:up|hsa:81030,ZBP1,81030:up|hsa:60489,APOBEC3G,60489:up	http://amigo.geneontology.org/cgi-bin/amigo/term_details?term=GO:0019239
phospholipid binding	Molecular Function	GO:0005543	46	343	2092	17840	0.0219885277246654	0.0192264573991031	1.843319e-01	5.468319e-01	hsa:8448,DOC2A,8448:up|hsa:728113,ANXA8L1,728113:down|hsa:6712,SPTBN2,6712:down|hsa:51760,SYT17,51760:down|hsa:5897,RAG2,5897:down|hsa:29091,STXBP6,29091:down|hsa:9026,HIP1R,9026:down|hsa:124460,SNX20,124460:up|hsa:57705,WDFY4,57705:up|hsa:88,ACTN2,88:down|hsa:320,APBA1,320:down|hsa:338,APOB,338:down|hsa:9372,ZFYVE9,9372:down|hsa:57732,ZFYVE28,57732:up|hsa:23178,PASK,23178:up|hsa:345,APOC3,345:up…	http://amigo.geneontology.org/cgi-bin/amigo/term_details?term=GO:0005543
phosphatase binding	Molecular Function	GO:0019902	23	161	2092	17840	0.0109942638623327	0.00902466367713005	1.845842e-01	5.468319e-01	hsa:116154,PHACTR3,116154:up|hsa:51778,MYOZ2,51778:down|hsa:7184,HSP90B1,7184:up|hsa:3728,JUP,3728:down|hsa:3932,LCK,3932:up|hsa:220004,PPP1R32,220004:up|hsa:10859,LILRB1,10859:up|hsa:26751,SH3YL1,26751:down|hsa:55917,CTTNBP2NL,55917:down|hsa:57731,SPTBN4,57731:up|hsa:1956,EGFR,1956:down|hsa:4000,LMNA,4000:down|hsa:153769,SH3RF2,153769:down|hsa:51231,VRK3,51231:up|hsa:8660,IRS2,8660:down|hsa:6512…	http://amigo.geneontology.org/cgi-bin/amigo/term_details?term=GO:0019902
protein heterodimerization activity	Molecular Function	GO:0046982	60	456	2092	17840	0.0286806883365201	0.0255605381165919	1.859997e-01	5.468319e-01	hsa:7301,TYRO3,7301:down|hsa:4547,MTTP,4547:down|hsa:23051,ZHX3,23051:down|hsa:7067,THRA,7067:down|hsa:638,BIK,638:up|hsa:6256,RXRA,6256:down|hsa:6890,TAP1,6890:up|hsa:7299,TYR,7299:down|hsa:8527,DGKD,8527:up|hsa:5028,P2RY1,5028:down|hsa:7042,TGFB2,7042:down|hsa:8969,HIST1H2AG,8969:up|hsa:2553,GABPB1,2553:up|hsa:8329,HIST1H2AI,8329:up|hsa:93986,FOXP2,93986:down|hsa:650,BMP2,650:down|hsa:80274,SCU…	http://amigo.geneontology.org/cgi-bin/amigo/term_details?term=GO:0046982
Rho GTPase binding	Molecular Function	GO:0017048	12	77	2092	17840	0.00573613766730402	0.00431614349775785	1.870096e-01	5.468319e-01	hsa:91010,FMNL3,91010:up|hsa:23380,SRGAP2,23380:down|hsa:643338,C15orf62,643338:down|hsa:50855,PARD6A,50855:down|hsa:29091,STXBP6,29091:down|hsa:752,FMNL1,752:up|hsa:9181,ARHGEF2,9181:up|hsa:857,CAV1,857:down|hsa:8531,YBX3,8531:down|hsa:3706,ITPKA,3706:up|hsa:399,RHOH,399:up|hsa:23002,DAAM1,23002:down	http://amigo.geneontology.org/cgi-bin/amigo/term_details?term=GO:0017048
intermediate filament binding	Molecular Function	GO:0019215	3	13	2092	17840	0.001434034416826	0.000728699551569507	1.890885e-01	5.468319e-01	hsa:5317,PKP1,5317:down|hsa:2125,EVPL,2125:down|hsa:23336,SYNM,23336:down	http://amigo.geneontology.org/cgi-bin/amigo/term_details?term=GO:0019215
G-protein coupled purinergic nucleotide receptor activity	Molecular Function	GO:0045028	3	13	2092	17840	0.001434034416826	0.000728699551569507	1.890885e-01	5.468319e-01	hsa:5028,P2RY1,5028:down|hsa:286530,P2RY8,286530:up|hsa:9934,P2RY14,9934:down	http://amigo.geneontology.org/cgi-bin/amigo/term_details?term=GO:0045028
G-protein coupled nucleotide receptor activity	Molecular Function	GO:0001608	3	13	2092	17840	0.001434034416826	0.000728699551569507	1.890885e-01	5.468319e-01	hsa:5028,P2RY1,5028:down|hsa:286530,P2RY8,286530:up|hsa:9934,P2RY14,9934:down	http://amigo.geneontology.org/cgi-bin/amigo/term_details?term=GO:0001608
protein domain specific binding	Molecular Function	GO:0019904	80	620	2092	17840	0.0382409177820268	0.0347533632286996	1.928509e-01	5.468319e-01	hsa:8728,ADAM19,8728:up|hsa:80851,SH3BP5L,80851:up|hsa:2898,GRIK2,2898:down|hsa:7067,THRA,7067:down|hsa:6256,RXRA,6256:down|hsa:2043,EPHA4,2043:down|hsa:10859,LILRB1,10859:up|hsa:2625,GATA3,2625:down|hsa:92196,DAPL1,92196:down|hsa:6497,SKI,6497:down|hsa:7474,WNT5A,7474:up|hsa:7049,TGFBR3,7049:down|hsa:64130,LIN7B,64130:down|hsa:6672,SP100,6672:up|hsa:9928,KIF14,9928:up|hsa:92,ACVR2A,92:down|hsa:8…	http://amigo.geneontology.org/cgi-bin/amigo/term_details?term=GO:0019904
aldehyde dehydrogenase [NAD(P)+] activity	Molecular Function	GO:0004030	2	7	2092	17840	0.000956022944550669	0.00039237668161435	1.939544e-01	5.468319e-01	hsa:217,ALDH2,217:down|hsa:224,ALDH3A2,224:down	http://amigo.geneontology.org/cgi-bin/amigo/term_details?term=GO:0004030
protein anchor	Molecular Function	GO:0043495	2	7	2092	17840	0.000956022944550669	0.00039237668161435	1.939544e-01	5.468319e-01	hsa:9472,AKAP6,9472:down|hsa:5913,RAPSN,5913:down	http://amigo.geneontology.org/cgi-bin/amigo/term_details?term=GO:0043495
5'-3' DNA helicase activity	Molecular Function	GO:0043139	2	7	2092	17840	0.000956022944550669	0.00039237668161435	1.939544e-01	5.468319e-01	hsa:80119,PIF1,80119:up|hsa:92797,HELB,92797:up	http://amigo.geneontology.org/cgi-bin/amigo/term_details?term=GO:0043139
LIM domain binding	Molecular Function	GO:0030274	2	7	2092	17840	0.000956022944550669	0.00039237668161435	1.939544e-01	5.468319e-01	hsa:88,ACTN2,88:down|hsa:7094,TLN1,7094:up	http://amigo.geneontology.org/cgi-bin/amigo/term_details?term=GO:0030274
N-acetylglucosamine 6-O-sulfotransferase activity	Molecular Function	GO:0001517	2	7	2092	17840	0.000956022944550669	0.00039237668161435	1.939544e-01	5.468319e-01	hsa:8534,CHST1,8534:up|hsa:9435,CHST2,9435:up	http://amigo.geneontology.org/cgi-bin/amigo/term_details?term=GO:0001517
C-X-C chemokine binding	Molecular Function	GO:0019958	2	7	2092	17840	0.000956022944550669	0.00039237668161435	1.939544e-01	5.468319e-01	hsa:10663,CXCR6,10663:up|hsa:3577,CXCR1,3577:up	http://amigo.geneontology.org/cgi-bin/amigo/term_details?term=GO:0019958
oxidoreductase activity, acting on paired donors, with incorporation or reduction of molecular oxygen, reduced iron-sulfur protein as one donor, and incorporation of one atom of oxygen	Molecular Function	GO:0016713	2	7	2092	17840	0.000956022944550669	0.00039237668161435	1.939544e-01	5.468319e-01	hsa:8529,CYP4F2,8529:down|hsa:66002,CYP4F12,66002:down	http://amigo.geneontology.org/cgi-bin/amigo/term_details?term=GO:0016713
inorganic phosphate transmembrane transporter activity	Molecular Function	GO:0005315	2	7	2092	17840	0.000956022944550669	0.00039237668161435	1.939544e-01	5.468319e-01	hsa:6574,SLC20A1,6574:up|hsa:56172,ANKH,56172:down	http://amigo.geneontology.org/cgi-bin/amigo/term_details?term=GO:0005315
thyroid hormone receptor activity	Molecular Function	GO:0004887	2	7	2092	17840	0.000956022944550669	0.00039237668161435	1.939544e-01	5.468319e-01	hsa:7068,THRB,7068:down|hsa:7067,THRA,7067:down	http://amigo.geneontology.org/cgi-bin/amigo/term_details?term=GO:0004887
oxidoreductase activity	Molecular Function	GO:0016491	90	702	2092	17840	0.0430210325047801	0.0393497757847534	1.940153e-01	5.468319e-01	hsa:33,ACADL,33:down|hsa:441282,AKR1B15,441282:up|hsa:1588,CYP19A1,1588:up|hsa:1559,CYP2C9,1559:down|hsa:91942,NDUFAF2,91942:up|hsa:6648,SOD2,6648:up|hsa:7299,TYR,7299:down|hsa:4258,MGST2,4258:down|hsa:51302,CYP39A1,51302:down|hsa:1757,SARDH,1757:up|hsa:3291,HSD11B2,3291:down|hsa:29785,CYP2S1,29785:up|hsa:317671,RFESD,317671:down|hsa:261729,STEAP2,261729:up|hsa:231,AKR1B1,231:up|hsa:112399,EGLN3,…	http://amigo.geneontology.org/cgi-bin/amigo/term_details?term=GO:0016491
tumor necrosis factor receptor superfamily binding	Molecular Function	GO:0032813	8	48	2092	17840	0.00382409177820268	0.00269058295964126	1.950385e-01	5.468319e-01	hsa:836,CASP3,836:up|hsa:7185,TRAF1,7185:up|hsa:6772,STAT1,6772:up|hsa:8743,TNFSF10,8743:up|hsa:4925,NUCB2,4925:up|hsa:8740,TNFSF14,8740:up|hsa:841,CASP8,841:up|hsa:4049,LTA,4049:up	http://amigo.geneontology.org/cgi-bin/amigo/term_details?term=GO:0032813
SH3 domain binding	Molecular Function	GO:0017124	17	116	2092	17840	0.00812619502868069	0.00650224215246637	1.975320e-01	5.468319e-01	hsa:8728,ADAM19,8728:up|hsa:6452,SH3BP2,6452:down|hsa:5359,PLSCR1,5359:up|hsa:80851,SH3BP5L,80851:up|hsa:9047,SH2D2A,9047:up|hsa:842,CASP9,842:up|hsa:26191,PTPN22,26191:up|hsa:10314,LANCL1,10314:down|hsa:202559,KHDRBS2,202559:down|hsa:1535,CYBA,1535:up|hsa:10656,KHDRBS3,10656:up|hsa:8030,CCDC6,8030:down|hsa:84251,SGIP1,84251:up|hsa:83715,ESPN,83715:down|hsa:83699,SH3BGRL2,83699:down|hsa:219670,EN…	http://amigo.geneontology.org/cgi-bin/amigo/term_details?term=GO:0017124
double-stranded RNA binding	Molecular Function	GO:0003725	10	63	2092	17840	0.00478011472275335	0.00353139013452915	1.988661e-01	5.468319e-01	hsa:4622,MYH4,4622:down|hsa:9208,LRRFIP1,9208:down|hsa:4939,OAS2,4939:up|hsa:5610,EIF2AK2,5610:up|hsa:10383,TUBB4B,10383:down|hsa:4940,OAS3,4940:up|hsa:8638,OASL,8638:up|hsa:4938,OAS1,4938:up|hsa:64135,IFIH1,64135:up|hsa:7037,TFRC,7037:up	http://amigo.geneontology.org/cgi-bin/amigo/term_details?term=GO:0003725
structural constituent of muscle	Molecular Function	GO:0008307	7	41	2092	17840	0.00334608030592734	0.00229820627802691	1.991793e-01	5.468319e-01	hsa:4604,MYBPC1,4604:down|hsa:5339,PLEC,5339:down|hsa:88,ACTN2,88:down|hsa:23336,SYNM,23336:down|hsa:10529,NEBL,10529:down|hsa:1756,DMD,1756:down|hsa:4629,MYH11,4629:down	http://amigo.geneontology.org/cgi-bin/amigo/term_details?term=GO:0008307
DNA binding, bending	Molecular Function	GO:0008301	4	20	2092	17840	0.00191204588910134	0.00112107623318386	2.008321e-01	5.468319e-01	hsa:3148,HMGB2,3148:up|hsa:51176,LEF1,51176:up|hsa:7013,TERF1,7013:down|hsa:1396,CRIP1,1396:up	http://amigo.geneontology.org/cgi-bin/amigo/term_details?term=GO:0008301
purinergic nucleotide receptor activity	Molecular Function	GO:0001614	4	20	2092	17840	0.00191204588910134	0.00112107623318386	2.008321e-01	5.468319e-01	hsa:5028,P2RY1,5028:down|hsa:286530,P2RY8,286530:up|hsa:5026,P2RX5,5026:up|hsa:9934,P2RY14,9934:down	http://amigo.geneontology.org/cgi-bin/amigo/term_details?term=GO:0001614
protein phosphatase 1 binding	Molecular Function	GO:0008157	4	20	2092	17840	0.00191204588910134	0.00112107623318386	2.008321e-01	5.468319e-01	hsa:116154,PHACTR3,116154:up|hsa:10859,LILRB1,10859:up|hsa:4000,LMNA,4000:down|hsa:153769,SH3RF2,153769:down	http://amigo.geneontology.org/cgi-bin/amigo/term_details?term=GO:0008157
nucleotide receptor activity	Molecular Function	GO:0016502	4	20	2092	17840	0.00191204588910134	0.00112107623318386	2.008321e-01	5.468319e-01	hsa:5028,P2RY1,5028:down|hsa:286530,P2RY8,286530:up|hsa:5026,P2RX5,5026:up|hsa:9934,P2RY14,9934:down	http://amigo.geneontology.org/cgi-bin/amigo/term_details?term=GO:0016502
active ion transmembrane transporter activity	Molecular Function	GO:0022853	15	101	2092	17840	0.00717017208413002	0.00566143497757848	2.012197e-01	5.468319e-01	hsa:538,ATP7A,538:down|hsa:10312,TCIRG1,10312:up|hsa:368,ABCC6,368:up|hsa:9914,ATP2C2,9914:down|hsa:79572,ATP13A3,79572:up|hsa:83697,SLC4A9,83697:up|hsa:51449,PCYOX1,51449:down|hsa:491,ATP2B2,491:up|hsa:9497,SLC4A7,9497:up|hsa:6557,SLC12A1,6557:down|hsa:1080,CFTR,1080:down|hsa:487,ATP2A1,487:up|hsa:6574,SLC20A1,6574:up|hsa:477,ATP1A2,477:down|hsa:84239,ATP13A4,84239:down	http://amigo.geneontology.org/cgi-bin/amigo/term_details?term=GO:0022853
ion channel inhibitor activity	Molecular Function	GO:0008200	6	34	2092	17840	0.00286806883365201	0.00190582959641256	2.023158e-01	5.468319e-01	hsa:27012,KCNV1,27012:down|hsa:66004,LYNX1,66004:down|hsa:65125,WNK1,65125:down|hsa:857,CAV1,857:down|hsa:1080,CFTR,1080:down|hsa:6804,STX1A,6804:up	http://amigo.geneontology.org/cgi-bin/amigo/term_details?term=GO:0008200
cyclin-dependent protein serine/threonine kinase regulator activity	Molecular Function	GO:0016538	5	27	2092	17840	0.00239005736137667	0.00151345291479821	2.035290e-01	5.468319e-01	hsa:595,CCND1,595:down|hsa:9134,CCNE2,9134:up|hsa:836,CASP3,836:up|hsa:1029,CDKN2A,1029:up|hsa:1164,CKS2,1164:up	http://amigo.geneontology.org/cgi-bin/amigo/term_details?term=GO:0016538
chemoattractant activity	Molecular Function	GO:0042056	5	27	2092	17840	0.00239005736137667	0.00151345291479821	2.035290e-01	5.468319e-01	hsa:2252,FGF7,2252:down|hsa:3148,HMGB2,3148:up|hsa:652,BMP4,652:down|hsa:6352,CCL5,6352:up|hsa:7474,WNT5A,7474:up	http://amigo.geneontology.org/cgi-bin/amigo/term_details?term=GO:0042056
cadherin binding	Molecular Function	GO:0045296	5	27	2092	17840	0.00239005736137667	0.00151345291479821	2.035290e-01	5.468319e-01	hsa:53827,FXYD5,53827:up|hsa:1500,CTNND1,1500:down|hsa:3728,JUP,3728:down|hsa:29119,CTNNA3,29119:down|hsa:288,ANK3,288:down	http://amigo.geneontology.org/cgi-bin/amigo/term_details?term=GO:0045296
fibronectin binding	Molecular Function	GO:0001968	5	27	2092	17840	0.00239005736137667	0.00151345291479821	2.035290e-01	5.468319e-01	hsa:131578,LRRC15,131578:up|hsa:1520,CTSS,1520:up|hsa:6423,SFRP2,6423:up|hsa:3676,ITGA4,3676:up|hsa:6385,SDC4,6385:down	http://amigo.geneontology.org/cgi-bin/amigo/term_details?term=GO:0001968
single-stranded DNA binding	Molecular Function	GO:0003697	13	86	2092	17840	0.00621414913957935	0.00482062780269058	2.041510e-01	5.468319e-01	hsa:8318,CDC45,8318:up|hsa:4175,MCM6,4175:up|hsa:675,BRCA2,675:up|hsa:1663,DDX11,1663:up|hsa:64859,NABP1,64859:up|hsa:3148,HMGB2,3148:up|hsa:1408,CRY2,1408:down|hsa:23635,SSBP2,23635:down|hsa:641,BLM,641:up|hsa:8531,YBX3,8531:down|hsa:7013,TERF1,7013:down|hsa:170463,SSBP4,170463:up|hsa:8880,FUBP1,8880:up	http://amigo.geneontology.org/cgi-bin/amigo/term_details?term=GO:0003697
oxidoreductase activity, acting on the CH-CH group of donors	Molecular Function	GO:0016627	9	56	2092	17840	0.00430210325047801	0.0031390134529148	2.048978e-01	5.468319e-01	hsa:33,ACADL,33:down|hsa:26063,DECR2,26063:down|hsa:51,ACOX1,51:down|hsa:28976,ACAD9,28976:down|hsa:1718,DHCR24,1718:down|hsa:56898,BDH2,56898:down|hsa:7108,TM7SF2,7108:down|hsa:9524,TECR,9524:down|hsa:1717,DHCR7,1717:down	http://amigo.geneontology.org/cgi-bin/amigo/term_details?term=GO:0016627
RNA polymerase II transcription regulatory region sequence-specific DNA binding transcription factor activity involved in positive regulation of transcription	Molecular Function	GO:0001228	42	316	2092	17840	0.0200764818355641	0.0177130044843049	2.140082e-01	5.468319e-01	hsa:64919,BCL11B,64919:down|hsa:51621,KLF13,51621:down|hsa:2625,GATA3,2625:down|hsa:6596,HLTF,6596:up|hsa:10725,NFAT5,10725:down|hsa:3670,ISL1,3670:down|hsa:1046,CDX4,1046:down|hsa:29841,GRHL1,29841:down|hsa:5452,POU2F2,5452:down|hsa:4094,MAF,4094:down|hsa:4603,MYBL1,4603:up|hsa:93649,MYOCD,93649:down|hsa:25833,POU2F3,25833:down|hsa:5241,PGR,5241:down|hsa:5079,PAX5,5079:up|hsa:148327,CREB3L4,1483…	http://amigo.geneontology.org/cgi-bin/amigo/term_details?term=GO:0001228
cysteine-type endopeptidase regulator activity involved in apoptotic process	Molecular Function	GO:0043028	7	42	2092	17840	0.00334608030592734	0.0023542600896861	2.166091e-01	5.468319e-01	hsa:836,CASP3,836:up|hsa:51176,LEF1,51176:up|hsa:939,CD27,939:up|hsa:8740,TNFSF14,8740:up|hsa:5272,SERPINB9,5272:up|hsa:668,FOXL2,668:up|hsa:6622,SNCA,6622:down	http://amigo.geneontology.org/cgi-bin/amigo/term_details?term=GO:0043028
11-beta-hydroxysteroid dehydrogenase [NAD(P)] activity	Molecular Function	GO:0003845	1	2	2092	17840	0.000478011472275335	0.000112107623318386	2.207840e-01	5.468319e-01	hsa:3291,HSD11B2,3291:down	http://amigo.geneontology.org/cgi-bin/amigo/term_details?term=GO:0003845
proline dehydrogenase activity	Molecular Function	GO:0004657	1	2	2092	17840	0.000478011472275335	0.000112107623318386	2.207840e-01	5.468319e-01	hsa:5625,PRODH,5625:down	http://amigo.geneontology.org/cgi-bin/amigo/term_details?term=GO:0004657
oleoyl-[acyl-carrier-protein] hydrolase activity	Molecular Function	GO:0004320	1	2	2092	17840	0.000478011472275335	0.000112107623318386	2.207840e-01	5.468319e-01	hsa:55301,OLAH,55301:down	http://amigo.geneontology.org/cgi-bin/amigo/term_details?term=GO:0004320
CD8 receptor binding	Molecular Function	GO:0042610	1	2	2092	17840	0.000478011472275335	0.000112107623318386	2.207840e-01	5.468319e-01	hsa:3932,LCK,3932:up	http://amigo.geneontology.org/cgi-bin/amigo/term_details?term=GO:0042610
type I interferon receptor activity	Molecular Function	GO:0004905	1	2	2092	17840	0.000478011472275335	0.000112107623318386	2.207840e-01	5.468319e-01	hsa:3455,IFNAR2,3455:up	http://amigo.geneontology.org/cgi-bin/amigo/term_details?term=GO:0004905
prenylcysteine oxidase activity	Molecular Function	GO:0001735	1	2	2092	17840	0.000478011472275335	0.000112107623318386	2.207840e-01	5.468319e-01	hsa:51449,PCYOX1,51449:down	http://amigo.geneontology.org/cgi-bin/amigo/term_details?term=GO:0001735
UDP-activated nucleotide receptor activity	Molecular Function	GO:0045029	1	2	2092	17840	0.000478011472275335	0.000112107623318386	2.207840e-01	5.468319e-01	hsa:9934,P2RY14,9934:down	http://amigo.geneontology.org/cgi-bin/amigo/term_details?term=GO:0045029
interleukin-8 receptor binding	Molecular Function	GO:0005153	1	2	2092	17840	0.000478011472275335	0.000112107623318386	2.207840e-01	5.468319e-01	hsa:3576,CXCL8,3576:up	http://amigo.geneontology.org/cgi-bin/amigo/term_details?term=GO:0005153
2,4-dienoyl-CoA reductase (NADPH) activity	Molecular Function	GO:0008670	1	2	2092	17840	0.000478011472275335	0.000112107623318386	2.207840e-01	5.468319e-01	hsa:26063,DECR2,26063:down	http://amigo.geneontology.org/cgi-bin/amigo/term_details?term=GO:0008670
endothelin receptor activity	Molecular Function	GO:0004962	1	2	2092	17840	0.000478011472275335	0.000112107623318386	2.207840e-01	5.468319e-01	hsa:1909,EDNRA,1909:up	http://amigo.geneontology.org/cgi-bin/amigo/term_details?term=GO:0004962
glucuronylgalactosylproteoglycan 4-beta-N-acetylgalactosaminyltransferase activity	Molecular Function	GO:0047237	1	2	2092	17840	0.000478011472275335	0.000112107623318386	2.207840e-01	5.468319e-01	hsa:55790,CSGALNACT1,55790:up	http://amigo.geneontology.org/cgi-bin/amigo/term_details?term=GO:0047237
oxidoreductase activity, acting on the CH-NH group of donors, flavin as acceptor	Molecular Function	GO:0046997	1	2	2092	17840	0.000478011472275335	0.000112107623318386	2.207840e-01	5.468319e-01	hsa:1757,SARDH,1757:up	http://amigo.geneontology.org/cgi-bin/amigo/term_details?term=GO:0046997
oxidoreductase activity, acting on paired donors, with incorporation or reduction of molecular oxygen, another compound as one donor, and incorporation of one atom of oxygen	Molecular Function	GO:0016716	1	2	2092	17840	0.000478011472275335	0.000112107623318386	2.207840e-01	5.468319e-01	hsa:7299,TYR,7299:down	http://amigo.geneontology.org/cgi-bin/amigo/term_details?term=GO:0016716
acetyltransferase activator activity	Molecular Function	GO:0010698	1	2	2092	17840	0.000478011472275335	0.000112107623318386	2.207840e-01	5.468319e-01	hsa:9141,PDCD5,9141:up	http://amigo.geneontology.org/cgi-bin/amigo/term_details?term=GO:0010698
sulfinoalanine decarboxylase activity	Molecular Function	GO:0004782	1	2	2092	17840	0.000478011472275335	0.000112107623318386	2.207840e-01	5.468319e-01	hsa:339896,GADL1,339896:down	http://amigo.geneontology.org/cgi-bin/amigo/term_details?term=GO:0004782
cyclo-ligase activity	Molecular Function	GO:0016882	1	2	2092	17840	0.000478011472275335	0.000112107623318386	2.207840e-01	5.468319e-01	hsa:2618,GART,2618:up	http://amigo.geneontology.org/cgi-bin/amigo/term_details?term=GO:0016882
magnesium-dependent protein serine/threonine phosphatase activity	Molecular Function	GO:0004724	1	2	2092	17840	0.000478011472275335	0.000112107623318386	2.207840e-01	5.468319e-01	hsa:54704,PDP1,54704:up	http://amigo.geneontology.org/cgi-bin/amigo/term_details?term=GO:0004724
hydroxymethylglutaryl-CoA synthase activity	Molecular Function	GO:0004421	1	2	2092	17840	0.000478011472275335	0.000112107623318386	2.207840e-01	5.468319e-01	hsa:3157,HMGCS1,3157:down	http://amigo.geneontology.org/cgi-bin/amigo/term_details?term=GO:0004421
C5a anaphylatoxin receptor activity	Molecular Function	GO:0004944	1	2	2092	17840	0.000478011472275335	0.000112107623318386	2.207840e-01	5.468319e-01	hsa:728,C5AR1,728:up	http://amigo.geneontology.org/cgi-bin/amigo/term_details?term=GO:0004944
cholesterol 25-hydroxylase activity	Molecular Function	GO:0001567	1	2	2092	17840	0.000478011472275335	0.000112107623318386	2.207840e-01	5.468319e-01	hsa:1559,CYP2C9,1559:down	http://amigo.geneontology.org/cgi-bin/amigo/term_details?term=GO:0001567
amylase activity	Molecular Function	GO:0016160	1	2	2092	17840	0.000478011472275335	0.000112107623318386	2.207840e-01	5.468319e-01	hsa:278,AMY1C,278:down	http://amigo.geneontology.org/cgi-bin/amigo/term_details?term=GO:0016160
leukemia inhibitory factor receptor activity	Molecular Function	GO:0004923	1	2	2092	17840	0.000478011472275335	0.000112107623318386	2.207840e-01	5.468319e-01	hsa:3977,LIFR,3977:down	http://amigo.geneontology.org/cgi-bin/amigo/term_details?term=GO:0004923
glycerol-3-phosphate dehydrogenase [NAD+] activity	Molecular Function	GO:0004367	1	2	2092	17840	0.000478011472275335	0.000112107623318386	2.207840e-01	5.468319e-01	hsa:2819,GPD1,2819:down	http://amigo.geneontology.org/cgi-bin/amigo/term_details?term=GO:0004367
transferrin receptor activity	Molecular Function	GO:0004998	1	2	2092	17840	0.000478011472275335	0.000112107623318386	2.207840e-01	5.468319e-01	hsa:7037,TFRC,7037:up	http://amigo.geneontology.org/cgi-bin/amigo/term_details?term=GO:0004998
palmitoyl-[acyl-carrier-protein] hydrolase activity	Molecular Function	GO:0016296	1	2	2092	17840	0.000478011472275335	0.000112107623318386	2.207840e-01	5.468319e-01	hsa:55301,OLAH,55301:down	http://amigo.geneontology.org/cgi-bin/amigo/term_details?term=GO:0016296
nucleoside triphosphate adenylate kinase activity	Molecular Function	GO:0046899	1	2	2092	17840	0.000478011472275335	0.000112107623318386	2.207840e-01	5.468319e-01	hsa:205,AK4,205:down	http://amigo.geneontology.org/cgi-bin/amigo/term_details?term=GO:0046899
frizzled-2 binding	Molecular Function	GO:0005110	1	2	2092	17840	0.000478011472275335	0.000112107623318386	2.207840e-01	5.468319e-01	hsa:7474,WNT5A,7474:up	http://amigo.geneontology.org/cgi-bin/amigo/term_details?term=GO:0005110
choline-phosphate cytidylyltransferase activity	Molecular Function	GO:0004105	1	2	2092	17840	0.000478011472275335	0.000112107623318386	2.207840e-01	5.468319e-01	hsa:9468,PCYT1B,9468:up	http://amigo.geneontology.org/cgi-bin/amigo/term_details?term=GO:0004105
interleukin-8 receptor activity	Molecular Function	GO:0004918	1	2	2092	17840	0.000478011472275335	0.000112107623318386	2.207840e-01	5.468319e-01	hsa:3577,CXCR1,3577:up	http://amigo.geneontology.org/cgi-bin/amigo/term_details?term=GO:0004918
leukotriene-C4 synthase activity	Molecular Function	GO:0004464	1	2	2092	17840	0.000478011472275335	0.000112107623318386	2.207840e-01	5.468319e-01	hsa:4258,MGST2,4258:down	http://amigo.geneontology.org/cgi-bin/amigo/term_details?term=GO:0004464
cysteine-type endopeptidase activity involved in apoptotic signaling pathway	Molecular Function	GO:0097199	1	2	2092	17840	0.000478011472275335	0.000112107623318386	2.207840e-01	5.468319e-01	hsa:841,CASP8,841:up	http://amigo.geneontology.org/cgi-bin/amigo/term_details?term=GO:0097199
adenosine 3',5'-bisphosphate transmembrane transporter activity	Molecular Function	GO:0071077	1	2	2092	17840	0.000478011472275335	0.000112107623318386	2.207840e-01	5.468319e-01	hsa:284439,SLC25A42,284439:up	http://amigo.geneontology.org/cgi-bin/amigo/term_details?term=GO:0071077
interleukin-5 receptor binding	Molecular Function	GO:0005137	1	2	2092	17840	0.000478011472275335	0.000112107623318386	2.207840e-01	5.468319e-01	hsa:3567,IL5,3567:down	http://amigo.geneontology.org/cgi-bin/amigo/term_details?term=GO:0005137
20-hydroxy-leukotriene B4 omega oxidase activity	Molecular Function	GO:0097258	1	2	2092	17840	0.000478011472275335	0.000112107623318386	2.207840e-01	5.468319e-01	hsa:8529,CYP4F2,8529:down	http://amigo.geneontology.org/cgi-bin/amigo/term_details?term=GO:0097258
CTP synthase activity	Molecular Function	GO:0003883	1	2	2092	17840	0.000478011472275335	0.000112107623318386	2.207840e-01	5.468319e-01	hsa:1503,CTPS1,1503:up	http://amigo.geneontology.org/cgi-bin/amigo/term_details?term=GO:0003883
thymidylate kinase activity	Molecular Function	GO:0004798	1	2	2092	17840	0.000478011472275335	0.000112107623318386	2.207840e-01	5.468319e-01	hsa:129607,CMPK2,129607:up	http://amigo.geneontology.org/cgi-bin/amigo/term_details?term=GO:0004798
transferrin transmembrane transporter activity	Molecular Function	GO:0033570	1	2	2092	17840	0.000478011472275335	0.000112107623318386	2.207840e-01	5.468319e-01	hsa:7037,TFRC,7037:up	http://amigo.geneontology.org/cgi-bin/amigo/term_details?term=GO:0033570
deoxyribonuclease II activity	Molecular Function	GO:0004531	1	2	2092	17840	0.000478011472275335	0.000112107623318386	2.207840e-01	5.468319e-01	hsa:58511,DNASE2B,58511:down	http://amigo.geneontology.org/cgi-bin/amigo/term_details?term=GO:0004531
vitamin D3 25-hydroxylase activity	Molecular Function	GO:0030343	1	2	2092	17840	0.000478011472275335	0.000112107623318386	2.207840e-01	5.468319e-01	hsa:1576,CYP3A4,1576:down	http://amigo.geneontology.org/cgi-bin/amigo/term_details?term=GO:0030343
uridine phosphorylase activity	Molecular Function	GO:0004850	1	2	2092	17840	0.000478011472275335	0.000112107623318386	2.207840e-01	5.468319e-01	hsa:7378,UPP1,7378:up	http://amigo.geneontology.org/cgi-bin/amigo/term_details?term=GO:0004850
titin Z domain binding	Molecular Function	GO:0070080	1	2	2092	17840	0.000478011472275335	0.000112107623318386	2.207840e-01	5.468319e-01	hsa:88,ACTN2,88:down	http://amigo.geneontology.org/cgi-bin/amigo/term_details?term=GO:0070080
histone pre-mRNA stem-loop binding	Molecular Function	GO:0071207	1	2	2092	17840	0.000478011472275335	0.000112107623318386	2.207840e-01	5.468319e-01	hsa:90459,ERI1,90459:down	http://amigo.geneontology.org/cgi-bin/amigo/term_details?term=GO:0071207
tocopherol omega-hydroxylase activity	Molecular Function	GO:0052870	1	2	2092	17840	0.000478011472275335	0.000112107623318386	2.207840e-01	5.468319e-01	hsa:8529,CYP4F2,8529:down	http://amigo.geneontology.org/cgi-bin/amigo/term_details?term=GO:0052870
NAD(P)+ nucleosidase activity	Molecular Function	GO:0050135	1	2	2092	17840	0.000478011472275335	0.000112107623318386	2.207840e-01	5.468319e-01	hsa:952,CD38,952:up	http://amigo.geneontology.org/cgi-bin/amigo/term_details?term=GO:0050135
interleukin-12 binding	Molecular Function	GO:0019972	1	2	2092	17840	0.000478011472275335	0.000112107623318386	2.207840e-01	5.468319e-01	hsa:3593,IL12B,3593:down	http://amigo.geneontology.org/cgi-bin/amigo/term_details?term=GO:0019972
calcium-dependent ATPase activity	Molecular Function	GO:0030899	1	2	2092	17840	0.000478011472275335	0.000112107623318386	2.207840e-01	5.468319e-01	hsa:491,ATP2B2,491:up	http://amigo.geneontology.org/cgi-bin/amigo/term_details?term=GO:0030899
cholesterol O-acyltransferase activity	Molecular Function	GO:0034736	1	2	2092	17840	0.000478011472275335	0.000112107623318386	2.207840e-01	5.468319e-01	hsa:8435,SOAT2,8435:up	http://amigo.geneontology.org/cgi-bin/amigo/term_details?term=GO:0034736
secondary active organic cation transmembrane transporter activity	Molecular Function	GO:0008513	1	2	2092	17840	0.000478011472275335	0.000112107623318386	2.207840e-01	5.468319e-01	hsa:6583,SLC22A4,6583:up	http://amigo.geneontology.org/cgi-bin/amigo/term_details?term=GO:0008513
prostaglandin-endoperoxide synthase activity	Molecular Function	GO:0004666	1	2	2092	17840	0.000478011472275335	0.000112107623318386	2.207840e-01	5.468319e-01	hsa:5742,PTGS1,5742:down	http://amigo.geneontology.org/cgi-bin/amigo/term_details?term=GO:0004666
purine-nucleoside phosphorylase activity	Molecular Function	GO:0004731	1	2	2092	17840	0.000478011472275335	0.000112107623318386	2.207840e-01	5.468319e-01	hsa:4860,PNP,4860:up	http://amigo.geneontology.org/cgi-bin/amigo/term_details?term=GO:0004731
haptoglobin binding	Molecular Function	GO:0031720	1	2	2092	17840	0.000478011472275335	0.000112107623318386	2.207840e-01	5.468319e-01	hsa:3040,HBA2,3040:down	http://amigo.geneontology.org/cgi-bin/amigo/term_details?term=GO:0031720
coenzyme A transmembrane transporter activity	Molecular Function	GO:0015228	1	2	2092	17840	0.000478011472275335	0.000112107623318386	2.207840e-01	5.468319e-01	hsa:284439,SLC25A42,284439:up	http://amigo.geneontology.org/cgi-bin/amigo/term_details?term=GO:0015228
sequence-specific DNA binding transcription factor recruiting transcription factor activity	Molecular Function	GO:0001010	1	2	2092	17840	0.000478011472275335	0.000112107623318386	2.207840e-01	5.468319e-01	hsa:9314,KLF4,9314:down	http://amigo.geneontology.org/cgi-bin/amigo/term_details?term=GO:0001010
nerve growth factor receptor activity	Molecular Function	GO:0010465	1	2	2092	17840	0.000478011472275335	0.000112107623318386	2.207840e-01	5.468319e-01	hsa:4914,NTRK1,4914:up	http://amigo.geneontology.org/cgi-bin/amigo/term_details?term=GO:0010465
DNA/RNA helicase activity	Molecular Function	GO:0033677	1	2	2092	17840	0.000478011472275335	0.000112107623318386	2.207840e-01	5.468319e-01	hsa:80119,PIF1,80119:up	http://amigo.geneontology.org/cgi-bin/amigo/term_details?term=GO:0033677
inhibitory MHC class I receptor activity	Molecular Function	GO:0032396	1	2	2092	17840	0.000478011472275335	0.000112107623318386	2.207840e-01	5.468319e-01	hsa:10859,LILRB1,10859:up	http://amigo.geneontology.org/cgi-bin/amigo/term_details?term=GO:0032396
interleukin-7 receptor activity	Molecular Function	GO:0004917	1	2	2092	17840	0.000478011472275335	0.000112107623318386	2.207840e-01	5.468319e-01	hsa:3561,IL2RG,3561:up	http://amigo.geneontology.org/cgi-bin/amigo/term_details?term=GO:0004917
type I interferon binding	Molecular Function	GO:0019962	1	2	2092	17840	0.000478011472275335	0.000112107623318386	2.207840e-01	5.468319e-01	hsa:3455,IFNAR2,3455:up	http://amigo.geneontology.org/cgi-bin/amigo/term_details?term=GO:0019962
acid-ammonia (or amide) ligase activity	Molecular Function	GO:0016880	1	2	2092	17840	0.000478011472275335	0.000112107623318386	2.207840e-01	5.468319e-01	hsa:51557,LGSN,51557:down	http://amigo.geneontology.org/cgi-bin/amigo/term_details?term=GO:0016880
sodium:potassium:chloride symporter activity	Molecular Function	GO:0008511	1	2	2092	17840	0.000478011472275335	0.000112107623318386	2.207840e-01	5.468319e-01	hsa:6557,SLC12A1,6557:down	http://amigo.geneontology.org/cgi-bin/amigo/term_details?term=GO:0008511
inositol pentakisphosphate phosphatase activity	Molecular Function	GO:0052827	1	2	2092	17840	0.000478011472275335	0.000112107623318386	2.207840e-01	5.468319e-01	hsa:9562,MINPP1,9562:down	http://amigo.geneontology.org/cgi-bin/amigo/term_details?term=GO:0052827
epidermal growth factor-activated receptor activity	Molecular Function	GO:0005006	1	2	2092	17840	0.000478011472275335	0.000112107623318386	2.207840e-01	5.468319e-01	hsa:1956,EGFR,1956:down	http://amigo.geneontology.org/cgi-bin/amigo/term_details?term=GO:0005006
sweet taste receptor activity	Molecular Function	GO:0033041	1	2	2092	17840	0.000478011472275335	0.000112107623318386	2.207840e-01	5.468319e-01	hsa:83756,TAS1R3,83756:up	http://amigo.geneontology.org/cgi-bin/amigo/term_details?term=GO:0033041
geranylgeranyl reductase activity	Molecular Function	GO:0045550	1	2	2092	17840	0.000478011472275335	0.000112107623318386	2.207840e-01	5.468319e-01	hsa:57016,AKR1B10,57016:up	http://amigo.geneontology.org/cgi-bin/amigo/term_details?term=GO:0045550
heparanase activity	Molecular Function	GO:0030305	1	2	2092	17840	0.000478011472275335	0.000112107623318386	2.207840e-01	5.468319e-01	hsa:60495,HPSE2,60495:down	http://amigo.geneontology.org/cgi-bin/amigo/term_details?term=GO:0030305
HLA-B specific inhibitory MHC class I receptor activity	Molecular Function	GO:0030109	1	2	2092	17840	0.000478011472275335	0.000112107623318386	2.207840e-01	5.468319e-01	hsa:10859,LILRB1,10859:up	http://amigo.geneontology.org/cgi-bin/amigo/term_details?term=GO:0030109
RNA polymerase I transcription factor binding	Molecular Function	GO:0001179	1	2	2092	17840	0.000478011472275335	0.000112107623318386	2.207840e-01	5.468319e-01	hsa:857,CAV1,857:down	http://amigo.geneontology.org/cgi-bin/amigo/term_details?term=GO:0001179
tryptophan-tRNA ligase activity	Molecular Function	GO:0004830	1	2	2092	17840	0.000478011472275335	0.000112107623318386	2.207840e-01	5.468319e-01	hsa:7453,WARS,7453:up	http://amigo.geneontology.org/cgi-bin/amigo/term_details?term=GO:0004830
blue light photoreceptor activity	Molecular Function	GO:0009882	1	2	2092	17840	0.000478011472275335	0.000112107623318386	2.207840e-01	5.468319e-01	hsa:1408,CRY2,1408:down	http://amigo.geneontology.org/cgi-bin/amigo/term_details?term=GO:0009882
sodium-dependent multivitamin transmembrane transporter activity	Molecular Function	GO:0008523	1	2	2092	17840	0.000478011472275335	0.000112107623318386	2.207840e-01	5.468319e-01	hsa:8884,SLC5A6,8884:up	http://amigo.geneontology.org/cgi-bin/amigo/term_details?term=GO:0008523
myosin tail binding	Molecular Function	GO:0032029	1	2	2092	17840	0.000478011472275335	0.000112107623318386	2.207840e-01	5.468319e-01	hsa:51332,SPTBN5,51332:up	http://amigo.geneontology.org/cgi-bin/amigo/term_details?term=GO:0032029
glutamate-ammonia ligase activity	Molecular Function	GO:0004356	1	2	2092	17840	0.000478011472275335	0.000112107623318386	2.207840e-01	5.468319e-01	hsa:51557,LGSN,51557:down	http://amigo.geneontology.org/cgi-bin/amigo/term_details?term=GO:0004356
vitamin D 25-hydroxylase activity	Molecular Function	GO:0070643	1	2	2092	17840	0.000478011472275335	0.000112107623318386	2.207840e-01	5.468319e-01	hsa:1576,CYP3A4,1576:down	http://amigo.geneontology.org/cgi-bin/amigo/term_details?term=GO:0070643
diamine N-acetyltransferase activity	Molecular Function	GO:0004145	1	2	2092	17840	0.000478011472275335	0.000112107623318386	2.207840e-01	5.468319e-01	hsa:6303,SAT1,6303:up	http://amigo.geneontology.org/cgi-bin/amigo/term_details?term=GO:0004145
myristoyl-[acyl-carrier-protein] hydrolase activity	Molecular Function	GO:0016295	1	2	2092	17840	0.000478011472275335	0.000112107623318386	2.207840e-01	5.468319e-01	hsa:55301,OLAH,55301:down	http://amigo.geneontology.org/cgi-bin/amigo/term_details?term=GO:0016295
large conductance calcium-activated potassium channel activity	Molecular Function	GO:0060072	1	2	2092	17840	0.000478011472275335	0.000112107623318386	2.207840e-01	5.468319e-01	hsa:157855,KCNU1,157855:down	http://amigo.geneontology.org/cgi-bin/amigo/term_details?term=GO:0060072
nickel cation binding	Molecular Function	GO:0016151	1	2	2092	17840	0.000478011472275335	0.000112107623318386	2.207840e-01	5.468319e-01	hsa:761,CA3,761:down	http://amigo.geneontology.org/cgi-bin/amigo/term_details?term=GO:0016151
nodal binding	Molecular Function	GO:0038100	1	2	2092	17840	0.000478011472275335	0.000112107623318386	2.207840e-01	5.468319e-01	hsa:130399,ACVR1C,130399:down	http://amigo.geneontology.org/cgi-bin/amigo/term_details?term=GO:0038100
interleukin-23 receptor binding	Molecular Function	GO:0045519	1	2	2092	17840	0.000478011472275335	0.000112107623318386	2.207840e-01	5.468319e-01	hsa:3593,IL12B,3593:down	http://amigo.geneontology.org/cgi-bin/amigo/term_details?term=GO:0045519
N-acylneuraminate cytidylyltransferase activity	Molecular Function	GO:0008781	1	2	2092	17840	0.000478011472275335	0.000112107623318386	2.207840e-01	5.468319e-01	hsa:54187,NANS,54187:up	http://amigo.geneontology.org/cgi-bin/amigo/term_details?term=GO:0008781
peptide antigen-transporting ATPase activity	Molecular Function	GO:0015433	1	2	2092	17840	0.000478011472275335	0.000112107623318386	2.207840e-01	5.468319e-01	hsa:6892,TAPBP,6892:up	http://amigo.geneontology.org/cgi-bin/amigo/term_details?term=GO:0015433
copper-exporting ATPase activity	Molecular Function	GO:0004008	1	2	2092	17840	0.000478011472275335	0.000112107623318386	2.207840e-01	5.468319e-01	hsa:538,ATP7A,538:down	http://amigo.geneontology.org/cgi-bin/amigo/term_details?term=GO:0004008
histone deacetylase inhibitor activity	Molecular Function	GO:0046811	1	2	2092	17840	0.000478011472275335	0.000112107623318386	2.207840e-01	5.468319e-01	hsa:6497,SKI,6497:down	http://amigo.geneontology.org/cgi-bin/amigo/term_details?term=GO:0046811
glycine-gated chloride ion channel activity	Molecular Function	GO:0022852	1	2	2092	17840	0.000478011472275335	0.000112107623318386	2.207840e-01	5.468319e-01	hsa:8001,GLRA3,8001:down	http://amigo.geneontology.org/cgi-bin/amigo/term_details?term=GO:0022852
proline:sodium symporter activity	Molecular Function	GO:0005298	1	2	2092	17840	0.000478011472275335	0.000112107623318386	2.207840e-01	5.468319e-01	hsa:6534,SLC6A7,6534:up	http://amigo.geneontology.org/cgi-bin/amigo/term_details?term=GO:0005298
delta14-sterol reductase activity	Molecular Function	GO:0050613	1	2	2092	17840	0.000478011472275335	0.000112107623318386	2.207840e-01	5.468319e-01	hsa:7108,TM7SF2,7108:down	http://amigo.geneontology.org/cgi-bin/amigo/term_details?term=GO:0050613
complement component C4b binding	Molecular Function	GO:0001855	1	2	2092	17840	0.000478011472275335	0.000112107623318386	2.207840e-01	5.468319e-01	hsa:10747,MASP2,10747:up	http://amigo.geneontology.org/cgi-bin/amigo/term_details?term=GO:0001855
formate-tetrahydrofolate ligase activity	Molecular Function	GO:0004329	1	2	2092	17840	0.000478011472275335	0.000112107623318386	2.207840e-01	5.468319e-01	hsa:25902,MTHFD1L,25902:up	http://amigo.geneontology.org/cgi-bin/amigo/term_details?term=GO:0004329
CCR7 chemokine receptor binding	Molecular Function	GO:0031732	1	2	2092	17840	0.000478011472275335	0.000112107623318386	2.207840e-01	5.468319e-01	hsa:6363,CCL19,6363:up	http://amigo.geneontology.org/cgi-bin/amigo/term_details?term=GO:0031732
alpha-tocopherol omega-hydroxylase activity	Molecular Function	GO:0052871	1	2	2092	17840	0.000478011472275335	0.000112107623318386	2.207840e-01	5.468319e-01	hsa:8529,CYP4F2,8529:down	http://amigo.geneontology.org/cgi-bin/amigo/term_details?term=GO:0052871
alcohol sulfotransferase activity	Molecular Function	GO:0004027	1	2	2092	17840	0.000478011472275335	0.000112107623318386	2.207840e-01	5.468319e-01	hsa:6820,SULT2B1,6820:down	http://amigo.geneontology.org/cgi-bin/amigo/term_details?term=GO:0004027
phosphatidylserine 1-acylhydrolase activity	Molecular Function	GO:0052739	1	2	2092	17840	0.000478011472275335	0.000112107623318386	2.207840e-01	5.468319e-01	hsa:171586,ABHD3,171586:up	http://amigo.geneontology.org/cgi-bin/amigo/term_details?term=GO:0052739
MHC class I protein complex binding	Molecular Function	GO:0023024	1	2	2092	17840	0.000478011472275335	0.000112107623318386	2.207840e-01	5.468319e-01	hsa:3821,KLRC1,3821:up	http://amigo.geneontology.org/cgi-bin/amigo/term_details?term=GO:0023024
interleukin-3 receptor activity	Molecular Function	GO:0004912	1	2	2092	17840	0.000478011472275335	0.000112107623318386	2.207840e-01	5.468319e-01	hsa:1439,CSF2RB,1439:up	http://amigo.geneontology.org/cgi-bin/amigo/term_details?term=GO:0004912
inositol-1,3,4,5-tetrakisphosphate 3-phosphatase activity	Molecular Function	GO:0051717	1	2	2092	17840	0.000478011472275335	0.000112107623318386	2.207840e-01	5.468319e-01	hsa:9562,MINPP1,9562:down	http://amigo.geneontology.org/cgi-bin/amigo/term_details?term=GO:0051717
microfibril binding	Molecular Function	GO:0050436	1	2	2092	17840	0.000478011472275335	0.000112107623318386	2.207840e-01	5.468319e-01	hsa:4052,LTBP1,4052:up	http://amigo.geneontology.org/cgi-bin/amigo/term_details?term=GO:0050436
acetylcholinesterase activity	Molecular Function	GO:0003990	1	2	2092	17840	0.000478011472275335	0.000112107623318386	2.207840e-01	5.468319e-01	hsa:590,BCHE,590:down	http://amigo.geneontology.org/cgi-bin/amigo/term_details?term=GO:0003990
N-acetylgalactosamine 4-sulfate 6-O-sulfotransferase activity	Molecular Function	GO:0050659	1	2	2092	17840	0.000478011472275335	0.000112107623318386	2.207840e-01	5.468319e-01	hsa:50515,CHST11,50515:up	http://amigo.geneontology.org/cgi-bin/amigo/term_details?term=GO:0050659
AMP transmembrane transporter activity	Molecular Function	GO:0080122	1	2	2092	17840	0.000478011472275335	0.000112107623318386	2.207840e-01	5.468319e-01	hsa:284439,SLC25A42,284439:up	http://amigo.geneontology.org/cgi-bin/amigo/term_details?term=GO:0080122
sterol O-acyltransferase activity	Molecular Function	GO:0004772	1	2	2092	17840	0.000478011472275335	0.000112107623318386	2.207840e-01	5.468319e-01	hsa:8435,SOAT2,8435:up	http://amigo.geneontology.org/cgi-bin/amigo/term_details?term=GO:0004772
aryldialkylphosphatase activity	Molecular Function	GO:0004063	1	2	2092	17840	0.000478011472275335	0.000112107623318386	2.207840e-01	5.468319e-01	hsa:5446,PON3,5446:down	http://amigo.geneontology.org/cgi-bin/amigo/term_details?term=GO:0004063
N-acetylglucosamine deacetylase activity	Molecular Function	GO:0050119	1	2	2092	17840	0.000478011472275335	0.000112107623318386	2.207840e-01	5.468319e-01	hsa:3340,NDST1,3340:down	http://amigo.geneontology.org/cgi-bin/amigo/term_details?term=GO:0050119
creatine transmembrane transporter activity	Molecular Function	GO:0005308	1	2	2092	17840	0.000478011472275335	0.000112107623318386	2.207840e-01	5.468319e-01	hsa:6535,SLC6A8,6535:down	http://amigo.geneontology.org/cgi-bin/amigo/term_details?term=GO:0005308
interleukin-4 receptor binding	Molecular Function	GO:0005136	1	2	2092	17840	0.000478011472275335	0.000112107623318386	2.207840e-01	5.468319e-01	hsa:3565,IL4,3565:down	http://amigo.geneontology.org/cgi-bin/amigo/term_details?term=GO:0005136
interleukin-27 receptor binding	Molecular Function	GO:0045523	1	2	2092	17840	0.000478011472275335	0.000112107623318386	2.207840e-01	5.468319e-01	hsa:246778,IL27,246778:up	http://amigo.geneontology.org/cgi-bin/amigo/term_details?term=GO:0045523
glycerol-3-phosphate dehydrogenase activity	Molecular Function	GO:0004368	1	2	2092	17840	0.000478011472275335	0.000112107623318386	2.207840e-01	5.468319e-01	hsa:2819,GPD1,2819:down	http://amigo.geneontology.org/cgi-bin/amigo/term_details?term=GO:0004368
acyl-[acyl-carrier-protein] hydrolase activity	Molecular Function	GO:0016297	1	2	2092	17840	0.000478011472275335	0.000112107623318386	2.207840e-01	5.468319e-01	hsa:55301,OLAH,55301:down	http://amigo.geneontology.org/cgi-bin/amigo/term_details?term=GO:0016297
ribulose-phosphate 3-epimerase activity	Molecular Function	GO:0004750	1	2	2092	17840	0.000478011472275335	0.000112107623318386	2.207840e-01	5.468319e-01	hsa:729020,RPEL1,729020:up	http://amigo.geneontology.org/cgi-bin/amigo/term_details?term=GO:0004750
glycoprotein endo-alpha-1,2-mannosidase activity	Molecular Function	GO:0004569	1	2	2092	17840	0.000478011472275335	0.000112107623318386	2.207840e-01	5.468319e-01	hsa:80267,EDEM3,80267:up	http://amigo.geneontology.org/cgi-bin/amigo/term_details?term=GO:0004569
interleukin-5 receptor activity	Molecular Function	GO:0004914	1	2	2092	17840	0.000478011472275335	0.000112107623318386	2.207840e-01	5.468319e-01	hsa:1439,CSF2RB,1439:up	http://amigo.geneontology.org/cgi-bin/amigo/term_details?term=GO:0004914
pyridoxal phosphatase activity	Molecular Function	GO:0033883	1	2	2092	17840	0.000478011472275335	0.000112107623318386	2.207840e-01	5.468319e-01	hsa:57026,PDXP,57026:up	http://amigo.geneontology.org/cgi-bin/amigo/term_details?term=GO:0033883
tapasin binding	Molecular Function	GO:0046980	1	2	2092	17840	0.000478011472275335	0.000112107623318386	2.207840e-01	5.468319e-01	hsa:6890,TAP1,6890:up	http://amigo.geneontology.org/cgi-bin/amigo/term_details?term=GO:0046980
copper-transporting ATPase activity	Molecular Function	GO:0043682	1	2	2092	17840	0.000478011472275335	0.000112107623318386	2.207840e-01	5.468319e-01	hsa:538,ATP7A,538:down	http://amigo.geneontology.org/cgi-bin/amigo/term_details?term=GO:0043682
3-hydroxybutyrate dehydrogenase activity	Molecular Function	GO:0003858	1	2	2092	17840	0.000478011472275335	0.000112107623318386	2.207840e-01	5.468319e-01	hsa:56898,BDH2,56898:down	http://amigo.geneontology.org/cgi-bin/amigo/term_details?term=GO:0003858
phospholipase A2 activator activity	Molecular Function	GO:0016005	1	2	2092	17840	0.000478011472275335	0.000112107623318386	2.207840e-01	5.468319e-01	hsa:836,CASP3,836:up	http://amigo.geneontology.org/cgi-bin/amigo/term_details?term=GO:0016005
1-acyl-2-lysophosphatidylserine acylhydrolase activity	Molecular Function	GO:0052740	1	2	2092	17840	0.000478011472275335	0.000112107623318386	2.207840e-01	5.468319e-01	hsa:171586,ABHD3,171586:up	http://amigo.geneontology.org/cgi-bin/amigo/term_details?term=GO:0052740
limonene monooxygenase activity	Molecular Function	GO:0019113	1	2	2092	17840	0.000478011472275335	0.000112107623318386	2.207840e-01	5.468319e-01	hsa:1559,CYP2C9,1559:down	http://amigo.geneontology.org/cgi-bin/amigo/term_details?term=GO:0019113
20-aldehyde-leukotriene B4 20-monooxygenase activity	Molecular Function	GO:0097259	1	2	2092	17840	0.000478011472275335	0.000112107623318386	2.207840e-01	5.468319e-01	hsa:8529,CYP4F2,8529:down	http://amigo.geneontology.org/cgi-bin/amigo/term_details?term=GO:0097259
ammonia ligase activity	Molecular Function	GO:0016211	1	2	2092	17840	0.000478011472275335	0.000112107623318386	2.207840e-01	5.468319e-01	hsa:51557,LGSN,51557:down	http://amigo.geneontology.org/cgi-bin/amigo/term_details?term=GO:0016211
histone acetyltransferase regulator activity	Molecular Function	GO:0035034	1	2	2092	17840	0.000478011472275335	0.000112107623318386	2.207840e-01	5.468319e-01	hsa:23741,EID1,23741:down	http://amigo.geneontology.org/cgi-bin/amigo/term_details?term=GO:0035034
JAK pathway signal transduction adaptor activity	Molecular Function	GO:0008269	1	2	2092	17840	0.000478011472275335	0.000112107623318386	2.207840e-01	5.468319e-01	hsa:10603,SH2B2,10603:up	http://amigo.geneontology.org/cgi-bin/amigo/term_details?term=GO:0008269
interleukin-1, Type I receptor binding	Molecular Function	GO:0005150	1	2	2092	17840	0.000478011472275335	0.000112107623318386	2.207840e-01	5.468319e-01	hsa:54472,TOLLIP,54472:down	http://amigo.geneontology.org/cgi-bin/amigo/term_details?term=GO:0005150
lipase activator activity	Molecular Function	GO:0060229	3	14	2092	17840	0.001434034416826	0.0007847533632287	2.209897e-01	5.468319e-01	hsa:836,CASP3,836:up|hsa:6352,CCL5,6352:up|hsa:6355,CCL8,6355:up	http://amigo.geneontology.org/cgi-bin/amigo/term_details?term=GO:0060229
filamin binding	Molecular Function	GO:0031005	3	14	2092	17840	0.001434034416826	0.0007847533632287	2.209897e-01	5.468319e-01	hsa:54751,FBLIM1,54751:up|hsa:10529,NEBL,10529:down|hsa:64236,PDLIM2,64236:down	http://amigo.geneontology.org/cgi-bin/amigo/term_details?term=GO:0031005
titin binding	Molecular Function	GO:0031432	3	14	2092	17840	0.001434034416826	0.0007847533632287	2.209897e-01	5.468319e-01	hsa:4604,MYBPC1,4604:down|hsa:88,ACTN2,88:down|hsa:27063,ANKRD1,27063:down	http://amigo.geneontology.org/cgi-bin/amigo/term_details?term=GO:0031432
metalloenzyme inhibitor activity	Molecular Function	GO:0048551	3	14	2092	17840	0.001434034416826	0.0007847533632287	2.209897e-01	5.468319e-01	hsa:7078,TIMP3,7078:down|hsa:7076,TIMP1,7076:up|hsa:684,BST2,684:up	http://amigo.geneontology.org/cgi-bin/amigo/term_details?term=GO:0048551
GTPase activating protein binding	Molecular Function	GO:0032794	3	14	2092	17840	0.001434034416826	0.0007847533632287	2.209897e-01	5.468319e-01	hsa:91010,FMNL3,91010:up|hsa:752,FMNL1,752:up|hsa:2770,GNAI1,2770:down	http://amigo.geneontology.org/cgi-bin/amigo/term_details?term=GO:0032794
tropomyosin binding	Molecular Function	GO:0005523	3	14	2092	17840	0.001434034416826	0.0007847533632287	2.209897e-01	5.468319e-01	hsa:10529,NEBL,10529:down|hsa:7138,TNNT1,7138:down|hsa:25802,LMOD1,25802:down	http://amigo.geneontology.org/cgi-bin/amigo/term_details?term=GO:0005523
metalloenzyme regulator activity	Molecular Function	GO:0010576	3	14	2092	17840	0.001434034416826	0.0007847533632287	2.209897e-01	5.468319e-01	hsa:7078,TIMP3,7078:down|hsa:7076,TIMP1,7076:up|hsa:684,BST2,684:up	http://amigo.geneontology.org/cgi-bin/amigo/term_details?term=GO:0010576
metalloendopeptidase inhibitor activity	Molecular Function	GO:0008191	3	14	2092	17840	0.001434034416826	0.0007847533632287	2.209897e-01	5.468319e-01	hsa:7078,TIMP3,7078:down|hsa:7076,TIMP1,7076:up|hsa:684,BST2,684:up	http://amigo.geneontology.org/cgi-bin/amigo/term_details?term=GO:0008191
channel inhibitor activity	Molecular Function	GO:0016248	6	35	2092	17840	0.00286806883365201	0.00196188340807175	2.217563e-01	5.484954e-01	hsa:27012,KCNV1,27012:down|hsa:66004,LYNX1,66004:down|hsa:65125,WNK1,65125:down|hsa:857,CAV1,857:down|hsa:1080,CFTR,1080:down|hsa:6804,STX1A,6804:up	http://amigo.geneontology.org/cgi-bin/amigo/term_details?term=GO:0016248
ATPase activity, coupled to transmembrane movement of substances	Molecular Function	GO:0042626	15	103	2092	17840	0.00717017208413002	0.00577354260089686	2.231659e-01	5.513958e-01	hsa:6892,TAPBP,6892:up|hsa:538,ATP7A,538:down|hsa:10312,TCIRG1,10312:up|hsa:26154,ABCA12,26154:down|hsa:340273,ABCB5,340273:down|hsa:368,ABCC6,368:up|hsa:9914,ATP2C2,9914:down|hsa:79572,ATP13A3,79572:up|hsa:51449,PCYOX1,51449:down|hsa:6890,TAP1,6890:up|hsa:491,ATP2B2,491:up|hsa:1080,CFTR,1080:down|hsa:487,ATP2A1,487:up|hsa:477,ATP1A2,477:down|hsa:84239,ATP13A4,84239:down	http://amigo.geneontology.org/cgi-bin/amigo/term_details?term=GO:0042626
primary active transmembrane transporter activity	Molecular Function	GO:0015399	16	111	2092	17840	0.00764818355640535	0.0062219730941704	2.258812e-01	5.562140e-01	hsa:538,ATP7A,538:down|hsa:340273,ABCB5,340273:down|hsa:9914,ATP2C2,9914:down|hsa:6890,TAP1,6890:up|hsa:491,ATP2B2,491:up|hsa:1080,CFTR,1080:down|hsa:487,ATP2A1,487:up|hsa:7037,TFRC,7037:up|hsa:6892,TAPBP,6892:up|hsa:26154,ABCA12,26154:down|hsa:10312,TCIRG1,10312:up|hsa:368,ABCC6,368:up|hsa:79572,ATP13A3,79572:up|hsa:51449,PCYOX1,51449:down|hsa:477,ATP1A2,477:down|hsa:84239,ATP13A4,84239:down	http://amigo.geneontology.org/cgi-bin/amigo/term_details?term=GO:0015399
P-P-bond-hydrolysis-driven transmembrane transporter activity	Molecular Function	GO:0015405	16	111	2092	17840	0.00764818355640535	0.0062219730941704	2.258812e-01	5.562140e-01	hsa:538,ATP7A,538:down|hsa:340273,ABCB5,340273:down|hsa:9914,ATP2C2,9914:down|hsa:6890,TAP1,6890:up|hsa:491,ATP2B2,491:up|hsa:1080,CFTR,1080:down|hsa:487,ATP2A1,487:up|hsa:7037,TFRC,7037:up|hsa:6892,TAPBP,6892:up|hsa:26154,ABCA12,26154:down|hsa:10312,TCIRG1,10312:up|hsa:368,ABCC6,368:up|hsa:79572,ATP13A3,79572:up|hsa:51449,PCYOX1,51449:down|hsa:477,ATP1A2,477:down|hsa:84239,ATP13A4,84239:down	http://amigo.geneontology.org/cgi-bin/amigo/term_details?term=GO:0015405
alpha-actinin binding	Molecular Function	GO:0051393	4	21	2092	17840	0.00191204588910134	0.00117713004484305	2.267028e-01	5.562449e-01	hsa:171024,SYNPO2,171024:down|hsa:9223,MAGI1,9223:down|hsa:129446,XIRP2,129446:down|hsa:64236,PDLIM2,64236:down	http://amigo.geneontology.org/cgi-bin/amigo/term_details?term=GO:0051393
inorganic anion exchanger activity	Molecular Function	GO:0005452	4	21	2092	17840	0.00191204588910134	0.00117713004484305	2.267028e-01	5.562449e-01	hsa:9497,SLC4A7,9497:up|hsa:9498,SLC4A8,9498:up|hsa:83697,SLC4A9,83697:up|hsa:9356,SLC22A6,9356:up	http://amigo.geneontology.org/cgi-bin/amigo/term_details?term=GO:0005452
chemokine binding	Molecular Function	GO:0019956	4	21	2092	17840	0.00191204588910134	0.00117713004484305	2.267028e-01	5.562449e-01	hsa:10663,CXCR6,10663:up|hsa:1236,CCR7,1236:up|hsa:3577,CXCR1,3577:up|hsa:3676,ITGA4,3676:up	http://amigo.geneontology.org/cgi-bin/amigo/term_details?term=GO:0019956
extracellular matrix binding	Molecular Function	GO:0050840	8	50	2092	17840	0.00382409177820268	0.00280269058295964	2.271851e-01	5.562449e-01	hsa:169611,OLFML2A,169611:down|hsa:1520,CTSS,1520:up|hsa:9289,ADGRG1,9289:down|hsa:27076,LYPD3,27076:down|hsa:3673,ITGA2,3673:down|hsa:131578,LRRC15,131578:up|hsa:2817,GPC1,2817:down|hsa:284348,LYPD5,284348:down	http://amigo.geneontology.org/cgi-bin/amigo/term_details?term=GO:0050840
transcription corepressor binding	Molecular Function	GO:0001222	2	8	2092	17840	0.000956022944550669	0.000448430493273543	2.395031e-01	5.718376e-01	hsa:9572,NR1D1,9572:down|hsa:6095,RORA,6095:down	http://amigo.geneontology.org/cgi-bin/amigo/term_details?term=GO:0001222
potassium channel inhibitor activity	Molecular Function	GO:0019870	2	8	2092	17840	0.000956022944550669	0.000448430493273543	2.395031e-01	5.718376e-01	hsa:65125,WNK1,65125:down|hsa:857,CAV1,857:down	http://amigo.geneontology.org/cgi-bin/amigo/term_details?term=GO:0019870
guanylate cyclase activity	Molecular Function	GO:0004383	2	8	2092	17840	0.000956022944550669	0.000448430493273543	2.395031e-01	5.718376e-01	hsa:3000,GUCY2D,3000:up|hsa:4882,NPR2,4882:down	http://amigo.geneontology.org/cgi-bin/amigo/term_details?term=GO:0004383
butyrate-CoA ligase activity	Molecular Function	GO:0047760	2	8	2092	17840	0.000956022944550669	0.000448430493273543	2.395031e-01	5.718376e-01	hsa:65985,AACS,65985:down|hsa:54988,ACSM5,54988:down	http://amigo.geneontology.org/cgi-bin/amigo/term_details?term=GO:0047760
calcium-dependent phospholipase A2 activity	Molecular Function	GO:0047498	2	8	2092	17840	0.000956022944550669	0.000448430493273543	2.395031e-01	5.718376e-01	hsa:255189,PLA2G4F,255189:down|hsa:50487,PLA2G3,50487:down	http://amigo.geneontology.org/cgi-bin/amigo/term_details?term=GO:0047498
quaternary ammonium group transmembrane transporter activity	Molecular Function	GO:0015651	2	8	2092	17840	0.000956022944550669	0.000448430493273543	2.395031e-01	5.718376e-01	hsa:6582,SLC22A2,6582:down|hsa:6583,SLC22A4,6583:up	http://amigo.geneontology.org/cgi-bin/amigo/term_details?term=GO:0015651
D-glucose transmembrane transporter activity	Molecular Function	GO:0055056	2	8	2092	17840	0.000956022944550669	0.000448430493273543	2.395031e-01	5.718376e-01	hsa:6515,SLC2A3,6515:up|hsa:11182,SLC2A6,11182:up	http://amigo.geneontology.org/cgi-bin/amigo/term_details?term=GO:0055056
ATP-dependent protein binding	Molecular Function	GO:0043008	2	8	2092	17840	0.000956022944550669	0.000448430493273543	2.395031e-01	5.718376e-01	hsa:6804,STX1A,6804:up|hsa:8398,PLA2G6,8398:down	http://amigo.geneontology.org/cgi-bin/amigo/term_details?term=GO:0043008
selenium binding	Molecular Function	GO:0008430	2	8	2092	17840	0.000956022944550669	0.000448430493273543	2.395031e-01	5.718376e-01	hsa:9403,SEP15,9403:up|hsa:1734,DIO2,1734:up	http://amigo.geneontology.org/cgi-bin/amigo/term_details?term=GO:0008430
sialic acid binding	Molecular Function	GO:0033691	2	8	2092	17840	0.000956022944550669	0.000448430493273543	2.395031e-01	5.718376e-01	hsa:6403,SELP,6403:up|hsa:6401,SELE,6401:up	http://amigo.geneontology.org/cgi-bin/amigo/term_details?term=GO:0033691
N-methyl-D-aspartate selective glutamate receptor activity	Molecular Function	GO:0004972	2	8	2092	17840	0.000956022944550669	0.000448430493273543	2.395031e-01	5.718376e-01	hsa:2906,GRIN2D,2906:up|hsa:2903,GRIN2A,2903:down	http://amigo.geneontology.org/cgi-bin/amigo/term_details?term=GO:0004972
peptidyl-proline 4-dioxygenase activity	Molecular Function	GO:0031545	2	8	2092	17840	0.000956022944550669	0.000448430493273543	2.395031e-01	5.718376e-01	hsa:64714,PDIA2,64714:up|hsa:112399,EGLN3,112399:down	http://amigo.geneontology.org/cgi-bin/amigo/term_details?term=GO:0031545
G-protein coupled glutamate receptor binding	Molecular Function	GO:0035256	2	8	2092	17840	0.000956022944550669	0.000448430493273543	2.395031e-01	5.718376e-01	hsa:9455,HOMER2,9455:down|hsa:9454,HOMER3,9454:down	http://amigo.geneontology.org/cgi-bin/amigo/term_details?term=GO:0035256
iron ion transmembrane transporter activity	Molecular Function	GO:0005381	2	8	2092	17840	0.000956022944550669	0.000448430493273543	2.395031e-01	5.718376e-01	hsa:23516,SLC39A14,23516:up|hsa:7037,TFRC,7037:up	http://amigo.geneontology.org/cgi-bin/amigo/term_details?term=GO:0005381
dynactin binding	Molecular Function	GO:0034452	2	8	2092	17840	0.000956022944550669	0.000448430493273543	2.395031e-01	5.718376e-01	hsa:51332,SPTBN5,51332:up|hsa:92558,BICDL1,92558:down	http://amigo.geneontology.org/cgi-bin/amigo/term_details?term=GO:0034452
inorganic anion transmembrane transporter activity	Molecular Function	GO:0015103	18	128	2092	17840	0.00860420650095602	0.00717488789237668	2.403975e-01	5.738553e-01	hsa:54020,SLC37A1,54020:down|hsa:9498,SLC4A8,9498:up|hsa:2561,GABRB2,2561:down|hsa:56172,ANKH,56172:down|hsa:338440,ANO9,338440:down|hsa:1080,CFTR,1080:down|hsa:8001,GLRA3,8001:down|hsa:6574,SLC20A1,6574:up|hsa:55107,ANO1,55107:down|hsa:2559,GABRA6,2559:down|hsa:83697,SLC4A9,83697:up|hsa:51449,PCYOX1,51449:down|hsa:6557,SLC12A1,6557:down|hsa:9497,SLC4A7,9497:up|hsa:57719,ANO8,57719:down|hsa:1179,…	http://amigo.geneontology.org/cgi-bin/amigo/term_details?term=GO:0015103
voltage-gated potassium channel activity	Molecular Function	GO:0005249	13	89	2092	17840	0.00621414913957935	0.00498878923766816	2.406880e-01	5.744309e-01	hsa:27012,KCNV1,27012:down|hsa:3785,KCNQ2,3785:down|hsa:3747,KCNC2,3747:down|hsa:3750,KCND1,3750:up|hsa:3775,KCNK1,3775:up|hsa:157855,KCNU1,157855:down|hsa:3772,KCNJ15,3772:up|hsa:3752,KCND3,3752:down|hsa:1261,CNGA3,1261:down|hsa:3757,KCNH2,3757:up|hsa:3739,KCNA4,3739:down|hsa:3738,KCNA3,3738:up|hsa:3773,KCNJ16,3773:down	http://amigo.geneontology.org/cgi-bin/amigo/term_details?term=GO:0005249
frizzled binding	Molecular Function	GO:0005109	6	36	2092	17840	0.00286806883365201	0.00201793721973094	2.417795e-01	5.755006e-01	hsa:54894,RNF43,54894:down|hsa:7477,WNT7B,7477:down|hsa:7473,WNT3,7473:down|hsa:54361,WNT4,54361:down|hsa:7474,WNT5A,7474:up|hsa:7482,WNT2B,7482:down	http://amigo.geneontology.org/cgi-bin/amigo/term_details?term=GO:0005109
RNA polymerase II transcription coactivator activity	Molecular Function	GO:0001105	6	36	2092	17840	0.00286806883365201	0.00201793721973094	2.417795e-01	5.755006e-01	hsa:3670,ISL1,3670:down|hsa:27063,ANKRD1,27063:down|hsa:163732,CITED4,163732:down|hsa:93649,MYOCD,93649:down|hsa:116931,MED12L,116931:up|hsa:5453,POU3F1,5453:down	http://amigo.geneontology.org/cgi-bin/amigo/term_details?term=GO:0001105
hydrolase activity, acting on acid anhydrides, catalyzing transmembrane movement of substances	Molecular Function	GO:0016820	15	105	2092	17840	0.00717017208413002	0.00588565022421525	2.460787e-01	5.850153e-01	hsa:6892,TAPBP,6892:up|hsa:538,ATP7A,538:down|hsa:10312,TCIRG1,10312:up|hsa:26154,ABCA12,26154:down|hsa:340273,ABCB5,340273:down|hsa:368,ABCC6,368:up|hsa:9914,ATP2C2,9914:down|hsa:79572,ATP13A3,79572:up|hsa:51449,PCYOX1,51449:down|hsa:6890,TAP1,6890:up|hsa:491,ATP2B2,491:up|hsa:1080,CFTR,1080:down|hsa:487,ATP2A1,487:up|hsa:477,ATP1A2,477:down|hsa:84239,ATP13A4,84239:down	http://amigo.geneontology.org/cgi-bin/amigo/term_details?term=GO:0016820
signaling adaptor activity	Molecular Function	GO:0035591	11	74	2092	17840	0.00525812619502868	0.00414798206278027	2.463885e-01	5.853930e-01	hsa:1123,CHN1,1123:up|hsa:6452,SH3BP2,6452:down|hsa:10580,SORBS1,10580:down|hsa:4068,SH2D1A,4068:up|hsa:10045,SH2D3A,10045:down|hsa:10603,SH2B2,10603:up|hsa:143098,MPP7,143098:down|hsa:9047,SH2D2A,9047:up|hsa:26228,STAP1,26228:up|hsa:84941,HSH2D,84941:up|hsa:10140,TOB1,10140:down	http://amigo.geneontology.org/cgi-bin/amigo/term_details?term=GO:0035591
flavin adenine dinucleotide binding	Molecular Function	GO:0050660	11	74	2092	17840	0.00525812619502868	0.00414798206278027	2.463885e-01	5.853930e-01	hsa:1757,SARDH,1757:up|hsa:5625,PRODH,5625:down|hsa:33,ACADL,33:down|hsa:51,ACOX1,51:down|hsa:28976,ACAD9,28976:down|hsa:1718,DHCR24,1718:down|hsa:4128,MAOA,4128:down|hsa:1408,CRY2,1408:down|hsa:2328,FMO3,2328:up|hsa:50507,NOX4,50507:up|hsa:1727,CYB5R3,1727:down	http://amigo.geneontology.org/cgi-bin/amigo/term_details?term=GO:0050660
phosphate transmembrane transporter activity	Molecular Function	GO:1901677	5	29	2092	17840	0.00239005736137667	0.00162556053811659	2.483883e-01	5.881017e-01	hsa:60386,SLC25A19,60386:up|hsa:54020,SLC37A1,54020:down|hsa:284439,SLC25A42,284439:up|hsa:6574,SLC20A1,6574:up|hsa:56172,ANKH,56172:down	http://amigo.geneontology.org/cgi-bin/amigo/term_details?term=GO:1901677
NAD+ ADP-ribosyltransferase activity	Molecular Function	GO:0003950	4	22	2092	17840	0.00191204588910134	0.00123318385650224	2.533485e-01	5.912741e-01	hsa:79668,PARP8,79668:up|hsa:54625,PARP14,54625:up|hsa:165631,PARP15,165631:up|hsa:83666,PARP9,83666:up	http://amigo.geneontology.org/cgi-bin/amigo/term_details?term=GO:0003950
inward rectifier potassium channel activity	Molecular Function	GO:0005242	4	22	2092	17840	0.00191204588910134	0.00123318385650224	2.533485e-01	5.912741e-01	hsa:3757,KCNH2,3757:up|hsa:3775,KCNK1,3775:up|hsa:3773,KCNJ16,3773:down|hsa:3772,KCNJ15,3772:up	http://amigo.geneontology.org/cgi-bin/amigo/term_details?term=GO:0005242
lipoprotein particle receptor binding	Molecular Function	GO:0070325	4	22	2092	17840	0.00191204588910134	0.00123318385650224	2.533485e-01	5.912741e-01	hsa:345,APOC3,345:up|hsa:10314,LANCL1,10314:down|hsa:7184,HSP90B1,7184:up|hsa:338,APOB,338:down	http://amigo.geneontology.org/cgi-bin/amigo/term_details?term=GO:0070325
14-3-3 protein binding	Molecular Function	GO:0071889	4	22	2092	17840	0.00191204588910134	0.00123318385650224	2.533485e-01	5.912741e-01	hsa:8660,IRS2,8660:down|hsa:171024,SYNPO2,171024:down|hsa:23303,KIF13B,23303:down|hsa:5590,PRKCZ,5590:down	http://amigo.geneontology.org/cgi-bin/amigo/term_details?term=GO:0071889
3',5'-cyclic-AMP phosphodiesterase activity	Molecular Function	GO:0004115	3	15	2092	17840	0.001434034416826	0.000840807174887892	2.538462e-01	5.912741e-01	hsa:5144,PDE4D,5144:down|hsa:5150,PDE7A,5150:up|hsa:50940,PDE11A,50940:down	http://amigo.geneontology.org/cgi-bin/amigo/term_details?term=GO:0004115
organic cation transmembrane transporter activity	Molecular Function	GO:0015101	3	15	2092	17840	0.001434034416826	0.000840807174887892	2.538462e-01	5.912741e-01	hsa:6582,SLC22A2,6582:down|hsa:284439,SLC25A42,284439:up|hsa:6583,SLC22A4,6583:up	http://amigo.geneontology.org/cgi-bin/amigo/term_details?term=GO:0015101
alcohol dehydrogenase (NADP+) activity	Molecular Function	GO:0008106	3	15	2092	17840	0.001434034416826	0.000840807174887892	2.538462e-01	5.912741e-01	hsa:231,AKR1B1,231:up|hsa:145226,RDH12,145226:down|hsa:9249,DHRS3,9249:down	http://amigo.geneontology.org/cgi-bin/amigo/term_details?term=GO:0008106
metal ion transmembrane transporter activity	Molecular Function	GO:0046873	53	412	2092	17840	0.0253346080305927	0.0230941704035874	2.547643e-01	5.932937e-01	hsa:27012,KCNV1,27012:down|hsa:538,ATP7A,538:down|hsa:778,CACNA1F,778:up|hsa:3747,KCNC2,3747:down|hsa:6536,SLC6A9,6536:down|hsa:89822,KCNK17,89822:up|hsa:7226,TRPM2,7226:up|hsa:7109,TRAPPC10,7109:up|hsa:9914,ATP2C2,9914:down|hsa:3772,KCNJ15,3772:up|hsa:8884,SLC5A6,8884:up|hsa:1261,CNGA3,1261:down|hsa:6535,SLC6A8,6535:down|hsa:6574,SLC20A1,6574:up|hsa:3249,HPN,3249:up|hsa:7037,TFRC,7037:up|hsa:653…	http://amigo.geneontology.org/cgi-bin/amigo/term_details?term=GO:0046873
drug binding	Molecular Function	GO:0008144	15	106	2092	17840	0.00717017208413002	0.00594170403587444	2.578663e-01	5.996772e-01	hsa:7852,CXCR4,7852:up|hsa:3157,HMGCS1,3157:down|hsa:4502,MT2A,4502:up|hsa:4860,PNP,4860:up|hsa:1559,CYP2C9,1559:down|hsa:3148,HMGB2,3148:up|hsa:154,ADRB2,154:down|hsa:3559,IL2RA,3559:up|hsa:5144,PDE4D,5144:down|hsa:1136,CHRNA3,1136:up|hsa:1580,CYP4B1,1580:down|hsa:477,ATP1A2,477:down|hsa:1131,CHRM3,1131:down|hsa:51303,FKBP11,51303:up|hsa:10135,NAMPT,10135:up	http://amigo.geneontology.org/cgi-bin/amigo/term_details?term=GO:0008144
cholesterol binding	Molecular Function	GO:0015485	6	37	2092	17840	0.00286806883365201	0.00207399103139013	2.623080e-01	6.073504e-01	hsa:345,APOC3,345:up|hsa:857,CAV1,857:down|hsa:8435,SOAT2,8435:up|hsa:114881,OSBPL7,114881:up|hsa:347,APOD,347:down|hsa:150696,PROM2,150696:down	http://amigo.geneontology.org/cgi-bin/amigo/term_details?term=GO:0015485
hydrolase activity, acting on ester bonds	Molecular Function	GO:0016788	88	702	2092	17840	0.0420650095602294	0.0393497757847534	2.647924e-01	6.125991e-01	hsa:7803,PTP4A1,7803:up|hsa:443,ASPA,443:down|hsa:11099,PTPN21,11099:down|hsa:9388,LIPG,9388:up|hsa:6352,CCL5,6352:up|hsa:8226,PUDP,8226:down|hsa:151056,PLB1,151056:down|hsa:11072,DUSP14,11072:down|hsa:90459,ERI1,90459:down|hsa:313,AOAH,313:up|hsa:54857,GDPD2,54857:down|hsa:5144,PDE4D,5144:down|hsa:994,CDC25B,994:up|hsa:9562,MINPP1,9562:down|hsa:1267,CNP,1267:down|hsa:152926,PPM1K,152926:up|hsa:3…	http://amigo.geneontology.org/cgi-bin/amigo/term_details?term=GO:0016788
phosphoprotein binding	Molecular Function	GO:0051219	9	60	2092	17840	0.00430210325047801	0.00336322869955157	2.670478e-01	6.169578e-01	hsa:84867,PTPN5,84867:up|hsa:11043,MID2,11043:down|hsa:114787,GPRIN1,114787:up|hsa:7535,ZAP70,7535:up|hsa:26228,STAP1,26228:up|hsa:55294,FBXW7,55294:down|hsa:5774,PTPN3,5774:down|hsa:64092,SAMSN1,64092:up|hsa:6622,SNCA,6622:down	http://amigo.geneontology.org/cgi-bin/amigo/term_details?term=GO:0051219
transition metal ion binding	Molecular Function	GO:0046914	167	1361	2092	17840	0.0798279158699809	0.0762892376681614	2.705688e-01	6.236938e-01	hsa:51816,CECR1,51816:up|hsa:8728,ADAM19,8728:up|hsa:1588,CYP19A1,1588:up|hsa:27299,ADAMDEC1,27299:up|hsa:9313,MMP20,9313:down|hsa:140545,RNF32,140545:down|hsa:6256,RXRA,6256:down|hsa:6279,S100A8,6279:up|hsa:2625,GATA3,2625:down|hsa:114771,PGLYRP3,114771:down|hsa:54894,RNF43,54894:down|hsa:9510,ADAMTS1,9510:up|hsa:6596,HLTF,6596:up|hsa:4057,LTF,4057:up|hsa:6497,SKI,6497:down|hsa:9997,SCO2,9997:up…	http://amigo.geneontology.org/cgi-bin/amigo/term_details?term=GO:0046914
epidermal growth factor receptor binding	Molecular Function	GO:0005154	5	30	2092	17840	0.00239005736137667	0.00168161434977578	2.716971e-01	6.236938e-01	hsa:685,BTC,685:down|hsa:5359,PLSCR1,5359:up|hsa:374,AREG,374:up|hsa:6642,SNX1,6642:down|hsa:2069,EREG,2069:down	http://amigo.geneontology.org/cgi-bin/amigo/term_details?term=GO:0005154
receptor tyrosine kinase binding	Molecular Function	GO:0030971	8	53	2092	17840	0.00382409177820268	0.00297085201793722	2.785443e-01	6.236938e-01	hsa:5771,PTPN2,5771:up|hsa:10718,NRG3,10718:down|hsa:10603,SH2B2,10603:up|hsa:4038,LRP4,4038:down|hsa:26228,STAP1,26228:up|hsa:4485,MST1,4485:up|hsa:10140,TOB1,10140:down|hsa:5784,PTPN14,5784:down	http://amigo.geneontology.org/cgi-bin/amigo/term_details?term=GO:0030971
enhancer binding	Molecular Function	GO:0035326	13	92	2092	17840	0.00621414913957935	0.00515695067264574	2.795157e-01	6.236938e-01	hsa:57459,GATAD2B,57459:down|hsa:3670,ISL1,3670:down|hsa:170302,ARX,170302:up|hsa:51176,LEF1,51176:up|hsa:80237,ELL3,80237:down|hsa:7704,ZBTB16,7704:down|hsa:83881,MIXL1,83881:up|hsa:7494,XBP1,7494:up|hsa:2625,GATA3,2625:down|hsa:5457,POU4F1,5457:up|hsa:3148,HMGB2,3148:up|hsa:6663,SOX10,6663:down|hsa:10743,RAI1,10743:down	http://amigo.geneontology.org/cgi-bin/amigo/term_details?term=GO:0035326
vitamin transporter activity	Molecular Function	GO:0051183	4	23	2092	17840	0.00191204588910134	0.00128923766816143	2.805860e-01	6.236938e-01	hsa:64220,STRA6,64220:up|hsa:8884,SLC5A6,8884:up|hsa:6515,SLC2A3,6515:up|hsa:113278,SLC52A3,113278:up	http://amigo.geneontology.org/cgi-bin/amigo/term_details?term=GO:0051183
AU-rich element binding	Molecular Function	GO:0017091	4	23	2092	17840	0.00191204588910134	0.00128923766816143	2.805860e-01	6.236938e-01	hsa:10949,HNRNPA0,10949:down|hsa:3184,HNRNPD,3184:down|hsa:22849,CPEB3,22849:down|hsa:132864,CPEB2,132864:down	http://amigo.geneontology.org/cgi-bin/amigo/term_details?term=GO:0017091
adenylyltransferase activity	Molecular Function	GO:0070566	4	23	2092	17840	0.00191204588910134	0.00128923766816143	2.805860e-01	6.236938e-01	hsa:349565,NMNAT3,349565:down|hsa:4939,OAS2,4939:up|hsa:4940,OAS3,4940:up|hsa:4938,OAS1,4938:up	http://amigo.geneontology.org/cgi-bin/amigo/term_details?term=GO:0070566
protein phosphatase 2B binding	Molecular Function	GO:0030346	2	9	2092	17840	0.000956022944550669	0.000504484304932735	2.854575e-01	6.236938e-01	hsa:6548,SLC9A1,6548:up|hsa:51778,MYOZ2,51778:down	http://amigo.geneontology.org/cgi-bin/amigo/term_details?term=GO:0030346
oxidoreductase activity, acting on the CH-CH group of donors, oxygen as acceptor	Molecular Function	GO:0016634	2	9	2092	17840	0.000956022944550669	0.000504484304932735	2.854575e-01	6.236938e-01	hsa:33,ACADL,33:down|hsa:51,ACOX1,51:down	http://amigo.geneontology.org/cgi-bin/amigo/term_details?term=GO:0016634
monoamine transmembrane transporter activity	Molecular Function	GO:0008504	2	9	2092	17840	0.000956022944550669	0.000504484304932735	2.854575e-01	6.236938e-01	hsa:6582,SLC22A2,6582:down|hsa:6570,SLC18A1,6570:up	http://amigo.geneontology.org/cgi-bin/amigo/term_details?term=GO:0008504
eukaryotic initiation factor 4E binding	Molecular Function	GO:0008190	2	9	2092	17840	0.000956022944550669	0.000504484304932735	2.854575e-01	6.236938e-01	hsa:1978,EIF4EBP1,1978:up|hsa:100127983,C8orf88,100127983:down	http://amigo.geneontology.org/cgi-bin/amigo/term_details?term=GO:0008190
NADP-retinol dehydrogenase activity	Molecular Function	GO:0052650	2	9	2092	17840	0.000956022944550669	0.000504484304932735	2.854575e-01	6.236938e-01	hsa:145226,RDH12,145226:down|hsa:9249,DHRS3,9249:down	http://amigo.geneontology.org/cgi-bin/amigo/term_details?term=GO:0052650
cytidylyltransferase activity	Molecular Function	GO:0070567	2	9	2092	17840	0.000956022944550669	0.000504484304932735	2.854575e-01	6.236938e-01	hsa:54187,NANS,54187:up|hsa:9468,PCYT1B,9468:up	http://amigo.geneontology.org/cgi-bin/amigo/term_details?term=GO:0070567
microtubule-severing ATPase activity	Molecular Function	GO:0008568	2	9	2092	17840	0.000956022944550669	0.000504484304932735	2.854575e-01	6.236938e-01	hsa:401720,FIGNL2,401720:up|hsa:55137,FIGN,55137:down	http://amigo.geneontology.org/cgi-bin/amigo/term_details?term=GO:0008568
dystroglycan binding	Molecular Function	GO:0002162	2	9	2092	17840	0.000956022944550669	0.000504484304932735	2.854575e-01	6.236938e-01	hsa:1756,DMD,1756:down|hsa:4133,MAP2,4133:down	http://amigo.geneontology.org/cgi-bin/amigo/term_details?term=GO:0002162
BMP binding	Molecular Function	GO:0036122	2	9	2092	17840	0.000956022944550669	0.000504484304932735	2.854575e-01	6.236938e-01	hsa:26585,GREM1,26585:down|hsa:100532736,MINOS1-NBL1,100532736:down	http://amigo.geneontology.org/cgi-bin/amigo/term_details?term=GO:0036122
protein-glutamine gamma-glutamyltransferase activity	Molecular Function	GO:0003810	2	9	2092	17840	0.000956022944550669	0.000504484304932735	2.854575e-01	6.236938e-01	hsa:7053,TGM3,7053:down|hsa:9333,TGM5,9333:down	http://amigo.geneontology.org/cgi-bin/amigo/term_details?term=GO:0003810
superoxide-generating NADPH oxidase activity	Molecular Function	GO:0016175	2	9	2092	17840	0.000956022944550669	0.000504484304932735	2.854575e-01	6.236938e-01	hsa:1535,CYBA,1535:up|hsa:50507,NOX4,50507:up	http://amigo.geneontology.org/cgi-bin/amigo/term_details?term=GO:0016175
muscle alpha-actinin binding	Molecular Function	GO:0051371	2	9	2092	17840	0.000956022944550669	0.000504484304932735	2.854575e-01	6.236938e-01	hsa:171024,SYNPO2,171024:down|hsa:64236,PDLIM2,64236:down	http://amigo.geneontology.org/cgi-bin/amigo/term_details?term=GO:0051371
RNA polymerase II distal enhancer sequence-specific DNA binding transcription factor activity involved in negative regulation of transcription	Molecular Function	GO:0001206	2	9	2092	17840	0.000956022944550669	0.000504484304932735	2.854575e-01	6.236938e-01	hsa:170302,ARX,170302:up|hsa:7704,ZBTB16,7704:down	http://amigo.geneontology.org/cgi-bin/amigo/term_details?term=GO:0001206
enzyme regulator activity	Molecular Function	GO:0030234	115	931	2092	17840	0.0549713193116635	0.0521860986547085	2.858535e-01	6.236938e-01	hsa:116154,PHACTR3,116154:up|hsa:9134,CCNE2,9134:up|hsa:538,ATP7A,538:down|hsa:836,CASP3,836:up|hsa:80059,LRRTM4,80059:down|hsa:256394,SERPINA11,256394:down|hsa:340267,COL28A1,340267:down|hsa:80851,SH3BP5L,80851:up|hsa:145264,SERPINA12,145264:down|hsa:5721,PSME2,5721:up|hsa:131578,LRRC15,131578:up|hsa:1474,CST6,1474:down|hsa:4258,MGST2,4258:down|hsa:6352,CCL5,6352:up|hsa:89777,SERPINB12,89777:dow…	http://amigo.geneontology.org/cgi-bin/amigo/term_details?term=GO:0030234
cytoskeletal adaptor activity	Molecular Function	GO:0008093	3	16	2092	17840	0.001434034416826	0.000896860986547085	2.873146e-01	6.236938e-01	hsa:80115,BAIAP2L2,80115:up|hsa:288,ANK3,288:down|hsa:10458,BAIAP2,10458:down	http://amigo.geneontology.org/cgi-bin/amigo/term_details?term=GO:0008093
transmembrane receptor protein phosphatase activity	Molecular Function	GO:0019198	3	16	2092	17840	0.001434034416826	0.000896860986547085	2.873146e-01	6.236938e-01	hsa:5788,PTPRC,5788:up|hsa:5802,PTPRS,5802:down|hsa:10076,PTPRU,10076:down	http://amigo.geneontology.org/cgi-bin/amigo/term_details?term=GO:0019198
phosphate ion transmembrane transporter activity	Molecular Function	GO:0015114	3	16	2092	17840	0.001434034416826	0.000896860986547085	2.873146e-01	6.236938e-01	hsa:54020,SLC37A1,54020:down|hsa:6574,SLC20A1,6574:up|hsa:56172,ANKH,56172:down	http://amigo.geneontology.org/cgi-bin/amigo/term_details?term=GO:0015114
ATP-dependent microtubule motor activity, plus-end-directed	Molecular Function	GO:0008574	3	16	2092	17840	0.001434034416826	0.000896860986547085	2.873146e-01	6.236938e-01	hsa:9585,KIF20B,9585:up|hsa:24137,KIF4A,24137:up|hsa:9928,KIF14,9928:up	http://amigo.geneontology.org/cgi-bin/amigo/term_details?term=GO:0008574
interleukin-1 receptor binding	Molecular Function	GO:0005149	3	16	2092	17840	0.001434034416826	0.000896860986547085	2.873146e-01	6.236938e-01	hsa:27177,IL36B,27177:down|hsa:27178,IL37,27178:down|hsa:54472,TOLLIP,54472:down	http://amigo.geneontology.org/cgi-bin/amigo/term_details?term=GO:0005149
phospholipid-translocating ATPase activity	Molecular Function	GO:0004012	3	16	2092	17840	0.001434034416826	0.000896860986547085	2.873146e-01	6.236938e-01	hsa:148229,ATP8B3,148229:up|hsa:10079,ATP9A,10079:down|hsa:57205,ATP10D,57205:down	http://amigo.geneontology.org/cgi-bin/amigo/term_details?term=GO:0004012
cation:amino acid symporter activity	Molecular Function	GO:0005416	3	16	2092	17840	0.001434034416826	0.000896860986547085	2.873146e-01	6.236938e-01	hsa:6534,SLC6A7,6534:up|hsa:6539,SLC6A12,6539:up|hsa:6536,SLC6A9,6536:down	http://amigo.geneontology.org/cgi-bin/amigo/term_details?term=GO:0005416
modified amino acid transmembrane transporter activity	Molecular Function	GO:0072349	3	16	2092	17840	0.001434034416826	0.000896860986547085	2.873146e-01	6.236938e-01	hsa:6535,SLC6A8,6535:down|hsa:6583,SLC22A4,6583:up|hsa:117247,SLC16A10,117247:down	http://amigo.geneontology.org/cgi-bin/amigo/term_details?term=GO:0072349
oxidoreductase activity, acting on the CH-CH group of donors, with a flavin as acceptor	Molecular Function	GO:0052890	3	16	2092	17840	0.001434034416826	0.000896860986547085	2.873146e-01	6.236938e-01	hsa:33,ACADL,33:down|hsa:51,ACOX1,51:down|hsa:28976,ACAD9,28976:down	http://amigo.geneontology.org/cgi-bin/amigo/term_details?term=GO:0052890
transmembrane receptor protein tyrosine phosphatase activity	Molecular Function	GO:0005001	3	16	2092	17840	0.001434034416826	0.000896860986547085	2.873146e-01	6.236938e-01	hsa:5788,PTPRC,5788:up|hsa:5802,PTPRS,5802:down|hsa:10076,PTPRU,10076:down	http://amigo.geneontology.org/cgi-bin/amigo/term_details?term=GO:0005001
anion transmembrane transporter activity	Molecular Function	GO:0008509	37	287	2092	17840	0.0176864244741874	0.0160874439461883	2.936939e-01	6.236938e-01	hsa:6536,SLC6A9,6536:down|hsa:2561,GABRB2,2561:down|hsa:56172,ANKH,56172:down|hsa:338440,ANO9,338440:down|hsa:6535,SLC6A8,6535:down|hsa:1080,CFTR,1080:down|hsa:284439,SLC25A42,284439:up|hsa:6574,SLC20A1,6574:up|hsa:55107,ANO1,55107:down|hsa:6534,SLC6A7,6534:up|hsa:368,ABCC6,368:up|hsa:83697,SLC4A9,83697:up|hsa:51449,PCYOX1,51449:down|hsa:157724,SLC7A13,157724:down|hsa:57719,ANO8,57719:down|hsa:12…	http://amigo.geneontology.org/cgi-bin/amigo/term_details?term=GO:0008509
identical protein binding	Molecular Function	GO:0042802	146	1192	2092	17840	0.0697896749521989	0.0668161434977578	2.944429e-01	6.236938e-01	hsa:51816,CECR1,51816:up|hsa:1410,CRYAB,1410:down|hsa:2898,GRIK2,2898:down|hsa:2043,EPHA4,2043:down|hsa:6890,TAP1,6890:up|hsa:2812,GP1BB,2812:down|hsa:10859,LILRB1,10859:up|hsa:253559,CADM2,253559:down|hsa:6352,CCL5,6352:up|hsa:23562,CLDN14,23562:up|hsa:23002,DAAM1,23002:down|hsa:919,CD247,919:up|hsa:63948,DMRTB1,63948:up|hsa:60489,APOBEC3G,60489:up|hsa:26127,FGFR1OP2,26127:up|hsa:9319,TRIP13,931…	http://amigo.geneontology.org/cgi-bin/amigo/term_details?term=GO:0042802
sodium ion transmembrane transporter activity	Molecular Function	GO:0015081	18	133	2092	17840	0.00860420650095602	0.00745515695067265	2.946631e-01	6.236938e-01	hsa:6536,SLC6A9,6536:down|hsa:7226,TRPM2,7226:up|hsa:7109,TRAPPC10,7109:up|hsa:345274,SLC10A6,345274:down|hsa:259232,NALCN,259232:down|hsa:8884,SLC5A6,8884:up|hsa:55515,ASIC4,55515:up|hsa:6535,SLC6A8,6535:down|hsa:6574,SLC20A1,6574:up|hsa:6534,SLC6A7,6534:up|hsa:6539,SLC6A12,6539:up|hsa:3775,KCNK1,3775:up|hsa:83697,SLC4A9,83697:up|hsa:9497,SLC4A7,9497:up|hsa:6548,SLC9A1,6548:up|hsa:6332,SCN7A,633…	http://amigo.geneontology.org/cgi-bin/amigo/term_details?term=GO:0015081
phosphatidylinositol-3-phosphate binding	Molecular Function	GO:0032266	5	31	2092	17840	0.00239005736137667	0.00173766816143498	2.954403e-01	6.236938e-01	hsa:124460,SNX20,124460:up|hsa:4689,NCF4,4689:up|hsa:90203,SNX21,90203:down|hsa:57732,ZFYVE28,57732:up|hsa:56288,PARD3,56288:down	http://amigo.geneontology.org/cgi-bin/amigo/term_details?term=GO:0032266
ubiquitin conjugating enzyme binding	Molecular Function	GO:0031624	5	31	2092	17840	0.00239005736137667	0.00173766816143498	2.954403e-01	6.236938e-01	hsa:2898,GRIK2,2898:down|hsa:127544,RNF19B,127544:up|hsa:54472,TOLLIP,54472:down|hsa:115992,RNF166,115992:up|hsa:668,FOXL2,668:up	http://amigo.geneontology.org/cgi-bin/amigo/term_details?term=GO:0031624
phosphatase activity	Molecular Function	GO:0016791	34	263	2092	17840	0.0162523900573614	0.0147421524663677	2.977209e-01	6.236938e-01	hsa:84867,PTPN5,84867:up|hsa:7803,PTP4A1,7803:up|hsa:11099,PTPN21,11099:down|hsa:5774,PTPN3,5774:down|hsa:2053,EPHX2,2053:down|hsa:8226,PUDP,8226:down|hsa:11072,DUSP14,11072:down|hsa:1847,DUSP5,1847:up|hsa:761,CA3,761:down|hsa:5771,PTPN2,5771:up|hsa:57026,PDXP,57026:up|hsa:3632,INPP5A,3632:down|hsa:374462,PTPRQ,374462:down|hsa:128853,DUSP15,128853:up|hsa:994,CDC25B,994:up|hsa:9562,MINPP1,9562:dow…	http://amigo.geneontology.org/cgi-bin/amigo/term_details?term=GO:0016791
hydrolase activity	Molecular Function	GO:0016787	281	2328	2092	17840	0.134321223709369	0.130493273542601	3.003411e-01	6.236938e-01	hsa:7803,PTP4A1,7803:up|hsa:8728,ADAM19,8728:up|hsa:51552,RAB14,51552:down|hsa:27299,ADAMDEC1,27299:up|hsa:3816,KLK1,3816:down|hsa:9313,MMP20,9313:down|hsa:443,ASPA,443:down|hsa:56675,NRIP3,56675:up|hsa:6890,TAP1,6890:up|hsa:6596,HLTF,6596:up|hsa:1178,CLC,1178:up|hsa:4057,LTF,4057:up|hsa:3833,KIFC1,3833:up|hsa:85441,HELZ2,85441:up|hsa:368,ABCC6,368:up|hsa:1768,DNAH6,1768:down|hsa:389208,TMPRSS11F…	http://amigo.geneontology.org/cgi-bin/amigo/term_details?term=GO:0016787
transition metal ion transmembrane transporter activity	Molecular Function	GO:0046915	6	39	2092	17840	0.00286806883365201	0.00218609865470852	3.045651e-01	6.236938e-01	hsa:23516,SLC39A14,23516:up|hsa:538,ATP7A,538:down|hsa:29986,SLC39A2,29986:down|hsa:6556,SLC11A1,6556:up|hsa:7037,TFRC,7037:up|hsa:9914,ATP2C2,9914:down	http://amigo.geneontology.org/cgi-bin/amigo/term_details?term=GO:0046915
core promoter binding	Molecular Function	GO:0001047	20	150	2092	17840	0.00956022944550669	0.00840807174887892	3.046608e-01	6.236938e-01	hsa:50943,FOXP3,50943:up|hsa:4222,MEOX1,4222:up|hsa:7071,KLF10,7071:down|hsa:1871,E2F3,1871:up|hsa:10413,YAP1,10413:down|hsa:2625,GATA3,2625:down|hsa:6095,RORA,6095:down|hsa:1390,CREM,1390:up|hsa:57658,CALCOCO1,57658:down|hsa:9314,KLF4,9314:down|hsa:7494,XBP1,7494:up|hsa:6772,STAT1,6772:up|hsa:10379,IRF9,10379:up|hsa:3665,IRF7,3665:up|hsa:148523,CIART,148523:down|hsa:3642,INSM1,3642:up|hsa:861,RU…	http://amigo.geneontology.org/cgi-bin/amigo/term_details?term=GO:0001047
oxidoreductase activity, acting on the CH-OH group of donors, NAD or NADP as acceptor	Molecular Function	GO:0016616	15	110	2092	17840	0.00717017208413002	0.00616591928251121	3.069071e-01	6.236938e-01	hsa:2531,KDSR,2531:down|hsa:650,BMP2,650:down|hsa:124,ADH1A,124:down|hsa:130,ADH6,130:down|hsa:195814,SDR16C5,195814:down|hsa:441282,AKR1B15,441282:up|hsa:3291,HSD11B2,3291:down|hsa:57016,AKR1B10,57016:up|hsa:56898,BDH2,56898:down|hsa:121214,SDR9C7,121214:down|hsa:231,AKR1B1,231:up|hsa:145226,RDH12,145226:down|hsa:9249,DHRS3,9249:down|hsa:2819,GPD1,2819:down|hsa:126,ADH1C,126:down	http://amigo.geneontology.org/cgi-bin/amigo/term_details?term=GO:0016616
neurotransmitter binding	Molecular Function	GO:0042165	4	24	2092	17840	0.00191204588910134	0.00134529147982063	3.082382e-01	6.236938e-01	hsa:3416,IDE,3416:down|hsa:1136,CHRNA3,1136:up|hsa:1134,CHRNA1,1134:up|hsa:1131,CHRM3,1131:down	http://amigo.geneontology.org/cgi-bin/amigo/term_details?term=GO:0042165
alpha-tubulin binding	Molecular Function	GO:0043014	4	24	2092	17840	0.00191204588910134	0.00134529147982063	3.082382e-01	6.236938e-01	hsa:10808,HSPH1,10808:up|hsa:10891,PPARGC1A,10891:down|hsa:10123,ARL4C,10123:up|hsa:6622,SNCA,6622:down	http://amigo.geneontology.org/cgi-bin/amigo/term_details?term=GO:0043014
ephrin receptor binding	Molecular Function	GO:0046875	4	24	2092	17840	0.00191204588910134	0.00134529147982063	3.082382e-01	6.236938e-01	hsa:1123,CHN1,1123:up|hsa:1945,EFNA4,1945:down|hsa:2043,EPHA4,2043:down|hsa:1944,EFNA3,1944:down	http://amigo.geneontology.org/cgi-bin/amigo/term_details?term=GO:0046875
3',5'-cyclic-nucleotide phosphodiesterase activity	Molecular Function	GO:0004114	4	24	2092	17840	0.00191204588910134	0.00134529147982063	3.082382e-01	6.236938e-01	hsa:5144,PDE4D,5144:down|hsa:5158,PDE6B,5158:up|hsa:5150,PDE7A,5150:up|hsa:50940,PDE11A,50940:down	http://amigo.geneontology.org/cgi-bin/amigo/term_details?term=GO:0004114
aldo-keto reductase (NADP) activity	Molecular Function	GO:0004033	4	24	2092	17840	0.00191204588910134	0.00134529147982063	3.082382e-01	6.236938e-01	hsa:231,AKR1B1,231:up|hsa:145226,RDH12,145226:down|hsa:9249,DHRS3,9249:down|hsa:57016,AKR1B10,57016:up	http://amigo.geneontology.org/cgi-bin/amigo/term_details?term=GO:0004033
purinergic receptor activity	Molecular Function	GO:0035586	4	24	2092	17840	0.00191204588910134	0.00134529147982063	3.082382e-01	6.236938e-01	hsa:5028,P2RY1,5028:down|hsa:286530,P2RY8,286530:up|hsa:5026,P2RX5,5026:up|hsa:9934,P2RY14,9934:down	http://amigo.geneontology.org/cgi-bin/amigo/term_details?term=GO:0035586
acetylcholine receptor activity	Molecular Function	GO:0015464	4	24	2092	17840	0.00191204588910134	0.00134529147982063	3.082382e-01	6.236938e-01	hsa:8416,ANXA9,8416:down|hsa:1136,CHRNA3,1136:up|hsa:1134,CHRNA1,1134:up|hsa:1131,CHRM3,1131:down	http://amigo.geneontology.org/cgi-bin/amigo/term_details?term=GO:0015464
transcription regulatory region DNA binding	Molecular Function	GO:0044212	99	803	2092	17840	0.0473231357552581	0.0450112107623318	3.097307e-01	6.236938e-01	hsa:100506243,KRBOX1,100506243:down|hsa:7067,THRA,7067:down|hsa:6256,RXRA,6256:down|hsa:2625,GATA3,2625:down|hsa:11317,RBPJL,11317:up|hsa:6596,HLTF,6596:up|hsa:6095,RORA,6095:down|hsa:8864,PER2,8864:down|hsa:1390,CREM,1390:up|hsa:7474,WNT5A,7474:up|hsa:100381270,ZBED6,100381270:down|hsa:3670,ISL1,3670:down|hsa:29841,GRHL1,29841:down|hsa:57116,ZNF695,57116:up|hsa:63948,DMRTB1,63948:up|hsa:1408,CRY…	http://amigo.geneontology.org/cgi-bin/amigo/term_details?term=GO:0044212
ICAM-3 receptor activity	Molecular Function	GO:0030369	1	3	2092	17840	0.000478011472275335	0.000168161434977578	3.121687e-01	6.236938e-01	hsa:3683,ITGAL,3683:up	http://amigo.geneontology.org/cgi-bin/amigo/term_details?term=GO:0030369
alpha-1,6-mannosylglycoprotein 6-beta-N-acetylglucosaminyltransferase activity	Molecular Function	GO:0030144	1	3	2092	17840	0.000478011472275335	0.000168161434977578	3.121687e-01	6.236938e-01	hsa:146664,MGAT5B,146664:up	http://amigo.geneontology.org/cgi-bin/amigo/term_details?term=GO:0030144
DNA (cytosine-5-)-methyltransferase activity, acting on CpG substrates	Molecular Function	GO:0051718	1	3	2092	17840	0.000478011472275335	0.000168161434977578	3.121687e-01	6.236938e-01	hsa:1786,DNMT1,1786:up	http://amigo.geneontology.org/cgi-bin/amigo/term_details?term=GO:0051718
inositol diphosphate tetrakisphosphate kinase activity	Molecular Function	GO:0052839	1	3	2092	17840	0.000478011472275335	0.000168161434977578	3.121687e-01	6.236938e-01	hsa:51447,IP6K2,51447:down	http://amigo.geneontology.org/cgi-bin/amigo/term_details?term=GO:0052839
iodide transmembrane transporter activity	Molecular Function	GO:0015111	1	3	2092	17840	0.000478011472275335	0.000168161434977578	3.121687e-01	6.236938e-01	hsa:55107,ANO1,55107:down	http://amigo.geneontology.org/cgi-bin/amigo/term_details?term=GO:0015111
methylenetetrahydrofolate dehydrogenase (NADP+) activity	Molecular Function	GO:0004488	1	3	2092	17840	0.000478011472275335	0.000168161434977578	3.121687e-01	6.236938e-01	hsa:10797,MTHFD2,10797:up	http://amigo.geneontology.org/cgi-bin/amigo/term_details?term=GO:0004488
leptin receptor binding	Molecular Function	GO:1990460	1	3	2092	17840	0.000478011472275335	0.000168161434977578	3.121687e-01	6.236938e-01	hsa:6642,SNX1,6642:down	http://amigo.geneontology.org/cgi-bin/amigo/term_details?term=GO:1990460
Ral guanyl-nucleotide exchange factor activity	Molecular Function	GO:0008321	1	3	2092	17840	0.000478011472275335	0.000168161434977578	3.121687e-01	6.236938e-01	hsa:57139,RGL3,57139:up	http://amigo.geneontology.org/cgi-bin/amigo/term_details?term=GO:0008321
dopachrome isomerase activity	Molecular Function	GO:0004167	1	3	2092	17840	0.000478011472275335	0.000168161434977578	3.121687e-01	6.236938e-01	hsa:1638,DCT,1638:down	http://amigo.geneontology.org/cgi-bin/amigo/term_details?term=GO:0004167
vitamin D response element binding	Molecular Function	GO:0070644	1	3	2092	17840	0.000478011472275335	0.000168161434977578	3.121687e-01	6.236938e-01	hsa:6256,RXRA,6256:down	http://amigo.geneontology.org/cgi-bin/amigo/term_details?term=GO:0070644
interleukin-8 binding	Molecular Function	GO:0019959	1	3	2092	17840	0.000478011472275335	0.000168161434977578	3.121687e-01	6.236938e-01	hsa:3577,CXCR1,3577:up	http://amigo.geneontology.org/cgi-bin/amigo/term_details?term=GO:0019959
trans-2-enoyl-CoA reductase (NADPH) activity	Molecular Function	GO:0019166	1	3	2092	17840	0.000478011472275335	0.000168161434977578	3.121687e-01	6.236938e-01	hsa:26063,DECR2,26063:down	http://amigo.geneontology.org/cgi-bin/amigo/term_details?term=GO:0019166
calcium-dependent protein serine/threonine phosphatase regulator activity	Molecular Function	GO:0008597	1	3	2092	17840	0.000478011472275335	0.000168161434977578	3.121687e-01	6.236938e-01	hsa:10231,RCAN2,10231:down	http://amigo.geneontology.org/cgi-bin/amigo/term_details?term=GO:0008597
high-density lipoprotein particle receptor binding	Molecular Function	GO:0070653	1	3	2092	17840	0.000478011472275335	0.000168161434977578	3.121687e-01	6.236938e-01	hsa:345,APOC3,345:up	http://amigo.geneontology.org/cgi-bin/amigo/term_details?term=GO:0070653
cysteinyl leukotriene receptor activity	Molecular Function	GO:0001631	1	3	2092	17840	0.000478011472275335	0.000168161434977578	3.121687e-01	6.236938e-01	hsa:84539,MCHR2,84539:down	http://amigo.geneontology.org/cgi-bin/amigo/term_details?term=GO:0001631
hexose phosphate transmembrane transporter activity	Molecular Function	GO:0015119	1	3	2092	17840	0.000478011472275335	0.000168161434977578	3.121687e-01	6.236938e-01	hsa:54020,SLC37A1,54020:down	http://amigo.geneontology.org/cgi-bin/amigo/term_details?term=GO:0015119
plus-end directed microfilament motor activity	Molecular Function	GO:0060002	1	3	2092	17840	0.000478011472275335	0.000168161434977578	3.121687e-01	6.236938e-01	hsa:53904,MYO3A,53904:down	http://amigo.geneontology.org/cgi-bin/amigo/term_details?term=GO:0060002
trivalent inorganic cation transmembrane transporter activity	Molecular Function	GO:0072510	1	3	2092	17840	0.000478011472275335	0.000168161434977578	3.121687e-01	6.236938e-01	hsa:7037,TFRC,7037:up	http://amigo.geneontology.org/cgi-bin/amigo/term_details?term=GO:0072510
lipid-transporting ATPase activity	Molecular Function	GO:0034040	1	3	2092	17840	0.000478011472275335	0.000168161434977578	3.121687e-01	6.236938e-01	hsa:26154,ABCA12,26154:down	http://amigo.geneontology.org/cgi-bin/amigo/term_details?term=GO:0034040
natriuretic peptide receptor activity	Molecular Function	GO:0016941	1	3	2092	17840	0.000478011472275335	0.000168161434977578	3.121687e-01	6.236938e-01	hsa:4882,NPR2,4882:down	http://amigo.geneontology.org/cgi-bin/amigo/term_details?term=GO:0016941
lactose binding	Molecular Function	GO:0030395	1	3	2092	17840	0.000478011472275335	0.000168161434977578	3.121687e-01	6.236938e-01	hsa:148003,LGALS16,148003:up	http://amigo.geneontology.org/cgi-bin/amigo/term_details?term=GO:0030395
pancreatic polypeptide receptor activity	Molecular Function	GO:0001602	1	3	2092	17840	0.000478011472275335	0.000168161434977578	3.121687e-01	6.236938e-01	hsa:4886,NPY1R,4886:down	http://amigo.geneontology.org/cgi-bin/amigo/term_details?term=GO:0001602
procollagen galactosyltransferase activity	Molecular Function	GO:0050211	1	3	2092	17840	0.000478011472275335	0.000168161434977578	3.121687e-01	6.236938e-01	hsa:79709,COLGALT1,79709:up	http://amigo.geneontology.org/cgi-bin/amigo/term_details?term=GO:0050211
oncostatin-M receptor activity	Molecular Function	GO:0004924	1	3	2092	17840	0.000478011472275335	0.000168161434977578	3.121687e-01	6.236938e-01	hsa:3977,LIFR,3977:down	http://amigo.geneontology.org/cgi-bin/amigo/term_details?term=GO:0004924
hydrolase activity, acting on acid carbon-carbon bonds, in ketonic substances	Molecular Function	GO:0016823	1	3	2092	17840	0.000478011472275335	0.000168161434977578	3.121687e-01	6.236938e-01	hsa:8942,KYNU,8942:up	http://amigo.geneontology.org/cgi-bin/amigo/term_details?term=GO:0016823
H3 histone acetyltransferase activity	Molecular Function	GO:0010484	1	3	2092	17840	0.000478011472275335	0.000168161434977578	3.121687e-01	6.236938e-01	hsa:675,BRCA2,675:up	http://amigo.geneontology.org/cgi-bin/amigo/term_details?term=GO:0010484
indanol dehydrogenase activity	Molecular Function	GO:0047718	1	3	2092	17840	0.000478011472275335	0.000168161434977578	3.121687e-01	6.236938e-01	hsa:57016,AKR1B10,57016:up	http://amigo.geneontology.org/cgi-bin/amigo/term_details?term=GO:0047718
purine nucleobase binding	Molecular Function	GO:0002060	1	3	2092	17840	0.000478011472275335	0.000168161434977578	3.121687e-01	6.236938e-01	hsa:4860,PNP,4860:up	http://amigo.geneontology.org/cgi-bin/amigo/term_details?term=GO:0002060
hexose-phosphate:inorganic phosphate antiporter activity	Molecular Function	GO:0015526	1	3	2092	17840	0.000478011472275335	0.000168161434977578	3.121687e-01	6.236938e-01	hsa:54020,SLC37A1,54020:down	http://amigo.geneontology.org/cgi-bin/amigo/term_details?term=GO:0015526
phosphoserine phosphatase activity	Molecular Function	GO:0004647	1	3	2092	17840	0.000478011472275335	0.000168161434977578	3.121687e-01	6.236938e-01	hsa:57026,PDXP,57026:up	http://amigo.geneontology.org/cgi-bin/amigo/term_details?term=GO:0004647
NAD+ nucleosidase activity	Molecular Function	GO:0003953	1	3	2092	17840	0.000478011472275335	0.000168161434977578	3.121687e-01	6.236938e-01	hsa:952,CD38,952:up	http://amigo.geneontology.org/cgi-bin/amigo/term_details?term=GO:0003953
arachidonate 12-lipoxygenase activity	Molecular Function	GO:0004052	1	3	2092	17840	0.000478011472275335	0.000168161434977578	3.121687e-01	6.236938e-01	hsa:242,ALOX12B,242:down	http://amigo.geneontology.org/cgi-bin/amigo/term_details?term=GO:0004052
ADP transmembrane transporter activity	Molecular Function	GO:0015217	1	3	2092	17840	0.000478011472275335	0.000168161434977578	3.121687e-01	6.236938e-01	hsa:284439,SLC25A42,284439:up	http://amigo.geneontology.org/cgi-bin/amigo/term_details?term=GO:0015217
MHC class Ib protein binding	Molecular Function	GO:0023029	1	3	2092	17840	0.000478011472275335	0.000168161434977578	3.121687e-01	6.236938e-01	hsa:6890,TAP1,6890:up	http://amigo.geneontology.org/cgi-bin/amigo/term_details?term=GO:0023029
methenyltetrahydrofolate cyclohydrolase activity	Molecular Function	GO:0004477	1	3	2092	17840	0.000478011472275335	0.000168161434977578	3.121687e-01	6.236938e-01	hsa:10797,MTHFD2,10797:up	http://amigo.geneontology.org/cgi-bin/amigo/term_details?term=GO:0004477
lactonohydrolase activity	Molecular Function	GO:0046573	1	3	2092	17840	0.000478011472275335	0.000168161434977578	3.121687e-01	6.236938e-01	hsa:5446,PON3,5446:down	http://amigo.geneontology.org/cgi-bin/amigo/term_details?term=GO:0046573
histone deacetylase regulator activity	Molecular Function	GO:0035033	1	3	2092	17840	0.000478011472275335	0.000168161434977578	3.121687e-01	6.236938e-01	hsa:6497,SKI,6497:down	http://amigo.geneontology.org/cgi-bin/amigo/term_details?term=GO:0035033
retinol O-fatty-acyltransferase activity	Molecular Function	GO:0050252	1	3	2092	17840	0.000478011472275335	0.000168161434977578	3.121687e-01	6.236938e-01	hsa:84649,DGAT2,84649:down	http://amigo.geneontology.org/cgi-bin/amigo/term_details?term=GO:0050252
alpha-1,3-mannosylglycoprotein 4-beta-N-acetylglucosaminyltransferase activity	Molecular Function	GO:0008454	1	3	2092	17840	0.000478011472275335	0.000168161434977578	3.121687e-01	6.236938e-01	hsa:25834,MGAT4C,25834:down	http://amigo.geneontology.org/cgi-bin/amigo/term_details?term=GO:0008454
glycine:sodium symporter activity	Molecular Function	GO:0015375	1	3	2092	17840	0.000478011472275335	0.000168161434977578	3.121687e-01	6.236938e-01	hsa:6536,SLC6A9,6536:down	http://amigo.geneontology.org/cgi-bin/amigo/term_details?term=GO:0015375
arylamine N-acetyltransferase activity	Molecular Function	GO:0004060	1	3	2092	17840	0.000478011472275335	0.000168161434977578	3.121687e-01	6.236938e-01	hsa:10,NAT2,10:down	http://amigo.geneontology.org/cgi-bin/amigo/term_details?term=GO:0004060
hepoxilin A3 synthase activity	Molecular Function	GO:0051120	1	3	2092	17840	0.000478011472275335	0.000168161434977578	3.121687e-01	6.236938e-01	hsa:59344,ALOXE3,59344:down	http://amigo.geneontology.org/cgi-bin/amigo/term_details?term=GO:0051120
phosphothreonine binding	Molecular Function	GO:0050816	1	3	2092	17840	0.000478011472275335	0.000168161434977578	3.121687e-01	6.236938e-01	hsa:55294,FBXW7,55294:down	http://amigo.geneontology.org/cgi-bin/amigo/term_details?term=GO:0050816
double-stranded RNA adenosine deaminase activity	Molecular Function	GO:0003726	1	3	2092	17840	0.000478011472275335	0.000168161434977578	3.121687e-01	6.236938e-01	hsa:81030,ZBP1,81030:up	http://amigo.geneontology.org/cgi-bin/amigo/term_details?term=GO:0003726
Lys63-specific deubiquitinase activity	Molecular Function	GO:0061578	1	3	2092	17840	0.000478011472275335	0.000168161434977578	3.121687e-01	6.236938e-01	hsa:55432,YOD1,55432:down	http://amigo.geneontology.org/cgi-bin/amigo/term_details?term=GO:0061578
acetylcholine receptor regulator activity	Molecular Function	GO:0030548	1	3	2092	17840	0.000478011472275335	0.000168161434977578	3.121687e-01	6.236938e-01	hsa:66004,LYNX1,66004:down	http://amigo.geneontology.org/cgi-bin/amigo/term_details?term=GO:0030548
receptor signaling protein tyrosine kinase activator activity	Molecular Function	GO:0030298	1	3	2092	17840	0.000478011472275335	0.000168161434977578	3.121687e-01	6.236938e-01	hsa:6352,CCL5,6352:up	http://amigo.geneontology.org/cgi-bin/amigo/term_details?term=GO:0030298
glucose 6-phosphate:inorganic phosphate antiporter activity	Molecular Function	GO:0061513	1	3	2092	17840	0.000478011472275335	0.000168161434977578	3.121687e-01	6.236938e-01	hsa:54020,SLC37A1,54020:down	http://amigo.geneontology.org/cgi-bin/amigo/term_details?term=GO:0061513
O-fucosylpeptide 3-beta-N-acetylglucosaminyltransferase activity	Molecular Function	GO:0033829	1	3	2092	17840	0.000478011472275335	0.000168161434977578	3.121687e-01	6.236938e-01	hsa:3955,LFNG,3955:down	http://amigo.geneontology.org/cgi-bin/amigo/term_details?term=GO:0033829
vitamin D 24-hydroxylase activity	Molecular Function	GO:0070576	1	3	2092	17840	0.000478011472275335	0.000168161434977578	3.121687e-01	6.236938e-01	hsa:1576,CYP3A4,1576:down	http://amigo.geneontology.org/cgi-bin/amigo/term_details?term=GO:0070576
organophosphate:inorganic phosphate antiporter activity	Molecular Function	GO:0015315	1	3	2092	17840	0.000478011472275335	0.000168161434977578	3.121687e-01	6.236938e-01	hsa:54020,SLC37A1,54020:down	http://amigo.geneontology.org/cgi-bin/amigo/term_details?term=GO:0015315
11-cis retinal binding	Molecular Function	GO:0005502	1	3	2092	17840	0.000478011472275335	0.000168161434977578	3.121687e-01	6.236938e-01	hsa:221391,OPN5,221391:down	http://amigo.geneontology.org/cgi-bin/amigo/term_details?term=GO:0005502
sodium:inorganic phosphate symporter activity	Molecular Function	GO:0015319	1	3	2092	17840	0.000478011472275335	0.000168161434977578	3.121687e-01	6.236938e-01	hsa:6574,SLC20A1,6574:up	http://amigo.geneontology.org/cgi-bin/amigo/term_details?term=GO:0015319
anaphylatoxin receptor activity	Molecular Function	GO:0004942	1	3	2092	17840	0.000478011472275335	0.000168161434977578	3.121687e-01	6.236938e-01	hsa:728,C5AR1,728:up	http://amigo.geneontology.org/cgi-bin/amigo/term_details?term=GO:0004942
steroid sulfotransferase activity	Molecular Function	GO:0050294	1	3	2092	17840	0.000478011472275335	0.000168161434977578	3.121687e-01	6.236938e-01	hsa:6820,SULT2B1,6820:down	http://amigo.geneontology.org/cgi-bin/amigo/term_details?term=GO:0050294
methylenetetrahydrofolate dehydrogenase (NAD+) activity	Molecular Function	GO:0004487	1	3	2092	17840	0.000478011472275335	0.000168161434977578	3.121687e-01	6.236938e-01	hsa:10797,MTHFD2,10797:up	http://amigo.geneontology.org/cgi-bin/amigo/term_details?term=GO:0004487
adenosine-diphosphatase activity	Molecular Function	GO:0043262	1	3	2092	17840	0.000478011472275335	0.000168161434977578	3.121687e-01	6.236938e-01	hsa:284439,SLC25A42,284439:up	http://amigo.geneontology.org/cgi-bin/amigo/term_details?term=GO:0043262
hedgehog family protein binding	Molecular Function	GO:0097108	1	3	2092	17840	0.000478011472275335	0.000168161434977578	3.121687e-01	6.236938e-01	hsa:64399,HHIP,64399:down	http://amigo.geneontology.org/cgi-bin/amigo/term_details?term=GO:0097108
hydrolase activity, acting on acid carbon-carbon bonds	Molecular Function	GO:0016822	1	3	2092	17840	0.000478011472275335	0.000168161434977578	3.121687e-01	6.236938e-01	hsa:8942,KYNU,8942:up	http://amigo.geneontology.org/cgi-bin/amigo/term_details?term=GO:0016822
nicotinate-nucleotide diphosphorylase (carboxylating) activity	Molecular Function	GO:0004514	1	3	2092	17840	0.000478011472275335	0.000168161434977578	3.121687e-01	6.236938e-01	hsa:10135,NAMPT,10135:up	http://amigo.geneontology.org/cgi-bin/amigo/term_details?term=GO:0004514
very-long-chain-acyl-CoA dehydrogenase activity	Molecular Function	GO:0017099	1	3	2092	17840	0.000478011472275335	0.000168161434977578	3.121687e-01	6.236938e-01	hsa:9524,TECR,9524:down	http://amigo.geneontology.org/cgi-bin/amigo/term_details?term=GO:0017099
oxidoreductase activity, acting on the CH-OH group of donors, oxygen as acceptor	Molecular Function	GO:0016899	1	3	2092	17840	0.000478011472275335	0.000168161434977578	3.121687e-01	6.236938e-01	hsa:224,ALDH3A2,224:down	http://amigo.geneontology.org/cgi-bin/amigo/term_details?term=GO:0016899
beta-adrenergic receptor activity	Molecular Function	GO:0004939	1	3	2092	17840	0.000478011472275335	0.000168161434977578	3.121687e-01	6.236938e-01	hsa:154,ADRB2,154:down	http://amigo.geneontology.org/cgi-bin/amigo/term_details?term=GO:0004939
1-alkylglycerophosphocholine O-acetyltransferase activity	Molecular Function	GO:0047192	1	3	2092	17840	0.000478011472275335	0.000168161434977578	3.121687e-01	6.236938e-01	hsa:79888,LPCAT1,79888:up	http://amigo.geneontology.org/cgi-bin/amigo/term_details?term=GO:0047192
ribonuclease inhibitor activity	Molecular Function	GO:0008428	1	3	2092	17840	0.000478011472275335	0.000168161434977578	3.121687e-01	6.236938e-01	hsa:6050,RNH1,6050:down	http://amigo.geneontology.org/cgi-bin/amigo/term_details?term=GO:0008428
3-phosphoinositide-dependent protein kinase binding	Molecular Function	GO:0043423	1	3	2092	17840	0.000478011472275335	0.000168161434977578	3.121687e-01	6.236938e-01	hsa:6446,SGK1,6446:up	http://amigo.geneontology.org/cgi-bin/amigo/term_details?term=GO:0043423
superoxide dismutase copper chaperone activity	Molecular Function	GO:0016532	1	3	2092	17840	0.000478011472275335	0.000168161434977578	3.121687e-01	6.236938e-01	hsa:538,ATP7A,538:down	http://amigo.geneontology.org/cgi-bin/amigo/term_details?term=GO:0016532
cholinesterase activity	Molecular Function	GO:0004104	1	3	2092	17840	0.000478011472275335	0.000168161434977578	3.121687e-01	6.236938e-01	hsa:590,BCHE,590:down	http://amigo.geneontology.org/cgi-bin/amigo/term_details?term=GO:0004104
cysteine-type endopeptidase activity involved in execution phase of apoptosis	Molecular Function	GO:0097200	1	3	2092	17840	0.000478011472275335	0.000168161434977578	3.121687e-01	6.236938e-01	hsa:836,CASP3,836:up	http://amigo.geneontology.org/cgi-bin/amigo/term_details?term=GO:0097200
manganese-transporting ATPase activity	Molecular Function	GO:0015410	1	3	2092	17840	0.000478011472275335	0.000168161434977578	3.121687e-01	6.236938e-01	hsa:9914,ATP2C2,9914:down	http://amigo.geneontology.org/cgi-bin/amigo/term_details?term=GO:0015410
uridylate kinase activity	Molecular Function	GO:0009041	1	3	2092	17840	0.000478011472275335	0.000168161434977578	3.121687e-01	6.236938e-01	hsa:129607,CMPK2,129607:up	http://amigo.geneontology.org/cgi-bin/amigo/term_details?term=GO:0009041
cannabinoid receptor activity	Molecular Function	GO:0004949	1	3	2092	17840	0.000478011472275335	0.000168161434977578	3.121687e-01	6.236938e-01	hsa:1269,CNR2,1269:up	http://amigo.geneontology.org/cgi-bin/amigo/term_details?term=GO:0004949
ferrous iron transmembrane transporter activity	Molecular Function	GO:0015093	1	3	2092	17840	0.000478011472275335	0.000168161434977578	3.121687e-01	6.236938e-01	hsa:23516,SLC39A14,23516:up	http://amigo.geneontology.org/cgi-bin/amigo/term_details?term=GO:0015093
cGMP-stimulated cyclic-nucleotide phosphodiesterase activity	Molecular Function	GO:0004118	1	3	2092	17840	0.000478011472275335	0.000168161434977578	3.121687e-01	6.236938e-01	hsa:50940,PDE11A,50940:down	http://amigo.geneontology.org/cgi-bin/amigo/term_details?term=GO:0004118
serine binding	Molecular Function	GO:0070905	1	3	2092	17840	0.000478011472275335	0.000168161434977578	3.121687e-01	6.236938e-01	hsa:2917,GRM7,2917:down	http://amigo.geneontology.org/cgi-bin/amigo/term_details?term=GO:0070905
serotonin transmembrane transporter activity	Molecular Function	GO:0015222	1	3	2092	17840	0.000478011472275335	0.000168161434977578	3.121687e-01	6.236938e-01	hsa:6570,SLC18A1,6570:up	http://amigo.geneontology.org/cgi-bin/amigo/term_details?term=GO:0015222
androgen receptor activity	Molecular Function	GO:0004882	1	3	2092	17840	0.000478011472275335	0.000168161434977578	3.121687e-01	6.236938e-01	hsa:367,AR,367:down	http://amigo.geneontology.org/cgi-bin/amigo/term_details?term=GO:0004882
retinoic acid-responsive element binding	Molecular Function	GO:0044323	1	3	2092	17840	0.000478011472275335	0.000168161434977578	3.121687e-01	6.236938e-01	hsa:6256,RXRA,6256:down	http://amigo.geneontology.org/cgi-bin/amigo/term_details?term=GO:0044323
FATZ binding	Molecular Function	GO:0051373	1	3	2092	17840	0.000478011472275335	0.000168161434977578	3.121687e-01	6.236938e-01	hsa:88,ACTN2,88:down	http://amigo.geneontology.org/cgi-bin/amigo/term_details?term=GO:0051373
beta-1,3-galactosyl-O-glycosyl-glycoprotein beta-1,3-N-acetylglucosaminyltransferase activity	Molecular Function	GO:0047223	1	3	2092	17840	0.000478011472275335	0.000168161434977578	3.121687e-01	6.236938e-01	hsa:192134,B3GNT6,192134:up	http://amigo.geneontology.org/cgi-bin/amigo/term_details?term=GO:0047223
bradykinin receptor binding	Molecular Function	GO:0031711	1	3	2092	17840	0.000478011472275335	0.000168161434977578	3.121687e-01	6.236938e-01	hsa:154,ADRB2,154:down	http://amigo.geneontology.org/cgi-bin/amigo/term_details?term=GO:0031711
oxygen sensor activity	Molecular Function	GO:0019826	1	3	2092	17840	0.000478011472275335	0.000168161434977578	3.121687e-01	6.236938e-01	hsa:50507,NOX4,50507:up	http://amigo.geneontology.org/cgi-bin/amigo/term_details?term=GO:0019826
riboflavin transporter activity	Molecular Function	GO:0032217	1	3	2092	17840	0.000478011472275335	0.000168161434977578	3.121687e-01	6.236938e-01	hsa:113278,SLC52A3,113278:up	http://amigo.geneontology.org/cgi-bin/amigo/term_details?term=GO:0032217
copper-dependent protein binding	Molecular Function	GO:0032767	1	3	2092	17840	0.000478011472275335	0.000168161434977578	3.121687e-01	6.236938e-01	hsa:538,ATP7A,538:down	http://amigo.geneontology.org/cgi-bin/amigo/term_details?term=GO:0032767
inositol 5-diphosphate pentakisphosphate 5-kinase activity	Molecular Function	GO:0052836	1	3	2092	17840	0.000478011472275335	0.000168161434977578	3.121687e-01	6.236938e-01	hsa:51447,IP6K2,51447:down	http://amigo.geneontology.org/cgi-bin/amigo/term_details?term=GO:0052836
D3 dopamine receptor binding	Molecular Function	GO:0031750	1	3	2092	17840	0.000478011472275335	0.000168161434977578	3.121687e-01	6.236938e-01	hsa:5064,PALM,5064:down	http://amigo.geneontology.org/cgi-bin/amigo/term_details?term=GO:0031750
phosphohistidine phosphatase activity	Molecular Function	GO:0008969	1	3	2092	17840	0.000478011472275335	0.000168161434977578	3.121687e-01	6.236938e-01	hsa:9562,MINPP1,9562:down	http://amigo.geneontology.org/cgi-bin/amigo/term_details?term=GO:0008969
catalase activity	Molecular Function	GO:0004096	1	3	2092	17840	0.000478011472275335	0.000168161434977578	3.121687e-01	6.236938e-01	hsa:847,CAT,847:down	http://amigo.geneontology.org/cgi-bin/amigo/term_details?term=GO:0004096
nicotinamide-nucleotide adenylyltransferase activity	Molecular Function	GO:0000309	1	3	2092	17840	0.000478011472275335	0.000168161434977578	3.121687e-01	6.236938e-01	hsa:349565,NMNAT3,349565:down	http://amigo.geneontology.org/cgi-bin/amigo/term_details?term=GO:0000309
dynein complex binding	Molecular Function	GO:0070840	1	3	2092	17840	0.000478011472275335	0.000168161434977578	3.121687e-01	6.236938e-01	hsa:147872,CCDC155,147872:up	http://amigo.geneontology.org/cgi-bin/amigo/term_details?term=GO:0070840
methylumbelliferyl-acetate deacetylase activity	Molecular Function	GO:0047374	1	3	2092	17840	0.000478011472275335	0.000168161434977578	3.121687e-01	6.236938e-01	hsa:1066,CES1,1066:down	http://amigo.geneontology.org/cgi-bin/amigo/term_details?term=GO:0047374
ferric iron transmembrane transporter activity	Molecular Function	GO:0015091	1	3	2092	17840	0.000478011472275335	0.000168161434977578	3.121687e-01	6.236938e-01	hsa:7037,TFRC,7037:up	http://amigo.geneontology.org/cgi-bin/amigo/term_details?term=GO:0015091
opsonin receptor activity	Molecular Function	GO:0001847	1	3	2092	17840	0.000478011472275335	0.000168161434977578	3.121687e-01	6.236938e-01	hsa:728,C5AR1,728:up	http://amigo.geneontology.org/cgi-bin/amigo/term_details?term=GO:0001847
low voltage-gated calcium channel activity	Molecular Function	GO:0008332	1	3	2092	17840	0.000478011472275335	0.000168161434977578	3.121687e-01	6.236938e-01	hsa:8911,CACNA1I,8911:up	http://amigo.geneontology.org/cgi-bin/amigo/term_details?term=GO:0008332
thyroxine 5'-deiodinase activity	Molecular Function	GO:0004800	1	3	2092	17840	0.000478011472275335	0.000168161434977578	3.121687e-01	6.236938e-01	hsa:1734,DIO2,1734:up	http://amigo.geneontology.org/cgi-bin/amigo/term_details?term=GO:0004800
alpha1-adrenergic receptor activity	Molecular Function	GO:0004937	1	3	2092	17840	0.000478011472275335	0.000168161434977578	3.121687e-01	6.236938e-01	hsa:148,ADRA1A,148:down	http://amigo.geneontology.org/cgi-bin/amigo/term_details?term=GO:0004937
fructose-bisphosphate aldolase activity	Molecular Function	GO:0004332	1	3	2092	17840	0.000478011472275335	0.000168161434977578	3.121687e-01	6.236938e-01	hsa:230,ALDOC,230:down	http://amigo.geneontology.org/cgi-bin/amigo/term_details?term=GO:0004332
retinyl-palmitate esterase activity	Molecular Function	GO:0050253	1	3	2092	17840	0.000478011472275335	0.000168161434977578	3.121687e-01	6.236938e-01	hsa:151056,PLB1,151056:down	http://amigo.geneontology.org/cgi-bin/amigo/term_details?term=GO:0050253
carnitine transmembrane transporter activity	Molecular Function	GO:0015226	1	3	2092	17840	0.000478011472275335	0.000168161434977578	3.121687e-01	6.236938e-01	hsa:6583,SLC22A4,6583:up	http://amigo.geneontology.org/cgi-bin/amigo/term_details?term=GO:0015226
amino-acid betaine transmembrane transporter activity	Molecular Function	GO:0015199	1	3	2092	17840	0.000478011472275335	0.000168161434977578	3.121687e-01	6.236938e-01	hsa:6583,SLC22A4,6583:up	http://amigo.geneontology.org/cgi-bin/amigo/term_details?term=GO:0015199
interferon binding	Molecular Function	GO:0019961	1	3	2092	17840	0.000478011472275335	0.000168161434977578	3.121687e-01	6.236938e-01	hsa:3455,IFNAR2,3455:up	http://amigo.geneontology.org/cgi-bin/amigo/term_details?term=GO:0019961
CCR chemokine receptor binding	Molecular Function	GO:0048020	5	32	2092	17840	0.00239005736137667	0.00179372197309417	3.195064e-01	6.349558e-01	hsa:10563,CXCL13,10563:up|hsa:6352,CCL5,6352:up|hsa:6363,CCL19,6363:up|hsa:6355,CCL8,6355:up|hsa:6370,CCL25,6370:up	http://amigo.geneontology.org/cgi-bin/amigo/term_details?term=GO:0048020
delayed rectifier potassium channel activity	Molecular Function	GO:0005251	5	32	2092	17840	0.00239005736137667	0.00179372197309417	3.195064e-01	6.349558e-01	hsa:27012,KCNV1,27012:down|hsa:3785,KCNQ2,3785:down|hsa:3747,KCNC2,3747:down|hsa:3757,KCNH2,3757:up|hsa:3738,KCNA3,3738:up	http://amigo.geneontology.org/cgi-bin/amigo/term_details?term=GO:0005251
pattern recognition receptor activity	Molecular Function	GO:0038187	3	17	2092	17840	0.001434034416826	0.000952914798206278	3.210812e-01	6.349558e-01	hsa:114771,PGLYRP3,114771:down|hsa:23643,LY96,23643:up|hsa:64581,CLEC7A,64581:up	http://amigo.geneontology.org/cgi-bin/amigo/term_details?term=GO:0038187
GTP-dependent protein binding	Molecular Function	GO:0030742	3	17	2092	17840	0.001434034416826	0.000952914798206278	3.210812e-01	6.349558e-01	hsa:50855,PARD6A,50855:down|hsa:5869,RAB5B,5869:down|hsa:2643,GCH1,2643:up	http://amigo.geneontology.org/cgi-bin/amigo/term_details?term=GO:0030742
low-density lipoprotein particle receptor binding	Molecular Function	GO:0050750	3	17	2092	17840	0.001434034416826	0.000952914798206278	3.210812e-01	6.349558e-01	hsa:10314,LANCL1,10314:down|hsa:7184,HSP90B1,7184:up|hsa:338,APOB,338:down	http://amigo.geneontology.org/cgi-bin/amigo/term_details?term=GO:0050750
signaling pattern recognition receptor activity	Molecular Function	GO:0008329	3	17	2092	17840	0.001434034416826	0.000952914798206278	3.210812e-01	6.349558e-01	hsa:114771,PGLYRP3,114771:down|hsa:23643,LY96,23643:up|hsa:64581,CLEC7A,64581:up	http://amigo.geneontology.org/cgi-bin/amigo/term_details?term=GO:0008329
regulatory region DNA binding	Molecular Function	GO:0000975	99	806	2092	17840	0.0473231357552581	0.0451793721973094	3.239074e-01	6.402181e-01	hsa:100506243,KRBOX1,100506243:down|hsa:7067,THRA,7067:down|hsa:6256,RXRA,6256:down|hsa:2625,GATA3,2625:down|hsa:11317,RBPJL,11317:up|hsa:6596,HLTF,6596:up|hsa:6095,RORA,6095:down|hsa:8864,PER2,8864:down|hsa:1390,CREM,1390:up|hsa:7474,WNT5A,7474:up|hsa:100381270,ZBED6,100381270:down|hsa:3670,ISL1,3670:down|hsa:29841,GRHL1,29841:down|hsa:57116,ZNF695,57116:up|hsa:63948,DMRTB1,63948:up|hsa:1408,CRY…	http://amigo.geneontology.org/cgi-bin/amigo/term_details?term=GO:0000975
estrogen receptor binding	Molecular Function	GO:0030331	6	40	2092	17840	0.00286806883365201	0.00224215246636771	3.261367e-01	6.433124e-01	hsa:3670,ISL1,3670:down|hsa:51176,LEF1,51176:up|hsa:10891,PPARGC1A,10891:down|hsa:1786,DNMT1,1786:up|hsa:7494,XBP1,7494:up|hsa:668,FOXL2,668:up	http://amigo.geneontology.org/cgi-bin/amigo/term_details?term=GO:0030331
regulatory region nucleic acid binding	Molecular Function	GO:0001067	99	807	2092	17840	0.0473231357552581	0.0452354260089686	3.286835e-01	6.442450e-01	hsa:100506243,KRBOX1,100506243:down|hsa:7067,THRA,7067:down|hsa:6256,RXRA,6256:down|hsa:2625,GATA3,2625:down|hsa:11317,RBPJL,11317:up|hsa:6596,HLTF,6596:up|hsa:6095,RORA,6095:down|hsa:8864,PER2,8864:down|hsa:1390,CREM,1390:up|hsa:7474,WNT5A,7474:up|hsa:100381270,ZBED6,100381270:down|hsa:3670,ISL1,3670:down|hsa:29841,GRHL1,29841:down|hsa:57116,ZNF695,57116:up|hsa:63948,DMRTB1,63948:up|hsa:1408,CRY…	http://amigo.geneontology.org/cgi-bin/amigo/term_details?term=GO:0001067
solute:sodium symporter activity	Molecular Function	GO:0015370	7	48	2092	17840	0.00334608030592734	0.00269058295964126	3.301701e-01	6.442450e-01	hsa:6534,SLC6A7,6534:up|hsa:8884,SLC5A6,8884:up|hsa:6539,SLC6A12,6539:up|hsa:6536,SLC6A9,6536:down|hsa:6535,SLC6A8,6535:down|hsa:6574,SLC20A1,6574:up|hsa:345274,SLC10A6,345274:down	http://amigo.geneontology.org/cgi-bin/amigo/term_details?term=GO:0015370
protein phosphatase type 1 regulator activity	Molecular Function	GO:0008599	2	10	2092	17840	0.000956022944550669	0.000560538116591928	3.310965e-01	6.442450e-01	hsa:116154,PHACTR3,116154:up|hsa:84988,PPP1R16A,84988:down	http://amigo.geneontology.org/cgi-bin/amigo/term_details?term=GO:0008599
peptide transporter activity	Molecular Function	GO:0015197	2	10	2092	17840	0.000956022944550669	0.000560538116591928	3.310965e-01	6.442450e-01	hsa:6892,TAPBP,6892:up|hsa:6890,TAP1,6890:up	http://amigo.geneontology.org/cgi-bin/amigo/term_details?term=GO:0015197
inositol-1,4,5-trisphosphate 3-kinase activity	Molecular Function	GO:0008440	2	10	2092	17840	0.000956022944550669	0.000560538116591928	3.310965e-01	6.442450e-01	hsa:51447,IP6K2,51447:down|hsa:3706,ITPKA,3706:up	http://amigo.geneontology.org/cgi-bin/amigo/term_details?term=GO:0008440
alpha-catenin binding	Molecular Function	GO:0045294	2	10	2092	17840	0.000956022944550669	0.000560538116591928	3.310965e-01	6.442450e-01	hsa:3728,JUP,3728:down|hsa:11187,PKP3,11187:down	http://amigo.geneontology.org/cgi-bin/amigo/term_details?term=GO:0045294
oxidoreductase activity, acting on CH or CH2 groups	Molecular Function	GO:0016725	2	10	2092	17840	0.000956022944550669	0.000560538116591928	3.310965e-01	6.442450e-01	hsa:1559,CYP2C9,1559:down|hsa:1576,CYP3A4,1576:down	http://amigo.geneontology.org/cgi-bin/amigo/term_details?term=GO:0016725
sodium:proton antiporter activity	Molecular Function	GO:0015385	2	10	2092	17840	0.000956022944550669	0.000560538116591928	3.310965e-01	6.442450e-01	hsa:6548,SLC9A1,6548:up|hsa:150159,SLC9B1,150159:down	http://amigo.geneontology.org/cgi-bin/amigo/term_details?term=GO:0015385
adenylate cyclase binding	Molecular Function	GO:0008179	2	10	2092	17840	0.000956022944550669	0.000560538116591928	3.310965e-01	6.442450e-01	hsa:9472,AKAP6,9472:down|hsa:154,ADRB2,154:down	http://amigo.geneontology.org/cgi-bin/amigo/term_details?term=GO:0008179
adrenergic receptor activity	Molecular Function	GO:0004935	2	10	2092	17840	0.000956022944550669	0.000560538116591928	3.310965e-01	6.442450e-01	hsa:154,ADRB2,154:down|hsa:148,ADRA1A,148:down	http://amigo.geneontology.org/cgi-bin/amigo/term_details?term=GO:0004935
G-protein activated inward rectifier potassium channel activity	Molecular Function	GO:0015467	2	10	2092	17840	0.000956022944550669	0.000560538116591928	3.310965e-01	6.442450e-01	hsa:3773,KCNJ16,3773:down|hsa:3772,KCNJ15,3772:up	http://amigo.geneontology.org/cgi-bin/amigo/term_details?term=GO:0015467
IgG binding	Molecular Function	GO:0019864	2	10	2092	17840	0.000956022944550669	0.000560538116591928	3.310965e-01	6.442450e-01	hsa:2209,FCGR1A,2209:up|hsa:2212,FCGR2A,2212:up	http://amigo.geneontology.org/cgi-bin/amigo/term_details?term=GO:0019864
transferase activity, transferring sulfur-containing groups	Molecular Function	GO:0016782	9	64	2092	17840	0.00430210325047801	0.00358744394618834	3.339850e-01	6.486716e-01	hsa:9951,HS3ST4,9951:down|hsa:8534,CHST1,8534:up|hsa:50515,CHST11,50515:up|hsa:83539,CHST9,83539:down|hsa:9953,HS3ST3B1,9953:up|hsa:64711,HS3ST6,64711:down|hsa:6820,SULT2B1,6820:down|hsa:3340,NDST1,3340:down|hsa:9435,CHST2,9435:up	http://amigo.geneontology.org/cgi-bin/amigo/term_details?term=GO:0016782
nucleic acid binding transcription factor activity	Molecular Function	GO:0001071	142	1169	2092	17840	0.0678776290630975	0.0655269058295964	3.357755e-01	6.508948e-01	hsa:3233,HOXD4,3233:up|hsa:100506243,KRBOX1,100506243:down|hsa:6256,RXRA,6256:down|hsa:2625,GATA3,2625:down|hsa:11317,RBPJL,11317:up|hsa:6596,HLTF,6596:up|hsa:1390,CREM,1390:up|hsa:3670,ISL1,3670:down|hsa:29841,GRHL1,29841:down|hsa:63948,DMRTB1,63948:up|hsa:11262,SP140,11262:up|hsa:4603,MYBL1,4603:up|hsa:5241,PGR,5241:down|hsa:114821,ZBED9,114821:down|hsa:23109,DDN,23109:up|hsa:7068,THRB,7068:dow…	http://amigo.geneontology.org/cgi-bin/amigo/term_details?term=GO:0001071
sequence-specific DNA binding transcription factor activity	Molecular Function	GO:0003700	142	1169	2092	17840	0.0678776290630975	0.0655269058295964	3.357755e-01	6.508948e-01	hsa:3233,HOXD4,3233:up|hsa:100506243,KRBOX1,100506243:down|hsa:6256,RXRA,6256:down|hsa:2625,GATA3,2625:down|hsa:11317,RBPJL,11317:up|hsa:6596,HLTF,6596:up|hsa:1390,CREM,1390:up|hsa:3670,ISL1,3670:down|hsa:29841,GRHL1,29841:down|hsa:63948,DMRTB1,63948:up|hsa:11262,SP140,11262:up|hsa:4603,MYBL1,4603:up|hsa:5241,PGR,5241:down|hsa:114821,ZBED9,114821:down|hsa:23109,DDN,23109:up|hsa:7068,THRB,7068:dow…	http://amigo.geneontology.org/cgi-bin/amigo/term_details?term=GO:0003700
ligand-gated channel activity	Molecular Function	GO:0022834	20	153	2092	17840	0.00956022944550669	0.0085762331838565	3.372968e-01	6.528144e-01	hsa:2898,GRIK2,2898:down|hsa:2561,GABRB2,2561:down|hsa:3772,KCNJ15,3772:up|hsa:2891,GRIA2,2891:down|hsa:1261,CNGA3,1261:down|hsa:3757,KCNH2,3757:up|hsa:1080,CFTR,1080:down|hsa:8001,GLRA3,8001:down|hsa:1134,CHRNA1,1134:up|hsa:2893,GRIA4,2893:down|hsa:2892,GRIA3,2892:up|hsa:2559,GABRA6,2559:down|hsa:3775,KCNK1,3775:up|hsa:84876,ORAI1,84876:down|hsa:2906,GRIN2D,2906:up|hsa:2903,GRIN2A,2903:down|hsa:…	http://amigo.geneontology.org/cgi-bin/amigo/term_details?term=GO:0022834
ligand-gated ion channel activity	Molecular Function	GO:0015276	20	153	2092	17840	0.00956022944550669	0.0085762331838565	3.372968e-01	6.528144e-01	hsa:2898,GRIK2,2898:down|hsa:2561,GABRB2,2561:down|hsa:3772,KCNJ15,3772:up|hsa:2891,GRIA2,2891:down|hsa:1261,CNGA3,1261:down|hsa:3757,KCNH2,3757:up|hsa:1080,CFTR,1080:down|hsa:8001,GLRA3,8001:down|hsa:1134,CHRNA1,1134:up|hsa:2893,GRIA4,2893:down|hsa:2892,GRIA3,2892:up|hsa:2559,GABRA6,2559:down|hsa:3775,KCNK1,3775:up|hsa:84876,ORAI1,84876:down|hsa:2906,GRIN2D,2906:up|hsa:2903,GRIN2A,2903:down|hsa:…	http://amigo.geneontology.org/cgi-bin/amigo/term_details?term=GO:0015276
ATP-dependent DNA helicase activity	Molecular Function	GO:0004003	5	33	2092	17840	0.00239005736137667	0.00184977578475336	3.437872e-01	6.633890e-01	hsa:80119,PIF1,80119:up|hsa:4175,MCM6,4175:up|hsa:1663,DDX11,1663:up|hsa:641,BLM,641:up|hsa:92797,HELB,92797:up	http://amigo.geneontology.org/cgi-bin/amigo/term_details?term=GO:0004003
lipid transporter activity	Molecular Function	GO:0005319	14	105	2092	17840	0.00669216061185468	0.00588565022421525	3.466823e-01	6.684209e-01	hsa:4547,MTTP,4547:down|hsa:5359,PLSCR1,5359:up|hsa:26154,ABCA12,26154:down|hsa:10079,ATP9A,10079:down|hsa:347,APOD,347:down|hsa:345274,SLC10A6,345274:down|hsa:338440,ANO9,338440:down|hsa:148229,ATP8B3,148229:up|hsa:10877,CFHR4,10877:down|hsa:338,APOB,338:down|hsa:57205,ATP10D,57205:down|hsa:10650,PRELID3A,10650:up|hsa:57047,PLSCR2,57047:down|hsa:26207,PITPNC1,26207:up	http://amigo.geneontology.org/cgi-bin/amigo/term_details?term=GO:0005319
phosphatidylinositol kinase activity	Molecular Function	GO:0052742	7	49	2092	17840	0.00334608030592734	0.00274663677130045	3.500528e-01	6.733008e-01	hsa:2252,FGF7,2252:down|hsa:8660,IRS2,8660:down|hsa:5297,PI4KA,5297:up|hsa:2261,FGFR3,2261:down|hsa:2263,FGFR2,2263:down|hsa:5288,PIK3C2G,5288:down|hsa:26281,FGF20,26281:down	http://amigo.geneontology.org/cgi-bin/amigo/term_details?term=GO:0052742
phosphatidylinositol bisphosphate binding	Molecular Function	GO:1902936	10	73	2092	17840	0.00478011472275335	0.00409192825112108	3.508505e-01	6.741947e-01	hsa:728113,ANXA8L1,728113:down|hsa:90203,SNX21,90203:down|hsa:5897,RAG2,5897:down|hsa:29091,STXBP6,29091:down|hsa:6548,SLC9A1,6548:up|hsa:124460,SNX20,124460:up|hsa:59338,PLEKHA1,59338:down|hsa:88,ACTN2,88:down|hsa:320,APBA1,320:down|hsa:56288,PARD3,56288:down	http://amigo.geneontology.org/cgi-bin/amigo/term_details?term=GO:1902936
cation-transporting ATPase activity	Molecular Function	GO:0019829	8	57	2092	17840	0.00382409177820268	0.00319506726457399	3.510102e-01	6.741947e-01	hsa:538,ATP7A,538:down|hsa:10312,TCIRG1,10312:up|hsa:9914,ATP2C2,9914:down|hsa:79572,ATP13A3,79572:up|hsa:491,ATP2B2,491:up|hsa:487,ATP2A1,487:up|hsa:477,ATP1A2,477:down|hsa:84239,ATP13A4,84239:down	http://amigo.geneontology.org/cgi-bin/amigo/term_details?term=GO:0019829
UDP-glycosyltransferase activity	Molecular Function	GO:0008194	17	130	2092	17840	0.00812619502868069	0.00728699551569507	3.543268e-01	6.773472e-01	hsa:3955,LFNG,3955:down|hsa:10941,UGT2A1,10941:down|hsa:9334,B4GALT5,9334:up|hsa:64131,XYLT1,64131:down|hsa:79709,COLGALT1,79709:up|hsa:25834,MGAT4C,25834:down|hsa:146664,MGAT5B,146664:up|hsa:167127,UGT3A2,167127:down|hsa:4247,MGAT2,4247:up|hsa:50614,GALNT9,50614:down|hsa:3038,HAS3,3038:up|hsa:10720,UGT2B11,10720:down|hsa:442117,GALNTL6,442117:down|hsa:55790,CSGALNACT1,55790:up|hsa:54578,UGT1A6,5…	http://amigo.geneontology.org/cgi-bin/amigo/term_details?term=GO:0008194
glucose transmembrane transporter activity	Molecular Function	GO:0005355	3	18	2092	17840	0.001434034416826	0.00100896860986547	3.548647e-01	6.773472e-01	hsa:6515,SLC2A3,6515:up|hsa:11182,SLC2A6,11182:up|hsa:6518,SLC2A5,6518:up	http://amigo.geneontology.org/cgi-bin/amigo/term_details?term=GO:0005355
translation regulator activity, nucleic acid binding	Molecular Function	GO:0090079	3	18	2092	17840	0.001434034416826	0.00100896860986547	3.548647e-01	6.773472e-01	hsa:22849,CPEB3,22849:down|hsa:400961,PAIP2B,400961:down|hsa:132864,CPEB2,132864:down	http://amigo.geneontology.org/cgi-bin/amigo/term_details?term=GO:0090079
acetylcholine binding	Molecular Function	GO:0042166	3	18	2092	17840	0.001434034416826	0.00100896860986547	3.548647e-01	6.773472e-01	hsa:1136,CHRNA3,1136:up|hsa:1134,CHRNA1,1134:up|hsa:1131,CHRM3,1131:down	http://amigo.geneontology.org/cgi-bin/amigo/term_details?term=GO:0042166
glycolipid binding	Molecular Function	GO:0051861	3	18	2092	17840	0.001434034416826	0.00100896860986547	3.548647e-01	6.773472e-01	hsa:6402,SELL,6402:up|hsa:7070,THY1,7070:up|hsa:6403,SELP,6403:up	http://amigo.geneontology.org/cgi-bin/amigo/term_details?term=GO:0051861
G-protein coupled receptor binding	Molecular Function	GO:0001664	32	254	2092	17840	0.0152963671128107	0.014237668161435	3.600694e-01	6.850704e-01	hsa:51816,CECR1,51816:up|hsa:3640,INSL3,3640:up|hsa:6363,CCL19,6363:up|hsa:768239,PSAPL1,768239:down|hsa:54894,RNF43,54894:down|hsa:116,ADCYAP1,116:up|hsa:5028,P2RY1,5028:down|hsa:6352,CCL5,6352:up|hsa:7474,WNT5A,7474:up|hsa:7482,WNT2B,7482:down|hsa:4283,CXCL9,4283:up|hsa:6355,CCL8,6355:up|hsa:5144,PDE4D,5144:down|hsa:5197,PF4V1,5197:down|hsa:256933,NPB,256933:down|hsa:2780,GNAT2,2780:down|hsa:10…	http://amigo.geneontology.org/cgi-bin/amigo/term_details?term=GO:0001664
macromolecular complex binding	Molecular Function	GO:0044877	168	1394	2092	17840	0.0803059273422562	0.0781390134529148	3.602291e-01	6.850704e-01	hsa:836,CASP3,836:up|hsa:3640,INSL3,3640:up|hsa:1410,CRYAB,1410:down|hsa:54869,EPS8L1,54869:down|hsa:6256,RXRA,6256:down|hsa:50810,HDGFRP3,50810:up|hsa:131578,LRRC15,131578:up|hsa:6279,S100A8,6279:up|hsa:2625,GATA3,2625:down|hsa:11317,RBPJL,11317:up|hsa:11004,KIF2C,11004:up|hsa:6710,SPTB,6710:up|hsa:3833,KIFC1,3833:up|hsa:3670,ISL1,3670:down|hsa:27,ABL2,27:up|hsa:7049,TGFBR3,7049:down|hsa:29089,U…	http://amigo.geneontology.org/cgi-bin/amigo/term_details?term=GO:0044877
monovalent inorganic cation transmembrane transporter activity	Molecular Function	GO:0015077	45	362	2092	17840	0.0215105162523901	0.0202914798206278	3.608625e-01	6.850704e-01	hsa:27012,KCNV1,27012:down|hsa:6582,SLC22A2,6582:down|hsa:3747,KCNC2,3747:down|hsa:6536,SLC6A9,6536:down|hsa:89822,KCNK17,89822:up|hsa:7226,TRPM2,7226:up|hsa:7109,TRAPPC10,7109:up|hsa:3772,KCNJ15,3772:up|hsa:8884,SLC5A6,8884:up|hsa:1261,CNGA3,1261:down|hsa:6535,SLC6A8,6535:down|hsa:6574,SLC20A1,6574:up|hsa:3249,HPN,3249:up|hsa:6534,SLC6A7,6534:up|hsa:83795,KCNK16,83795:up|hsa:83697,SLC4A9,83697:u…	http://amigo.geneontology.org/cgi-bin/amigo/term_details?term=GO:0015077
dynein binding	Molecular Function	GO:0045502	4	26	2092	17840	0.00191204588910134	0.00145739910313901	3.641245e-01	6.850704e-01	hsa:51332,SPTBN5,51332:up|hsa:286187,PPP1R42,286187:down|hsa:10018,BCL2L11,10018:up|hsa:6622,SNCA,6622:down	http://amigo.geneontology.org/cgi-bin/amigo/term_details?term=GO:0045502
oxidoreductase activity, acting on the CH-NH group of donors	Molecular Function	GO:0016645	4	26	2092	17840	0.00191204588910134	0.00145739910313901	3.641245e-01	6.850704e-01	hsa:1757,SARDH,1757:up|hsa:5625,PRODH,5625:down|hsa:10797,MTHFD2,10797:up|hsa:5831,PYCR1,5831:up	http://amigo.geneontology.org/cgi-bin/amigo/term_details?term=GO:0016645
cation:cation antiporter activity	Molecular Function	GO:0015491	4	26	2092	17840	0.00191204588910134	0.00145739910313901	3.641245e-01	6.850704e-01	hsa:6548,SLC9A1,6548:up|hsa:6556,SLC11A1,6556:up|hsa:150159,SLC9B1,150159:down|hsa:6583,SLC22A4,6583:up	http://amigo.geneontology.org/cgi-bin/amigo/term_details?term=GO:0015491
glutathione transferase activity	Molecular Function	GO:0004364	4	26	2092	17840	0.00191204588910134	0.00145739910313901	3.641245e-01	6.850704e-01	hsa:78997,GDAP1L1,78997:up|hsa:4258,MGST2,4258:down|hsa:2946,GSTM2,2946:down|hsa:9521,EEF1E1,9521:up	http://amigo.geneontology.org/cgi-bin/amigo/term_details?term=GO:0004364
ATPase binding	Molecular Function	GO:0051117	10	74	2092	17840	0.00478011472275335	0.00414798206278027	3.671727e-01	6.850704e-01	hsa:3270,HRC,3270:up|hsa:10312,TCIRG1,10312:up|hsa:3932,LCK,3932:up|hsa:367,AR,367:down|hsa:10277,UBE4B,10277:down|hsa:23753,SDF2L1,23753:up|hsa:857,CAV1,857:down|hsa:5144,PDE4D,5144:down|hsa:5774,PTPN3,5774:down|hsa:5241,PGR,5241:down	http://amigo.geneontology.org/cgi-bin/amigo/term_details?term=GO:0051117
beta-amyloid binding	Molecular Function	GO:0001540	5	34	2092	17840	0.00239005736137667	0.00190582959641256	3.681788e-01	6.850704e-01	hsa:3416,IDE,3416:down|hsa:7042,TGFB2,7042:down|hsa:320,APBA1,320:down|hsa:81618,ITM2C,81618:up|hsa:590,BCHE,590:down	http://amigo.geneontology.org/cgi-bin/amigo/term_details?term=GO:0001540
translation regulator activity	Molecular Function	GO:0045182	5	34	2092	17840	0.00239005736137667	0.00190582959641256	3.681788e-01	6.850704e-01	hsa:22849,CPEB3,22849:down|hsa:400961,PAIP2B,400961:down|hsa:1978,EIF4EBP1,1978:up|hsa:132864,CPEB2,132864:down|hsa:9148,NEURL1,9148:down	http://amigo.geneontology.org/cgi-bin/amigo/term_details?term=GO:0045182
ubiquitin-like protein conjugating enzyme binding	Molecular Function	GO:0044390	5	34	2092	17840	0.00239005736137667	0.00190582959641256	3.681788e-01	6.850704e-01	hsa:2898,GRIK2,2898:down|hsa:127544,RNF19B,127544:up|hsa:54472,TOLLIP,54472:down|hsa:115992,RNF166,115992:up|hsa:668,FOXL2,668:up	http://amigo.geneontology.org/cgi-bin/amigo/term_details?term=GO:0044390
channel activity	Molecular Function	GO:0015267	56	455	2092	17840	0.0267686424474187	0.0255044843049327	3.697365e-01	6.850704e-01	hsa:27012,KCNV1,27012:down|hsa:89872,AQP10,89872:up|hsa:778,CACNA1F,778:up|hsa:3747,KCNC2,3747:down|hsa:89822,KCNK17,89822:up|hsa:7226,TRPM2,7226:up|hsa:2898,GRIK2,2898:down|hsa:2561,GABRB2,2561:down|hsa:3772,KCNJ15,3772:up|hsa:338440,ANO9,338440:down|hsa:2891,GRIA2,2891:down|hsa:1261,CNGA3,1261:down|hsa:1080,CFTR,1080:down|hsa:55107,ANO1,55107:down|hsa:3249,HPN,3249:up|hsa:83795,KCNK16,83795:up|…	http://amigo.geneontology.org/cgi-bin/amigo/term_details?term=GO:0015267
sphingolipid binding	Molecular Function	GO:0046625	2	11	2092	17840	0.000956022944550669	0.000616591928251121	3.758624e-01	6.850704e-01	hsa:6402,SELL,6402:up|hsa:6403,SELP,6403:up	http://amigo.geneontology.org/cgi-bin/amigo/term_details?term=GO:0046625
adenosine deaminase activity	Molecular Function	GO:0004000	2	11	2092	17840	0.000956022944550669	0.000616591928251121	3.758624e-01	6.850704e-01	hsa:51816,CECR1,51816:up|hsa:81030,ZBP1,81030:up	http://amigo.geneontology.org/cgi-bin/amigo/term_details?term=GO:0004000
inositol trisphosphate kinase activity	Molecular Function	GO:0051766	2	11	2092	17840	0.000956022944550669	0.000616591928251121	3.758624e-01	6.850704e-01	hsa:51447,IP6K2,51447:down|hsa:3706,ITPKA,3706:up	http://amigo.geneontology.org/cgi-bin/amigo/term_details?term=GO:0051766
transmembrane receptor protein tyrosine kinase adaptor activity	Molecular Function	GO:0005068	2	11	2092	17840	0.000956022944550669	0.000616591928251121	3.758624e-01	6.850704e-01	hsa:26228,STAP1,26228:up|hsa:10603,SH2B2,10603:up	http://amigo.geneontology.org/cgi-bin/amigo/term_details?term=GO:0005068
protein-hormone receptor activity	Molecular Function	GO:0016500	2	11	2092	17840	0.000956022944550669	0.000616591928251121	3.758624e-01	6.850704e-01	hsa:2492,FSHR,2492:down|hsa:2847,MCHR1,2847:up	http://amigo.geneontology.org/cgi-bin/amigo/term_details?term=GO:0016500
anion transmembrane-transporting ATPase activity	Molecular Function	GO:0043225	2	11	2092	17840	0.000956022944550669	0.000616591928251121	3.758624e-01	6.850704e-01	hsa:1080,CFTR,1080:down|hsa:368,ABCC6,368:up	http://amigo.geneontology.org/cgi-bin/amigo/term_details?term=GO:0043225
inositol tetrakisphosphate phosphatase activity	Molecular Function	GO:0052743	2	11	2092	17840	0.000956022944550669	0.000616591928251121	3.758624e-01	6.850704e-01	hsa:9562,MINPP1,9562:down|hsa:3632,INPP5A,3632:down	http://amigo.geneontology.org/cgi-bin/amigo/term_details?term=GO:0052743
phosphate ion binding	Molecular Function	GO:0042301	2	11	2092	17840	0.000956022944550669	0.000616591928251121	3.758624e-01	6.850704e-01	hsa:10797,MTHFD2,10797:up|hsa:4860,PNP,4860:up	http://amigo.geneontology.org/cgi-bin/amigo/term_details?term=GO:0042301
glutathione binding	Molecular Function	GO:0043295	2	11	2092	17840	0.000956022944550669	0.000616591928251121	3.758624e-01	6.850704e-01	hsa:10314,LANCL1,10314:down|hsa:2946,GSTM2,2946:down	http://amigo.geneontology.org/cgi-bin/amigo/term_details?term=GO:0043295
semaphorin receptor activity	Molecular Function	GO:0017154	2	11	2092	17840	0.000956022944550669	0.000616591928251121	3.758624e-01	6.850704e-01	hsa:91584,PLXNA4,91584:down|hsa:8828,NRP2,8828:up	http://amigo.geneontology.org/cgi-bin/amigo/term_details?term=GO:0017154
passive transmembrane transporter activity	Molecular Function	GO:0022803	56	456	2092	17840	0.0267686424474187	0.0255605381165919	3.763423e-01	6.850704e-01	hsa:27012,KCNV1,27012:down|hsa:89872,AQP10,89872:up|hsa:778,CACNA1F,778:up|hsa:3747,KCNC2,3747:down|hsa:89822,KCNK17,89822:up|hsa:7226,TRPM2,7226:up|hsa:2898,GRIK2,2898:down|hsa:2561,GABRB2,2561:down|hsa:3772,KCNJ15,3772:up|hsa:338440,ANO9,338440:down|hsa:2891,GRIA2,2891:down|hsa:1261,CNGA3,1261:down|hsa:1080,CFTR,1080:down|hsa:55107,ANO1,55107:down|hsa:3249,HPN,3249:up|hsa:83795,KCNK16,83795:up|…	http://amigo.geneontology.org/cgi-bin/amigo/term_details?term=GO:0022803
active transmembrane transporter activity	Molecular Function	GO:0022804	43	348	2092	17840	0.0205544933078394	0.0195067264573991	3.807357e-01	6.850704e-01	hsa:6582,SLC22A2,6582:down|hsa:538,ATP7A,538:down|hsa:6536,SLC6A9,6536:down|hsa:57864,SLC46A2,57864:down|hsa:9914,ATP2C2,9914:down|hsa:56172,ANKH,56172:down|hsa:6890,TAP1,6890:up|hsa:8884,SLC5A6,8884:up|hsa:6535,SLC6A8,6535:down|hsa:1080,CFTR,1080:down|hsa:6574,SLC20A1,6574:up|hsa:7037,TFRC,7037:up|hsa:6534,SLC6A7,6534:up|hsa:26154,ABCA12,26154:down|hsa:368,ABCC6,368:up|hsa:83697,SLC4A9,83697:up|…	http://amigo.geneontology.org/cgi-bin/amigo/term_details?term=GO:0022804
metallopeptidase activity	Molecular Function	GO:0008237	23	182	2092	17840	0.0109942638623327	0.0102017937219731	3.840508e-01	6.850704e-01	hsa:3792,KEL,3792:up|hsa:8728,ADAM19,8728:up|hsa:27299,ADAMDEC1,27299:up|hsa:57188,ADAMTSL3,57188:down|hsa:9313,MMP20,9313:down|hsa:9507,ADAMTS4,9507:up|hsa:51056,LAP3,51056:up|hsa:206338,LVRN,206338:down|hsa:9510,ADAMTS1,9510:up|hsa:9427,ECEL1,9427:up|hsa:60676,PAPPA2,60676:down|hsa:10863,ADAM28,10863:up|hsa:64174,DPEP2,64174:up|hsa:3416,IDE,3416:down|hsa:2515,ADAM2,2515:down|hsa:2346,FOLH1,2346…	http://amigo.geneontology.org/cgi-bin/amigo/term_details?term=GO:0008237
olfactory receptor activity	Molecular Function	GO:0004984	44	357	2092	17840	0.0210325047801147	0.0200112107623318	3.856394e-01	6.850704e-01	hsa:403273,OR5H14,403273:down|hsa:390151,OR8H2,390151:down|hsa:120796,OR56A1,120796:down|hsa:254786,OR6C3,254786:down|hsa:26494,OR8G1,26494:down|hsa:26339,OR5K1,26339:down|hsa:219437,OR5L1,219437:down|hsa:403274,OR5H15,403274:down|hsa:120066,OR5P3,120066:down|hsa:440153,OR11H12,440153:down|hsa:441669,OR4Q3,441669:down|hsa:390067,OR52H1,390067:down|hsa:392376,OR13C2,392376:down|hsa:441608,OR5B3,44…	http://amigo.geneontology.org/cgi-bin/amigo/term_details?term=GO:0004984
organic anion transmembrane transporter activity	Molecular Function	GO:0008514	22	174	2092	17840	0.0105162523900574	0.00975336322869955	3.870533e-01	6.850704e-01	hsa:6536,SLC6A9,6536:down|hsa:4948,OCA2,4948:down|hsa:345274,SLC10A6,345274:down|hsa:146167,SLC38A8,146167:up|hsa:6535,SLC6A8,6535:down|hsa:1080,CFTR,1080:down|hsa:284439,SLC25A42,284439:up|hsa:6534,SLC6A7,6534:up|hsa:6539,SLC6A12,6539:up|hsa:83697,SLC4A9,83697:up|hsa:8140,SLC7A5,8140:up|hsa:9497,SLC4A7,9497:up|hsa:157724,SLC7A13,157724:down|hsa:81796,SLCO5A1,81796:up|hsa:124565,SLC38A10,124565:u…	http://amigo.geneontology.org/cgi-bin/amigo/term_details?term=GO:0008514
solute:proton antiporter activity	Molecular Function	GO:0015299	3	19	2092	17840	0.001434034416826	0.00106502242152466	3.884162e-01	6.850704e-01	hsa:6548,SLC9A1,6548:up|hsa:6556,SLC11A1,6556:up|hsa:150159,SLC9B1,150159:down	http://amigo.geneontology.org/cgi-bin/amigo/term_details?term=GO:0015299
GABA-A receptor activity	Molecular Function	GO:0004890	3	19	2092	17840	0.001434034416826	0.00106502242152466	3.884162e-01	6.850704e-01	hsa:2559,GABRA6,2559:down|hsa:2561,GABRB2,2561:down|hsa:2557,GABRA4,2557:down	http://amigo.geneontology.org/cgi-bin/amigo/term_details?term=GO:0004890
complement binding	Molecular Function	GO:0001848	3	19	2092	17840	0.001434034416826	0.00106502242152466	3.884162e-01	6.850704e-01	hsa:728,C5AR1,728:up|hsa:629,CFB,629:up|hsa:10747,MASP2,10747:up	http://amigo.geneontology.org/cgi-bin/amigo/term_details?term=GO:0001848
hexose transmembrane transporter activity	Molecular Function	GO:0015149	3	19	2092	17840	0.001434034416826	0.00106502242152466	3.884162e-01	6.850704e-01	hsa:6515,SLC2A3,6515:up|hsa:11182,SLC2A6,11182:up|hsa:6518,SLC2A5,6518:up	http://amigo.geneontology.org/cgi-bin/amigo/term_details?term=GO:0015149
translation elongation factor activity	Molecular Function	GO:0003746	3	19	2092	17840	0.001434034416826	0.00106502242152466	3.884162e-01	6.850704e-01	hsa:6919,TCEA2,6919:up|hsa:9521,EEF1E1,9521:up|hsa:56648,EIF5A2,56648:up	http://amigo.geneontology.org/cgi-bin/amigo/term_details?term=GO:0003746
bicarbonate transmembrane transporter activity	Molecular Function	GO:0015106	3	19	2092	17840	0.001434034416826	0.00106502242152466	3.884162e-01	6.850704e-01	hsa:9497,SLC4A7,9497:up|hsa:1080,CFTR,1080:down|hsa:83697,SLC4A9,83697:up	http://amigo.geneontology.org/cgi-bin/amigo/term_details?term=GO:0015106
cyclin binding	Molecular Function	GO:0030332	3	19	2092	17840	0.001434034416826	0.00106502242152466	3.884162e-01	6.850704e-01	hsa:3642,INSM1,3642:up|hsa:55294,FBXW7,55294:down|hsa:9099,USP2,9099:down	http://amigo.geneontology.org/cgi-bin/amigo/term_details?term=GO:0030332
aldehyde dehydrogenase (NAD) activity	Molecular Function	GO:0004029	3	19	2092	17840	0.001434034416826	0.00106502242152466	3.884162e-01	6.850704e-01	hsa:501,ALDH7A1,501:down|hsa:217,ALDH2,217:down|hsa:224,ALDH3A2,224:down	http://amigo.geneontology.org/cgi-bin/amigo/term_details?term=GO:0004029
1-phosphatidylinositol-3-kinase activity	Molecular Function	GO:0016303	6	43	2092	17840	0.00286806883365201	0.00241031390134529	3.917106e-01	6.850704e-01	hsa:2252,FGF7,2252:down|hsa:8660,IRS2,8660:down|hsa:2261,FGFR3,2261:down|hsa:2263,FGFR2,2263:down|hsa:5288,PIK3C2G,5288:down|hsa:26281,FGF20,26281:down	http://amigo.geneontology.org/cgi-bin/amigo/term_details?term=GO:0016303
ethanolamine kinase activity	Molecular Function	GO:0004305	1	4	2092	17840	0.000478011472275335	0.000224215246636771	3.928405e-01	6.850704e-01	hsa:55500,ETNK1,55500:up	http://amigo.geneontology.org/cgi-bin/amigo/term_details?term=GO:0004305
histone methyltransferase binding	Molecular Function	GO:1990226	1	4	2092	17840	0.000478011472275335	0.000224215246636771	3.928405e-01	6.850704e-01	hsa:11335,CBX3,11335:up	http://amigo.geneontology.org/cgi-bin/amigo/term_details?term=GO:1990226
collagen receptor activity	Molecular Function	GO:0038064	1	4	2092	17840	0.000478011472275335	0.000224215246636771	3.928405e-01	6.850704e-01	hsa:3673,ITGA2,3673:down	http://amigo.geneontology.org/cgi-bin/amigo/term_details?term=GO:0038064
gamma-glutamylcyclotransferase activity	Molecular Function	GO:0003839	1	4	2092	17840	0.000478011472275335	0.000224215246636771	3.928405e-01	6.850704e-01	hsa:79094,CHAC1,79094:up	http://amigo.geneontology.org/cgi-bin/amigo/term_details?term=GO:0003839
DNA topoisomerase type I activity	Molecular Function	GO:0003917	1	4	2092	17840	0.000478011472275335	0.000224215246636771	3.928405e-01	6.850704e-01	hsa:8940,TOP3B,8940:up	http://amigo.geneontology.org/cgi-bin/amigo/term_details?term=GO:0003917
extracellular matrix constituent, lubricant activity	Molecular Function	GO:0030197	1	4	2092	17840	0.000478011472275335	0.000224215246636771	3.928405e-01	6.850704e-01	hsa:4584,MUC3A,4584:up	http://amigo.geneontology.org/cgi-bin/amigo/term_details?term=GO:0030197
pyrroline-5-carboxylate reductase activity	Molecular Function	GO:0004735	1	4	2092	17840	0.000478011472275335	0.000224215246636771	3.928405e-01	6.850704e-01	hsa:5831,PYCR1,5831:up	http://amigo.geneontology.org/cgi-bin/amigo/term_details?term=GO:0004735
exo-alpha-(2->6)-sialidase activity	Molecular Function	GO:0052795	1	4	2092	17840	0.000478011472275335	0.000224215246636771	3.928405e-01	6.850704e-01	hsa:129807,NEU4,129807:up	http://amigo.geneontology.org/cgi-bin/amigo/term_details?term=GO:0052795
myosin phosphatase activity	Molecular Function	GO:0017018	1	4	2092	17840	0.000478011472275335	0.000224215246636771	3.928405e-01	6.850704e-01	hsa:4624,MYH6,4624:down	http://amigo.geneontology.org/cgi-bin/amigo/term_details?term=GO:0017018
kinetochore binding	Molecular Function	GO:0043515	1	4	2092	17840	0.000478011472275335	0.000224215246636771	3.928405e-01	6.850704e-01	hsa:1062,CENPE,1062:up	http://amigo.geneontology.org/cgi-bin/amigo/term_details?term=GO:0043515
hyaluronan synthase activity	Molecular Function	GO:0050501	1	4	2092	17840	0.000478011472275335	0.000224215246636771	3.928405e-01	6.850704e-01	hsa:3038,HAS3,3038:up	http://amigo.geneontology.org/cgi-bin/amigo/term_details?term=GO:0050501
U1 snRNA binding	Molecular Function	GO:0030619	1	4	2092	17840	0.000478011472275335	0.000224215246636771	3.928405e-01	6.850704e-01	hsa:3669,ISG20,3669:up	http://amigo.geneontology.org/cgi-bin/amigo/term_details?term=GO:0030619
rRNA primary transcript binding	Molecular Function	GO:0042134	1	4	2092	17840	0.000478011472275335	0.000224215246636771	3.928405e-01	6.850704e-01	hsa:284119,PTRF,284119:down	http://amigo.geneontology.org/cgi-bin/amigo/term_details?term=GO:0042134
clathrin light chain binding	Molecular Function	GO:0032051	1	4	2092	17840	0.000478011472275335	0.000224215246636771	3.928405e-01	6.850704e-01	hsa:27065,NSG1,27065:down	http://amigo.geneontology.org/cgi-bin/amigo/term_details?term=GO:0032051
oxoglutarate dehydrogenase (succinyl-transferring) activity	Molecular Function	GO:0004591	1	4	2092	17840	0.000478011472275335	0.000224215246636771	3.928405e-01	6.850704e-01	hsa:55753,OGDHL,55753:up	http://amigo.geneontology.org/cgi-bin/amigo/term_details?term=GO:0004591
ribonuclease A activity	Molecular Function	GO:0004522	1	4	2092	17840	0.000478011472275335	0.000224215246636771	3.928405e-01	6.850704e-01	hsa:6038,RNASE4,6038:down	http://amigo.geneontology.org/cgi-bin/amigo/term_details?term=GO:0004522
ATP transmembrane transporter activity	Molecular Function	GO:0005347	1	4	2092	17840	0.000478011472275335	0.000224215246636771	3.928405e-01	6.850704e-01	hsa:284439,SLC25A42,284439:up	http://amigo.geneontology.org/cgi-bin/amigo/term_details?term=GO:0005347
U2 snRNA binding	Molecular Function	GO:0030620	1	4	2092	17840	0.000478011472275335	0.000224215246636771	3.928405e-01	6.850704e-01	hsa:3669,ISG20,3669:up	http://amigo.geneontology.org/cgi-bin/amigo/term_details?term=GO:0030620
disaccharide binding	Molecular Function	GO:0048030	1	4	2092	17840	0.000478011472275335	0.000224215246636771	3.928405e-01	6.850704e-01	hsa:148003,LGALS16,148003:up	http://amigo.geneontology.org/cgi-bin/amigo/term_details?term=GO:0048030
efflux transmembrane transporter activity	Molecular Function	GO:0015562	1	4	2092	17840	0.000478011472275335	0.000224215246636771	3.928405e-01	6.850704e-01	hsa:340273,ABCB5,340273:down	http://amigo.geneontology.org/cgi-bin/amigo/term_details?term=GO:0015562
beta-2 adrenergic receptor binding	Molecular Function	GO:0031698	1	4	2092	17840	0.000478011472275335	0.000224215246636771	3.928405e-01	6.850704e-01	hsa:5144,PDE4D,5144:down	http://amigo.geneontology.org/cgi-bin/amigo/term_details?term=GO:0031698
androgen binding	Molecular Function	GO:0005497	1	4	2092	17840	0.000478011472275335	0.000224215246636771	3.928405e-01	6.850704e-01	hsa:367,AR,367:down	http://amigo.geneontology.org/cgi-bin/amigo/term_details?term=GO:0005497
nucleobase binding	Molecular Function	GO:0002054	1	4	2092	17840	0.000478011472275335	0.000224215246636771	3.928405e-01	6.850704e-01	hsa:4860,PNP,4860:up	http://amigo.geneontology.org/cgi-bin/amigo/term_details?term=GO:0002054
small conductance calcium-activated potassium channel activity	Molecular Function	GO:0016286	1	4	2092	17840	0.000478011472275335	0.000224215246636771	3.928405e-01	6.850704e-01	hsa:3782,KCNN3,3782:up	http://amigo.geneontology.org/cgi-bin/amigo/term_details?term=GO:0016286
complement receptor activity	Molecular Function	GO:0004875	1	4	2092	17840	0.000478011472275335	0.000224215246636771	3.928405e-01	6.850704e-01	hsa:728,C5AR1,728:up	http://amigo.geneontology.org/cgi-bin/amigo/term_details?term=GO:0004875
protein xylosyltransferase activity	Molecular Function	GO:0030158	1	4	2092	17840	0.000478011472275335	0.000224215246636771	3.928405e-01	6.850704e-01	hsa:64131,XYLT1,64131:down	http://amigo.geneontology.org/cgi-bin/amigo/term_details?term=GO:0030158
DNA-methyltransferase activity	Molecular Function	GO:0009008	1	4	2092	17840	0.000478011472275335	0.000224215246636771	3.928405e-01	6.850704e-01	hsa:1786,DNMT1,1786:up	http://amigo.geneontology.org/cgi-bin/amigo/term_details?term=GO:0009008
voltage-gated potassium channel activity involved in ventricular cardiac muscle cell action potential repolarization	Molecular Function	GO:1902282	1	4	2092	17840	0.000478011472275335	0.000224215246636771	3.928405e-01	6.850704e-01	hsa:3757,KCNH2,3757:up	http://amigo.geneontology.org/cgi-bin/amigo/term_details?term=GO:1902282
neutral L-amino acid secondary active transmembrane transporter activity	Molecular Function	GO:0005294	1	4	2092	17840	0.000478011472275335	0.000224215246636771	3.928405e-01	6.850704e-01	hsa:6536,SLC6A9,6536:down	http://amigo.geneontology.org/cgi-bin/amigo/term_details?term=GO:0005294
apolipoprotein A-I receptor binding	Molecular Function	GO:0034191	1	4	2092	17840	0.000478011472275335	0.000224215246636771	3.928405e-01	6.850704e-01	hsa:26154,ABCA12,26154:down	http://amigo.geneontology.org/cgi-bin/amigo/term_details?term=GO:0034191
oxidoreductase activity, acting on paired donors, with incorporation or reduction of molecular oxygen, reduced ascorbate as one donor, and incorporation of one atom of oxygen	Molecular Function	GO:0016715	1	4	2092	17840	0.000478011472275335	0.000224215246636771	3.928405e-01	6.850704e-01	hsa:26002,MOXD1,26002:up	http://amigo.geneontology.org/cgi-bin/amigo/term_details?term=GO:0016715
G-protein coupled pyrimidinergic nucleotide receptor activity	Molecular Function	GO:0071553	1	4	2092	17840	0.000478011472275335	0.000224215246636771	3.928405e-01	6.850704e-01	hsa:9934,P2RY14,9934:down	http://amigo.geneontology.org/cgi-bin/amigo/term_details?term=GO:0071553
troponin T binding	Molecular Function	GO:0031014	1	4	2092	17840	0.000478011472275335	0.000224215246636771	3.928405e-01	6.850704e-01	hsa:7138,TNNT1,7138:down	http://amigo.geneontology.org/cgi-bin/amigo/term_details?term=GO:0031014
galactoside binding	Molecular Function	GO:0016936	1	4	2092	17840	0.000478011472275335	0.000224215246636771	3.928405e-01	6.850704e-01	hsa:3960,LGALS4,3960:up	http://amigo.geneontology.org/cgi-bin/amigo/term_details?term=GO:0016936
exo-alpha-(2->8)-sialidase activity	Molecular Function	GO:0052796	1	4	2092	17840	0.000478011472275335	0.000224215246636771	3.928405e-01	6.850704e-01	hsa:129807,NEU4,129807:up	http://amigo.geneontology.org/cgi-bin/amigo/term_details?term=GO:0052796
Lys48-specific deubiquitinase activity	Molecular Function	GO:1990380	1	4	2092	17840	0.000478011472275335	0.000224215246636771	3.928405e-01	6.850704e-01	hsa:55432,YOD1,55432:down	http://amigo.geneontology.org/cgi-bin/amigo/term_details?term=GO:1990380
ciliary neurotrophic factor receptor activity	Molecular Function	GO:0004897	1	4	2092	17840	0.000478011472275335	0.000224215246636771	3.928405e-01	6.850704e-01	hsa:3977,LIFR,3977:down	http://amigo.geneontology.org/cgi-bin/amigo/term_details?term=GO:0004897
cardiolipin binding	Molecular Function	GO:1901612	1	4	2092	17840	0.000478011472275335	0.000224215246636771	3.928405e-01	6.850704e-01	hsa:6121,RPE65,6121:down	http://amigo.geneontology.org/cgi-bin/amigo/term_details?term=GO:1901612
eukaryotic translation initiation factor 2alpha kinase activity	Molecular Function	GO:0004694	1	4	2092	17840	0.000478011472275335	0.000224215246636771	3.928405e-01	6.850704e-01	hsa:5610,EIF2AK2,5610:up	http://amigo.geneontology.org/cgi-bin/amigo/term_details?term=GO:0004694
DNA (cytosine-5-)-methyltransferase activity	Molecular Function	GO:0003886	1	4	2092	17840	0.000478011472275335	0.000224215246636771	3.928405e-01	6.850704e-01	hsa:1786,DNMT1,1786:up	http://amigo.geneontology.org/cgi-bin/amigo/term_details?term=GO:0003886
norepinephrine binding	Molecular Function	GO:0051380	1	4	2092	17840	0.000478011472275335	0.000224215246636771	3.928405e-01	6.850704e-01	hsa:154,ADRB2,154:down	http://amigo.geneontology.org/cgi-bin/amigo/term_details?term=GO:0051380
6-phosphofructo-2-kinase activity	Molecular Function	GO:0003873	1	4	2092	17840	0.000478011472275335	0.000224215246636771	3.928405e-01	6.850704e-01	hsa:5210,PFKFB4,5210:up	http://amigo.geneontology.org/cgi-bin/amigo/term_details?term=GO:0003873
dopamine transmembrane transporter activity	Molecular Function	GO:0005329	1	4	2092	17840	0.000478011472275335	0.000224215246636771	3.928405e-01	6.850704e-01	hsa:6582,SLC22A2,6582:down	http://amigo.geneontology.org/cgi-bin/amigo/term_details?term=GO:0005329
DNA primase activity	Molecular Function	GO:0003896	1	4	2092	17840	0.000478011472275335	0.000224215246636771	3.928405e-01	6.850704e-01	hsa:201973,PRIMPOL,201973:up	http://amigo.geneontology.org/cgi-bin/amigo/term_details?term=GO:0003896
oxo-acid-lyase activity	Molecular Function	GO:0016833	1	4	2092	17840	0.000478011472275335	0.000224215246636771	3.928405e-01	6.850704e-01	hsa:80896,NPL,80896:up	http://amigo.geneontology.org/cgi-bin/amigo/term_details?term=GO:0016833
uridine nucleotide receptor activity	Molecular Function	GO:0015065	1	4	2092	17840	0.000478011472275335	0.000224215246636771	3.928405e-01	6.850704e-01	hsa:9934,P2RY14,9934:down	http://amigo.geneontology.org/cgi-bin/amigo/term_details?term=GO:0015065
single-stranded DNA 3'-5' exodeoxyribonuclease activity	Molecular Function	GO:0008310	1	4	2092	17840	0.000478011472275335	0.000224215246636771	3.928405e-01	6.850704e-01	hsa:3669,ISG20,3669:up	http://amigo.geneontology.org/cgi-bin/amigo/term_details?term=GO:0008310
thrombospondin receptor activity	Molecular Function	GO:0070053	1	4	2092	17840	0.000478011472275335	0.000224215246636771	3.928405e-01	6.850704e-01	hsa:6385,SDC4,6385:down	http://amigo.geneontology.org/cgi-bin/amigo/term_details?term=GO:0070053
peptide YY receptor activity	Molecular Function	GO:0001601	1	4	2092	17840	0.000478011472275335	0.000224215246636771	3.928405e-01	6.850704e-01	hsa:4886,NPY1R,4886:down	http://amigo.geneontology.org/cgi-bin/amigo/term_details?term=GO:0001601
death effector domain binding	Molecular Function	GO:0035877	1	4	2092	17840	0.000478011472275335	0.000224215246636771	3.928405e-01	6.850704e-01	hsa:841,CASP8,841:up	http://amigo.geneontology.org/cgi-bin/amigo/term_details?term=GO:0035877
opsin binding	Molecular Function	GO:0002046	1	4	2092	17840	0.000478011472275335	0.000224215246636771	3.928405e-01	6.850704e-01	hsa:51332,SPTBN5,51332:up	http://amigo.geneontology.org/cgi-bin/amigo/term_details?term=GO:0002046
neurotrophin p75 receptor binding	Molecular Function	GO:0005166	1	4	2092	17840	0.000478011472275335	0.000224215246636771	3.928405e-01	6.850704e-01	hsa:4914,NTRK1,4914:up	http://amigo.geneontology.org/cgi-bin/amigo/term_details?term=GO:0005166
dehydroascorbic acid transporter activity	Molecular Function	GO:0033300	1	4	2092	17840	0.000478011472275335	0.000224215246636771	3.928405e-01	6.850704e-01	hsa:6515,SLC2A3,6515:up	http://amigo.geneontology.org/cgi-bin/amigo/term_details?term=GO:0033300
gamma-aminobutyric acid:sodium symporter activity	Molecular Function	GO:0005332	1	4	2092	17840	0.000478011472275335	0.000224215246636771	3.928405e-01	6.850704e-01	hsa:6539,SLC6A12,6539:up	http://amigo.geneontology.org/cgi-bin/amigo/term_details?term=GO:0005332
transcription factor recruiting transcription factor activity	Molecular Function	GO:0001134	1	4	2092	17840	0.000478011472275335	0.000224215246636771	3.928405e-01	6.850704e-01	hsa:9314,KLF4,9314:down	http://amigo.geneontology.org/cgi-bin/amigo/term_details?term=GO:0001134
N-acetylmuramoyl-L-alanine amidase activity	Molecular Function	GO:0008745	1	4	2092	17840	0.000478011472275335	0.000224215246636771	3.928405e-01	6.850704e-01	hsa:114771,PGLYRP3,114771:down	http://amigo.geneontology.org/cgi-bin/amigo/term_details?term=GO:0008745
1-phosphatidylinositol 4-kinase activity	Molecular Function	GO:0004430	1	4	2092	17840	0.000478011472275335	0.000224215246636771	3.928405e-01	6.850704e-01	hsa:5297,PI4KA,5297:up	http://amigo.geneontology.org/cgi-bin/amigo/term_details?term=GO:0004430
group III metabotropic glutamate receptor activity	Molecular Function	GO:0001642	1	4	2092	17840	0.000478011472275335	0.000224215246636771	3.928405e-01	6.850704e-01	hsa:2917,GRM7,2917:down	http://amigo.geneontology.org/cgi-bin/amigo/term_details?term=GO:0001642
exo-alpha-(2->3)-sialidase activity	Molecular Function	GO:0052794	1	4	2092	17840	0.000478011472275335	0.000224215246636771	3.928405e-01	6.850704e-01	hsa:129807,NEU4,129807:up	http://amigo.geneontology.org/cgi-bin/amigo/term_details?term=GO:0052794
chloride ion binding	Molecular Function	GO:0031404	1	4	2092	17840	0.000478011472275335	0.000224215246636771	3.928405e-01	6.850704e-01	hsa:9356,SLC22A6,9356:up	http://amigo.geneontology.org/cgi-bin/amigo/term_details?term=GO:0031404
phosphopyruvate hydratase activity	Molecular Function	GO:0004634	1	4	2092	17840	0.000478011472275335	0.000224215246636771	3.928405e-01	6.850704e-01	hsa:387712,ENO4,387712:down	http://amigo.geneontology.org/cgi-bin/amigo/term_details?term=GO:0004634
supercoiled DNA binding	Molecular Function	GO:0097100	1	4	2092	17840	0.000478011472275335	0.000224215246636771	3.928405e-01	6.850704e-01	hsa:3148,HMGB2,3148:up	http://amigo.geneontology.org/cgi-bin/amigo/term_details?term=GO:0097100
nicotinate-nucleotide adenylyltransferase activity	Molecular Function	GO:0004515	1	4	2092	17840	0.000478011472275335	0.000224215246636771	3.928405e-01	6.850704e-01	hsa:349565,NMNAT3,349565:down	http://amigo.geneontology.org/cgi-bin/amigo/term_details?term=GO:0004515
cytidylate kinase activity	Molecular Function	GO:0004127	1	4	2092	17840	0.000478011472275335	0.000224215246636771	3.928405e-01	6.850704e-01	hsa:129607,CMPK2,129607:up	http://amigo.geneontology.org/cgi-bin/amigo/term_details?term=GO:0004127
TRAIL binding	Molecular Function	GO:0045569	1	4	2092	17840	0.000478011472275335	0.000224215246636771	3.928405e-01	6.850704e-01	hsa:8795,TNFRSF10B,8795:up	http://amigo.geneontology.org/cgi-bin/amigo/term_details?term=GO:0045569
substrate-specific channel activity	Molecular Function	GO:0022838	52	426	2092	17840	0.0248565965583174	0.0238789237668161	4.001510e-01	6.965657e-01	hsa:27012,KCNV1,27012:down|hsa:89872,AQP10,89872:up|hsa:778,CACNA1F,778:up|hsa:3747,KCNC2,3747:down|hsa:89822,KCNK17,89822:up|hsa:7226,TRPM2,7226:up|hsa:2898,GRIK2,2898:down|hsa:2561,GABRB2,2561:down|hsa:3772,KCNJ15,3772:up|hsa:338440,ANO9,338440:down|hsa:2891,GRIA2,2891:down|hsa:1261,CNGA3,1261:down|hsa:1080,CFTR,1080:down|hsa:55107,ANO1,55107:down|hsa:3249,HPN,3249:up|hsa:83795,KCNK16,83795:up|…	http://amigo.geneontology.org/cgi-bin/amigo/term_details?term=GO:0022838
transcription corepressor activity	Molecular Function	GO:0003714	27	217	2092	17840	0.012906309751434	0.0121636771300448	4.018043e-01	6.992345e-01	hsa:50943,FOXP3,50943:up|hsa:7068,THRB,7068:down|hsa:51042,ZNF593,51042:up|hsa:4601,MXI1,4601:down|hsa:23051,ZHX3,23051:down|hsa:23741,EID1,23741:down|hsa:10413,YAP1,10413:down|hsa:3400,ID4,3400:down|hsa:166,AES,166:down|hsa:10608,MXD4,10608:down|hsa:10346,TRIM22,10346:up|hsa:79923,NANOG,79923:down|hsa:4781,NFIB,4781:down|hsa:55509,BATF3,55509:up|hsa:6497,SKI,6497:down|hsa:595,CCND1,595:down|hsa:…	http://amigo.geneontology.org/cgi-bin/amigo/term_details?term=GO:0003714
calcium-dependent protein binding	Molecular Function	GO:0048306	8	60	2092	17840	0.00382409177820268	0.00336322869955157	4.067613e-01	7.072258e-01	hsa:11075,STMN2,11075:up|hsa:6804,STX1A,6804:up|hsa:6403,SELP,6403:up|hsa:6286,S100P,6286:up|hsa:6548,SLC9A1,6548:up|hsa:6844,VAMP2,6844:down|hsa:90019,SYT8,90019:down|hsa:10747,MASP2,10747:up	http://amigo.geneontology.org/cgi-bin/amigo/term_details?term=GO:0048306
kinase binding	Molecular Function	GO:0019900	73	604	2092	17840	0.0348948374760994	0.0338565022421525	4.091619e-01	7.109745e-01	hsa:9134,CCNE2,9134:up|hsa:3455,IFNAR2,3455:up|hsa:50855,PARD6A,50855:down|hsa:2013,EMP2,2013:down|hsa:6497,SKI,6497:down|hsa:595,CCND1,595:down|hsa:8651,SOCS1,8651:up|hsa:6672,SP100,6672:up|hsa:9928,KIF14,9928:up|hsa:26960,NBEA,26960:down|hsa:1408,CRY2,1408:down|hsa:994,CDC25B,994:up|hsa:282973,JAKMIP3,282973:down|hsa:84985,FAM83A,84985:up|hsa:5347,PLK1,5347:up|hsa:842,CASP9,842:up|hsa:4914,NTRK…	http://amigo.geneontology.org/cgi-bin/amigo/term_details?term=GO:0019900
molecular_function	Molecular Function	GO:0003674	1866	15882	2092	17840	0.891969407265774	0.8902466367713	4.113646e-01	7.142351e-01	hsa:6712,SPTBN2,6712:down|hsa:89872,AQP10,89872:up|hsa:7803,PTP4A1,7803:up|hsa:8728,ADAM19,8728:up|hsa:10882,C1QL1,10882:down|hsa:27299,ADAMDEC1,27299:up|hsa:50855,PARD6A,50855:down|hsa:2898,GRIK2,2898:down|hsa:374454,KRT77,374454:down|hsa:56675,NRIP3,56675:up|hsa:25802,LMOD1,25802:down|hsa:2812,GP1BB,2812:down|hsa:2266,FGG,2266:down|hsa:6535,SLC6A8,6535:down|hsa:1178,CLC,1178:up|hsa:92196,DAPL1,…	http://amigo.geneontology.org/cgi-bin/amigo/term_details?term=GO:0003674
protein tyrosine/serine/threonine phosphatase activity	Molecular Function	GO:0008138	6	44	2092	17840	0.00286806883365201	0.00246636771300448	4.136152e-01	7.155552e-01	hsa:128853,DUSP15,128853:up|hsa:7803,PTP4A1,7803:up|hsa:11072,DUSP14,11072:down|hsa:1847,DUSP5,1847:up|hsa:338599,DUPD1,338599:up|hsa:1033,CDKN3,1033:up	http://amigo.geneontology.org/cgi-bin/amigo/term_details?term=GO:0008138
cyclic nucleotide binding	Molecular Function	GO:0030551	5	36	2092	17840	0.00239005736137667	0.00201793721973094	4.169057e-01	7.155552e-01	hsa:5144,PDE4D,5144:down|hsa:1261,CNGA3,1261:down|hsa:1267,CNP,1267:down|hsa:11069,RAPGEF4,11069:down|hsa:50940,PDE11A,50940:down	http://amigo.geneontology.org/cgi-bin/amigo/term_details?term=GO:0030551
oxygen transporter activity	Molecular Function	GO:0005344	2	12	2092	17840	0.000956022944550669	0.000672645739910314	4.193324e-01	7.155552e-01	hsa:3040,HBA2,3040:down|hsa:58157,NGB,58157:up	http://amigo.geneontology.org/cgi-bin/amigo/term_details?term=GO:0005344
cyclin-dependent protein serine/threonine kinase inhibitor activity	Molecular Function	GO:0004861	2	12	2092	17840	0.000956022944550669	0.000672645739910314	4.193324e-01	7.155552e-01	hsa:836,CASP3,836:up|hsa:1029,CDKN2A,1029:up	http://amigo.geneontology.org/cgi-bin/amigo/term_details?term=GO:0004861
misfolded protein binding	Molecular Function	GO:0051787	2	12	2092	17840	0.000956022944550669	0.000672645739910314	4.193324e-01	7.155552e-01	hsa:23753,SDF2L1,23753:up|hsa:4189,DNAJB9,4189:up	http://amigo.geneontology.org/cgi-bin/amigo/term_details?term=GO:0051787
monovalent cation:proton antiporter activity	Molecular Function	GO:0005451	2	12	2092	17840	0.000956022944550669	0.000672645739910314	4.193324e-01	7.155552e-01	hsa:6548,SLC9A1,6548:up|hsa:150159,SLC9B1,150159:down	http://amigo.geneontology.org/cgi-bin/amigo/term_details?term=GO:0005451
3'-5' DNA helicase activity	Molecular Function	GO:0043138	2	12	2092	17840	0.000956022944550669	0.000672645739910314	4.193324e-01	7.155552e-01	hsa:8318,CDC45,8318:up|hsa:641,BLM,641:up	http://amigo.geneontology.org/cgi-bin/amigo/term_details?term=GO:0043138
phosphotransferase activity, nitrogenous group as acceptor	Molecular Function	GO:0016775	2	12	2092	17840	0.000956022944550669	0.000672645739910314	4.193324e-01	7.155552e-01	hsa:1152,CKB,1152:down|hsa:3757,KCNH2,3757:up	http://amigo.geneontology.org/cgi-bin/amigo/term_details?term=GO:0016775
tau protein binding	Molecular Function	GO:0048156	2	12	2092	17840	0.000956022944550669	0.000672645739910314	4.193324e-01	7.155552e-01	hsa:6446,SGK1,6446:up|hsa:6622,SNCA,6622:down	http://amigo.geneontology.org/cgi-bin/amigo/term_details?term=GO:0048156
receptor inhibitor activity	Molecular Function	GO:0030547	2	12	2092	17840	0.000956022944550669	0.000672645739910314	4.193324e-01	7.155552e-01	hsa:66004,LYNX1,66004:down|hsa:6352,CCL5,6352:up	http://amigo.geneontology.org/cgi-bin/amigo/term_details?term=GO:0030547
C-C chemokine receptor activity	Molecular Function	GO:0016493	2	12	2092	17840	0.000956022944550669	0.000672645739910314	4.193324e-01	7.155552e-01	hsa:1233,CCR4,1233:up|hsa:1236,CCR7,1236:up	http://amigo.geneontology.org/cgi-bin/amigo/term_details?term=GO:0016493
peptidyl-proline dioxygenase activity	Molecular Function	GO:0031543	2	12	2092	17840	0.000956022944550669	0.000672645739910314	4.193324e-01	7.155552e-01	hsa:64714,PDIA2,64714:up|hsa:112399,EGLN3,112399:down	http://amigo.geneontology.org/cgi-bin/amigo/term_details?term=GO:0031543
histone acetyltransferase binding	Molecular Function	GO:0035035	4	28	2092	17840	0.00191204588910134	0.0015695067264574	4.197919e-01	7.155552e-01	hsa:50943,FOXP3,50943:up|hsa:23741,EID1,23741:down|hsa:3091,HIF1A,3091:up|hsa:93649,MYOCD,93649:down	http://amigo.geneontology.org/cgi-bin/amigo/term_details?term=GO:0035035
calmodulin-dependent protein kinase activity	Molecular Function	GO:0004683	4	28	2092	17840	0.00191204588910134	0.0015695067264574	4.197919e-01	7.155552e-01	hsa:57172,CAMK1G,57172:up|hsa:57118,CAMK1D,57118:down|hsa:3706,ITPKA,3706:up|hsa:29904,EEF2K,29904:down	http://amigo.geneontology.org/cgi-bin/amigo/term_details?term=GO:0004683
phosphatidylinositol-3,4-bisphosphate binding	Molecular Function	GO:0043325	3	20	2092	17840	0.001434034416826	0.00112107623318386	4.215192e-01	7.155552e-01	hsa:728113,ANXA8L1,728113:down|hsa:59338,PLEKHA1,59338:down|hsa:5897,RAG2,5897:down	http://amigo.geneontology.org/cgi-bin/amigo/term_details?term=GO:0043325
cofactor transporter activity	Molecular Function	GO:0051184	3	20	2092	17840	0.001434034416826	0.00112107623318386	4.215192e-01	7.155552e-01	hsa:6535,SLC6A8,6535:down|hsa:284439,SLC25A42,284439:up|hsa:55652,SLC48A1,55652:down	http://amigo.geneontology.org/cgi-bin/amigo/term_details?term=GO:0051184
ATPase activity	Molecular Function	GO:0016887	50	413	2092	17840	0.0239005736137667	0.0231502242152466	4.270824e-01	7.247540e-01	hsa:4622,MYH4,4622:down|hsa:91694,LONRF1,91694:down|hsa:538,ATP7A,538:down|hsa:4175,MCM6,4175:up|hsa:1663,DDX11,1663:up|hsa:70,ACTC1,70:down|hsa:10079,ATP9A,10079:down|hsa:9914,ATP2C2,9914:down|hsa:6890,TAP1,6890:up|hsa:53904,MYO3A,53904:down|hsa:11004,KIF2C,11004:up|hsa:6596,HLTF,6596:up|hsa:641,BLM,641:up|hsa:1080,CFTR,1080:down|hsa:26038,CHD5,26038:up|hsa:3833,KIFC1,3833:up|hsa:401720,FIGNL2,4…	http://amigo.geneontology.org/cgi-bin/amigo/term_details?term=GO:0016887
RNA polymerase II transcription factor binding transcription factor activity involved in negative regulation of transcription	Molecular Function	GO:0001191	11	86	2092	17840	0.00525812619502868	0.00482062780269058	4.280731e-01	7.258332e-01	hsa:3670,ISL1,3670:down|hsa:163732,CITED4,163732:down|hsa:83881,MIXL1,83881:up|hsa:9314,KLF4,9314:down|hsa:5307,PITX1,5307:up|hsa:5453,POU3F1,5453:down|hsa:6663,SOX10,6663:down|hsa:27063,ANKRD1,27063:down|hsa:93649,MYOCD,93649:down|hsa:4781,NFIB,4781:down|hsa:116931,MED12L,116931:up	http://amigo.geneontology.org/cgi-bin/amigo/term_details?term=GO:0001191
cation channel activity	Molecular Function	GO:0005261	36	296	2092	17840	0.017208413001912	0.0165919282511211	4.341416e-01	7.339802e-01	hsa:27012,KCNV1,27012:down|hsa:778,CACNA1F,778:up|hsa:3747,KCNC2,3747:down|hsa:89822,KCNK17,89822:up|hsa:7226,TRPM2,7226:up|hsa:3772,KCNJ15,3772:up|hsa:1261,CNGA3,1261:down|hsa:55107,ANO1,55107:down|hsa:3249,HPN,3249:up|hsa:83795,KCNK16,83795:up|hsa:27094,KCNMB3,27094:up|hsa:84876,ORAI1,84876:down|hsa:2903,GRIN2A,2903:down|hsa:6332,SCN7A,6332:down|hsa:3738,KCNA3,3738:up|hsa:8911,CACNA1I,8911:up|h…	http://amigo.geneontology.org/cgi-bin/amigo/term_details?term=GO:0005261
ion channel activity	Molecular Function	GO:0005216	50	414	2092	17840	0.0239005736137667	0.0232062780269058	4.342437e-01	7.339802e-01	hsa:27012,KCNV1,27012:down|hsa:778,CACNA1F,778:up|hsa:3747,KCNC2,3747:down|hsa:89822,KCNK17,89822:up|hsa:7226,TRPM2,7226:up|hsa:2898,GRIK2,2898:down|hsa:2561,GABRB2,2561:down|hsa:3772,KCNJ15,3772:up|hsa:338440,ANO9,338440:down|hsa:2891,GRIA2,2891:down|hsa:1261,CNGA3,1261:down|hsa:1080,CFTR,1080:down|hsa:55107,ANO1,55107:down|hsa:3249,HPN,3249:up|hsa:83795,KCNK16,83795:up|hsa:27094,KCNMB3,27094:up…	http://amigo.geneontology.org/cgi-bin/amigo/term_details?term=GO:0005216
scaffold protein binding	Molecular Function	GO:0097110	6	45	2092	17840	0.00286806883365201	0.00252242152466368	4.354313e-01	7.339802e-01	hsa:5144,PDE4D,5144:down|hsa:5028,P2RY1,5028:down|hsa:841,CASP8,841:up|hsa:3757,KCNH2,3757:up|hsa:1832,DSP,1832:down|hsa:4038,LRP4,4038:down	http://amigo.geneontology.org/cgi-bin/amigo/term_details?term=GO:0097110
oxidoreductase activity, acting on the aldehyde or oxo group of donors	Molecular Function	GO:0016903	6	45	2092	17840	0.00286806883365201	0.00252242152466368	4.354313e-01	7.339802e-01	hsa:231,AKR1B1,231:up|hsa:501,ALDH7A1,501:down|hsa:217,ALDH2,217:down|hsa:224,ALDH3A2,224:down|hsa:57016,AKR1B10,57016:up|hsa:55753,OGDHL,55753:up	http://amigo.geneontology.org/cgi-bin/amigo/term_details?term=GO:0016903
voltage-gated channel activity	Molecular Function	GO:0022832	23	187	2092	17840	0.0109942638623327	0.0104820627802691	4.369737e-01	7.339802e-01	hsa:27012,KCNV1,27012:down|hsa:778,CACNA1F,778:up|hsa:3747,KCNC2,3747:down|hsa:89822,KCNK17,89822:up|hsa:157855,KCNU1,157855:down|hsa:3772,KCNJ15,3772:up|hsa:259232,NALCN,259232:down|hsa:3752,KCND3,3752:down|hsa:1261,CNGA3,1261:down|hsa:3757,KCNH2,3757:up|hsa:55107,ANO1,55107:down|hsa:3785,KCNQ2,3785:down|hsa:3750,KCND1,3750:up|hsa:3775,KCNK1,3775:up|hsa:2917,GRM7,2917:down|hsa:83795,KCNK16,83795…	http://amigo.geneontology.org/cgi-bin/amigo/term_details?term=GO:0022832
voltage-gated ion channel activity	Molecular Function	GO:0005244	23	187	2092	17840	0.0109942638623327	0.0104820627802691	4.369737e-01	7.339802e-01	hsa:27012,KCNV1,27012:down|hsa:778,CACNA1F,778:up|hsa:3747,KCNC2,3747:down|hsa:89822,KCNK17,89822:up|hsa:157855,KCNU1,157855:down|hsa:3772,KCNJ15,3772:up|hsa:259232,NALCN,259232:down|hsa:3752,KCND3,3752:down|hsa:1261,CNGA3,1261:down|hsa:3757,KCNH2,3757:up|hsa:55107,ANO1,55107:down|hsa:3785,KCNQ2,3785:down|hsa:3750,KCND1,3750:up|hsa:3775,KCNK1,3775:up|hsa:2917,GRM7,2917:down|hsa:83795,KCNK16,83795…	http://amigo.geneontology.org/cgi-bin/amigo/term_details?term=GO:0005244
enzyme binding	Molecular Function	GO:0019899	204	1720	2092	17840	0.0975143403441683	0.0964125560538117	4.402858e-01	7.339802e-01	hsa:23086,EXPH5,23086:down|hsa:116154,PHACTR3,116154:up|hsa:836,CASP3,836:up|hsa:3640,INSL3,3640:up|hsa:50855,PARD6A,50855:down|hsa:2898,GRIK2,2898:down|hsa:6256,RXRA,6256:down|hsa:2177,FANCD2,2177:up|hsa:10859,LILRB1,10859:up|hsa:6596,HLTF,6596:up|hsa:23002,DAAM1,23002:down|hsa:6497,SKI,6497:down|hsa:8329,HIST1H2AI,8329:up|hsa:8764,TNFRSF14,8764:up|hsa:22925,PLA2R1,22925:down|hsa:29089,UBE2T,290…	http://amigo.geneontology.org/cgi-bin/amigo/term_details?term=GO:0019899
sodium channel activity	Molecular Function	GO:0005272	5	37	2092	17840	0.00239005736137667	0.00207399103139013	4.410616e-01	7.339802e-01	hsa:259232,NALCN,259232:down|hsa:55515,ASIC4,55515:up|hsa:7226,TRPM2,7226:up|hsa:3775,KCNK1,3775:up|hsa:6332,SCN7A,6332:down	http://amigo.geneontology.org/cgi-bin/amigo/term_details?term=GO:0005272
anion:anion antiporter activity	Molecular Function	GO:0015301	5	37	2092	17840	0.00239005736137667	0.00207399103139013	4.410616e-01	7.339802e-01	hsa:9497,SLC4A7,9497:up|hsa:54020,SLC37A1,54020:down|hsa:9498,SLC4A8,9498:up|hsa:83697,SLC4A9,83697:up|hsa:9356,SLC22A6,9356:up	http://amigo.geneontology.org/cgi-bin/amigo/term_details?term=GO:0015301
nucleoside-triphosphatase activity	Molecular Function	GO:0017111	87	729	2092	17840	0.0415869980879541	0.0408632286995516	4.471906e-01	7.339802e-01	hsa:4622,MYH4,4622:down|hsa:51552,RAB14,51552:down|hsa:538,ATP7A,538:down|hsa:10383,TUBB4B,10383:down|hsa:9914,ATP2C2,9914:down|hsa:6890,TAP1,6890:up|hsa:11004,KIF2C,11004:up|hsa:6596,HLTF,6596:up|hsa:254394,MCM9,254394:down|hsa:91351,DDX60L,91351:up|hsa:3833,KIFC1,3833:up|hsa:85441,HELZ2,85441:up|hsa:26154,ABCA12,26154:down|hsa:368,ABCC6,368:up|hsa:1768,DNAH6,1768:down|hsa:9928,KIF14,9928:up|hsa…	http://amigo.geneontology.org/cgi-bin/amigo/term_details?term=GO:0017111
actinin binding	Molecular Function	GO:0042805	4	29	2092	17840	0.00191204588910134	0.00162556053811659	4.472165e-01	7.339802e-01	hsa:171024,SYNPO2,171024:down|hsa:9223,MAGI1,9223:down|hsa:129446,XIRP2,129446:down|hsa:64236,PDLIM2,64236:down	http://amigo.geneontology.org/cgi-bin/amigo/term_details?term=GO:0042805
SH2 domain binding	Molecular Function	GO:0042169	4	29	2092	17840	0.00191204588910134	0.00162556053811659	4.472165e-01	7.339802e-01	hsa:10859,LILRB1,10859:up|hsa:9143,SYNGR3,9143:up|hsa:202559,KHDRBS2,202559:down|hsa:3932,LCK,3932:up	http://amigo.geneontology.org/cgi-bin/amigo/term_details?term=GO:0042169
enhancer sequence-specific DNA binding	Molecular Function	GO:0001158	10	79	2092	17840	0.00478011472275335	0.00442825112107623	4.494263e-01	7.339802e-01	hsa:57459,GATAD2B,57459:down|hsa:3670,ISL1,3670:down|hsa:170302,ARX,170302:up|hsa:7704,ZBTB16,7704:down|hsa:83881,MIXL1,83881:up|hsa:7494,XBP1,7494:up|hsa:2625,GATA3,2625:down|hsa:3148,HMGB2,3148:up|hsa:6663,SOX10,6663:down|hsa:5457,POU4F1,5457:up	http://amigo.geneontology.org/cgi-bin/amigo/term_details?term=GO:0001158
L-amino acid transmembrane transporter activity	Molecular Function	GO:0015179	7	54	2092	17840	0.00334608030592734	0.00302690582959641	4.501721e-01	7.339802e-01	hsa:6534,SLC6A7,6534:up|hsa:157724,SLC7A13,157724:down|hsa:6536,SLC6A9,6536:down|hsa:124935,SLC43A2,124935:up|hsa:4948,OCA2,4948:down|hsa:10955,SERINC3,10955:down|hsa:8140,SLC7A5,8140:up	http://amigo.geneontology.org/cgi-bin/amigo/term_details?term=GO:0015179
protein kinase activity	Molecular Function	GO:0004672	75	628	2092	17840	0.0358508604206501	0.0352017937219731	4.510107e-01	7.339802e-01	hsa:4052,LTBP1,4052:up|hsa:685,BTC,685:down|hsa:4882,NPR2,4882:down|hsa:2043,EPHA4,2043:down|hsa:57172,CAMK1G,57172:up|hsa:9542,NRG2,9542:down|hsa:4916,NTRK3,4916:down|hsa:57118,CAMK1D,57118:down|hsa:6352,CCL5,6352:up|hsa:29904,EEF2K,29904:down|hsa:595,CCND1,595:down|hsa:27,ABL2,27:up|hsa:5610,EIF2AK2,5610:up|hsa:7049,TGFBR3,7049:down|hsa:124923,SGK494,124923:up|hsa:11064,CNTRL,11064:up|hsa:83694…	http://amigo.geneontology.org/cgi-bin/amigo/term_details?term=GO:0004672
phosphorus-oxygen lyase activity	Molecular Function	GO:0016849	3	21	2092	17840	0.001434034416826	0.00117713004484305	4.539886e-01	7.339802e-01	hsa:952,CD38,952:up|hsa:3000,GUCY2D,3000:up|hsa:4882,NPR2,4882:down	http://amigo.geneontology.org/cgi-bin/amigo/term_details?term=GO:0016849
pattern binding	Molecular Function	GO:0001871	3	21	2092	17840	0.001434034416826	0.00117713004484305	4.539886e-01	7.339802e-01	hsa:56241,SUSD2,56241:down|hsa:27283,TINAG,27283:down|hsa:8909,ENDOU,8909:down	http://amigo.geneontology.org/cgi-bin/amigo/term_details?term=GO:0001871
intramolecular oxidoreductase activity, transposing S-S bonds	Molecular Function	GO:0016864	3	21	2092	17840	0.001434034416826	0.00117713004484305	4.539886e-01	7.339802e-01	hsa:64714,PDIA2,64714:up|hsa:51061,TXNDC11,51061:up|hsa:81567,TXNDC5,81567:up	http://amigo.geneontology.org/cgi-bin/amigo/term_details?term=GO:0016864
monosaccharide transmembrane transporter activity	Molecular Function	GO:0015145	3	21	2092	17840	0.001434034416826	0.00117713004484305	4.539886e-01	7.339802e-01	hsa:6515,SLC2A3,6515:up|hsa:11182,SLC2A6,11182:up|hsa:6518,SLC2A5,6518:up	http://amigo.geneontology.org/cgi-bin/amigo/term_details?term=GO:0015145
polysaccharide binding	Molecular Function	GO:0030247	3	21	2092	17840	0.001434034416826	0.00117713004484305	4.539886e-01	7.339802e-01	hsa:56241,SUSD2,56241:down|hsa:27283,TINAG,27283:down|hsa:8909,ENDOU,8909:down	http://amigo.geneontology.org/cgi-bin/amigo/term_details?term=GO:0030247
calcium-dependent cysteine-type endopeptidase activity	Molecular Function	GO:0004198	3	21	2092	17840	0.001434034416826	0.00117713004484305	4.539886e-01	7.339802e-01	hsa:11131,CAPN11,11131:up|hsa:147968,CAPN12,147968:up|hsa:84290,CAPNS2,84290:down	http://amigo.geneontology.org/cgi-bin/amigo/term_details?term=GO:0004198
sialyltransferase activity	Molecular Function	GO:0008373	3	21	2092	17840	0.001434034416826	0.00117713004484305	4.539886e-01	7.339802e-01	hsa:27090,ST6GALNAC4,27090:up|hsa:8869,ST3GAL5,8869:up|hsa:30815,ST6GALNAC6,30815:up	http://amigo.geneontology.org/cgi-bin/amigo/term_details?term=GO:0008373
protein disulfide isomerase activity	Molecular Function	GO:0003756	3	21	2092	17840	0.001434034416826	0.00117713004484305	4.539886e-01	7.339802e-01	hsa:64714,PDIA2,64714:up|hsa:51061,TXNDC11,51061:up|hsa:81567,TXNDC5,81567:up	http://amigo.geneontology.org/cgi-bin/amigo/term_details?term=GO:0003756
antiporter activity	Molecular Function	GO:0015297	11	88	2092	17840	0.00525812619502868	0.00493273542600897	4.593051e-01	7.339802e-01	hsa:6556,SLC11A1,6556:up|hsa:54020,SLC37A1,54020:down|hsa:9498,SLC4A8,9498:up|hsa:83697,SLC4A9,83697:up|hsa:8140,SLC7A5,8140:up|hsa:6548,SLC9A1,6548:up|hsa:157724,SLC7A13,157724:down|hsa:9497,SLC4A7,9497:up|hsa:6583,SLC22A4,6583:up|hsa:150159,SLC9B1,150159:down|hsa:9356,SLC22A6,9356:up	http://amigo.geneontology.org/cgi-bin/amigo/term_details?term=GO:0015297
carbonate dehydratase activity	Molecular Function	GO:0004089	2	13	2092	17840	0.000956022944550669	0.000728699551569507	4.611950e-01	7.339802e-01	hsa:377677,CA13,377677:down|hsa:761,CA3,761:down	http://amigo.geneontology.org/cgi-bin/amigo/term_details?term=GO:0004089
proteasome binding	Molecular Function	GO:0070628	2	13	2092	17840	0.000956022944550669	0.000728699551569507	4.611950e-01	7.339802e-01	hsa:10537,UBD,10537:up|hsa:3300,DNAJB2,3300:down	http://amigo.geneontology.org/cgi-bin/amigo/term_details?term=GO:0070628
MAP kinase tyrosine/serine/threonine phosphatase activity	Molecular Function	GO:0017017	2	13	2092	17840	0.000956022944550669	0.000728699551569507	4.611950e-01	7.339802e-01	hsa:11072,DUSP14,11072:down|hsa:1847,DUSP5,1847:up	http://amigo.geneontology.org/cgi-bin/amigo/term_details?term=GO:0017017
water transmembrane transporter activity	Molecular Function	GO:0005372	2	13	2092	17840	0.000956022944550669	0.000728699551569507	4.611950e-01	7.339802e-01	hsa:89872,AQP10,89872:up|hsa:6563,SLC14A1,6563:down	http://amigo.geneontology.org/cgi-bin/amigo/term_details?term=GO:0005372
actin-dependent ATPase activity	Molecular Function	GO:0030898	2	13	2092	17840	0.000956022944550669	0.000728699551569507	4.611950e-01	7.339802e-01	hsa:4624,MYH6,4624:down|hsa:53904,MYO3A,53904:down	http://amigo.geneontology.org/cgi-bin/amigo/term_details?term=GO:0030898
single-stranded DNA-dependent ATPase activity	Molecular Function	GO:0043142	2	13	2092	17840	0.000956022944550669	0.000728699551569507	4.611950e-01	7.339802e-01	hsa:80119,PIF1,80119:up|hsa:92797,HELB,92797:up	http://amigo.geneontology.org/cgi-bin/amigo/term_details?term=GO:0043142
MHC class II protein binding	Molecular Function	GO:0042289	1	5	2092	17840	0.000478011472275335	0.000280269058295964	4.640547e-01	7.339802e-01	hsa:3902,LAG3,3902:up	http://amigo.geneontology.org/cgi-bin/amigo/term_details?term=GO:0042289
endogenous lipid antigen binding	Molecular Function	GO:0030883	1	5	2092	17840	0.000478011472275335	0.000280269058295964	4.640547e-01	7.339802e-01	hsa:909,CD1A,909:down	http://amigo.geneontology.org/cgi-bin/amigo/term_details?term=GO:0030883
oxidoreductase activity, acting on superoxide radicals as acceptor	Molecular Function	GO:0016721	1	5	2092	17840	0.000478011472275335	0.000280269058295964	4.640547e-01	7.339802e-01	hsa:6648,SOD2,6648:up	http://amigo.geneontology.org/cgi-bin/amigo/term_details?term=GO:0016721
1-acylglycerophosphocholine O-acyltransferase activity	Molecular Function	GO:0047184	1	5	2092	17840	0.000478011472275335	0.000280269058295964	4.640547e-01	7.339802e-01	hsa:79888,LPCAT1,79888:up	http://amigo.geneontology.org/cgi-bin/amigo/term_details?term=GO:0047184
interleukin-12 receptor binding	Molecular Function	GO:0005143	1	5	2092	17840	0.000478011472275335	0.000280269058295964	4.640547e-01	7.339802e-01	hsa:3593,IL12B,3593:down	http://amigo.geneontology.org/cgi-bin/amigo/term_details?term=GO:0005143
coenzyme transporter activity	Molecular Function	GO:0051185	1	5	2092	17840	0.000478011472275335	0.000280269058295964	4.640547e-01	7.339802e-01	hsa:284439,SLC25A42,284439:up	http://amigo.geneontology.org/cgi-bin/amigo/term_details?term=GO:0051185
neuregulin binding	Molecular Function	GO:0038132	1	5	2092	17840	0.000478011472275335	0.000280269058295964	4.640547e-01	7.339802e-01	hsa:2065,ERBB3,2065:down	http://amigo.geneontology.org/cgi-bin/amigo/term_details?term=GO:0038132
interleukin-2 receptor binding	Molecular Function	GO:0005134	1	5	2092	17840	0.000478011472275335	0.000280269058295964	4.640547e-01	7.339802e-01	hsa:2625,GATA3,2625:down	http://amigo.geneontology.org/cgi-bin/amigo/term_details?term=GO:0005134
extracellular-glycine-gated ion channel activity	Molecular Function	GO:0016933	1	5	2092	17840	0.000478011472275335	0.000280269058295964	4.640547e-01	7.339802e-01	hsa:8001,GLRA3,8001:down	http://amigo.geneontology.org/cgi-bin/amigo/term_details?term=GO:0016933
phosphatidylglycerol binding	Molecular Function	GO:1901611	1	5	2092	17840	0.000478011472275335	0.000280269058295964	4.640547e-01	7.339802e-01	hsa:6121,RPE65,6121:down	http://amigo.geneontology.org/cgi-bin/amigo/term_details?term=GO:1901611
inositol-1,3,4,5,6-pentakisphosphate kinase activity	Molecular Function	GO:0000827	1	5	2092	17840	0.000478011472275335	0.000280269058295964	4.640547e-01	7.339802e-01	hsa:51447,IP6K2,51447:down	http://amigo.geneontology.org/cgi-bin/amigo/term_details?term=GO:0000827
collagen binding involved in cell-matrix adhesion	Molecular Function	GO:0098639	1	5	2092	17840	0.000478011472275335	0.000280269058295964	4.640547e-01	7.339802e-01	hsa:3673,ITGA2,3673:down	http://amigo.geneontology.org/cgi-bin/amigo/term_details?term=GO:0098639
inositol hexakisphosphate 1-kinase activity	Molecular Function	GO:0052723	1	5	2092	17840	0.000478011472275335	0.000280269058295964	4.640547e-01	7.339802e-01	hsa:51447,IP6K2,51447:down	http://amigo.geneontology.org/cgi-bin/amigo/term_details?term=GO:0052723
superoxide-generating NADPH oxidase activator activity	Molecular Function	GO:0016176	1	5	2092	17840	0.000478011472275335	0.000280269058295964	4.640547e-01	7.339802e-01	hsa:4689,NCF4,4689:up	http://amigo.geneontology.org/cgi-bin/amigo/term_details?term=GO:0016176
transferase activity, transferring acyl groups, acyl groups converted into alkyl on transfer	Molecular Function	GO:0046912	1	5	2092	17840	0.000478011472275335	0.000280269058295964	4.640547e-01	7.339802e-01	hsa:3157,HMGCS1,3157:down	http://amigo.geneontology.org/cgi-bin/amigo/term_details?term=GO:0046912
kainate selective glutamate receptor activity	Molecular Function	GO:0015277	1	5	2092	17840	0.000478011472275335	0.000280269058295964	4.640547e-01	7.339802e-01	hsa:2898,GRIK2,2898:down	http://amigo.geneontology.org/cgi-bin/amigo/term_details?term=GO:0015277
superoxide dismutase activity	Molecular Function	GO:0004784	1	5	2092	17840	0.000478011472275335	0.000280269058295964	4.640547e-01	7.339802e-01	hsa:6648,SOD2,6648:up	http://amigo.geneontology.org/cgi-bin/amigo/term_details?term=GO:0004784
leukotriene receptor activity	Molecular Function	GO:0004974	1	5	2092	17840	0.000478011472275335	0.000280269058295964	4.640547e-01	7.339802e-01	hsa:84539,MCHR2,84539:down	http://amigo.geneontology.org/cgi-bin/amigo/term_details?term=GO:0004974
type 2 fibroblast growth factor receptor binding	Molecular Function	GO:0005111	1	5	2092	17840	0.000478011472275335	0.000280269058295964	4.640547e-01	7.339802e-01	hsa:2252,FGF7,2252:down	http://amigo.geneontology.org/cgi-bin/amigo/term_details?term=GO:0005111
epoxide hydrolase activity	Molecular Function	GO:0004301	1	5	2092	17840	0.000478011472275335	0.000280269058295964	4.640547e-01	7.339802e-01	hsa:2053,EPHX2,2053:down	http://amigo.geneontology.org/cgi-bin/amigo/term_details?term=GO:0004301
thyroid hormone receptor coactivator activity	Molecular Function	GO:0030375	1	5	2092	17840	0.000478011472275335	0.000280269058295964	4.640547e-01	7.339802e-01	hsa:88,ACTN2,88:down	http://amigo.geneontology.org/cgi-bin/amigo/term_details?term=GO:0030375
T cell receptor binding	Molecular Function	GO:0042608	1	5	2092	17840	0.000478011472275335	0.000280269058295964	4.640547e-01	7.339802e-01	hsa:54869,EPS8L1,54869:down	http://amigo.geneontology.org/cgi-bin/amigo/term_details?term=GO:0042608
thioredoxin peroxidase activity	Molecular Function	GO:0008379	1	5	2092	17840	0.000478011472275335	0.000280269058295964	4.640547e-01	7.339802e-01	hsa:10549,PRDX4,10549:up	http://amigo.geneontology.org/cgi-bin/amigo/term_details?term=GO:0008379
C-X3-C chemokine binding	Molecular Function	GO:0019960	1	5	2092	17840	0.000478011472275335	0.000280269058295964	4.640547e-01	7.339802e-01	hsa:3676,ITGA4,3676:up	http://amigo.geneontology.org/cgi-bin/amigo/term_details?term=GO:0019960
extracellular matrix structural constituent conferring compression resistance	Molecular Function	GO:0030021	1	5	2092	17840	0.000478011472275335	0.000280269058295964	4.640547e-01	7.339802e-01	hsa:7286,TUFT1,7286:down	http://amigo.geneontology.org/cgi-bin/amigo/term_details?term=GO:0030021
ubiquitin activating enzyme activity	Molecular Function	GO:0004839	1	5	2092	17840	0.000478011472275335	0.000280269058295964	4.640547e-01	7.339802e-01	hsa:7318,UBA7,7318:up	http://amigo.geneontology.org/cgi-bin/amigo/term_details?term=GO:0004839
copper chaperone activity	Molecular Function	GO:0016531	1	5	2092	17840	0.000478011472275335	0.000280269058295964	4.640547e-01	7.339802e-01	hsa:538,ATP7A,538:down	http://amigo.geneontology.org/cgi-bin/amigo/term_details?term=GO:0016531
structural constituent of myelin sheath	Molecular Function	GO:0019911	1	5	2092	17840	0.000478011472275335	0.000280269058295964	4.640547e-01	7.339802e-01	hsa:4155,MBP,4155:down	http://amigo.geneontology.org/cgi-bin/amigo/term_details?term=GO:0019911
telethonin binding	Molecular Function	GO:0031433	1	5	2092	17840	0.000478011472275335	0.000280269058295964	4.640547e-01	7.339802e-01	hsa:51778,MYOZ2,51778:down	http://amigo.geneontology.org/cgi-bin/amigo/term_details?term=GO:0031433
gamma-aminobutyric acid transmembrane transporter activity	Molecular Function	GO:0015185	1	5	2092	17840	0.000478011472275335	0.000280269058295964	4.640547e-01	7.339802e-01	hsa:6539,SLC6A12,6539:up	http://amigo.geneontology.org/cgi-bin/amigo/term_details?term=GO:0015185
diacylglycerol O-acyltransferase activity	Molecular Function	GO:0004144	1	5	2092	17840	0.000478011472275335	0.000280269058295964	4.640547e-01	7.339802e-01	hsa:84649,DGAT2,84649:down	http://amigo.geneontology.org/cgi-bin/amigo/term_details?term=GO:0004144
phosphatidic acid transporter activity	Molecular Function	GO:1990050	1	5	2092	17840	0.000478011472275335	0.000280269058295964	4.640547e-01	7.339802e-01	hsa:10650,PRELID3A,10650:up	http://amigo.geneontology.org/cgi-bin/amigo/term_details?term=GO:1990050
estrogen receptor activity	Molecular Function	GO:0030284	1	5	2092	17840	0.000478011472275335	0.000280269058295964	4.640547e-01	7.339802e-01	hsa:51176,LEF1,51176:up	http://amigo.geneontology.org/cgi-bin/amigo/term_details?term=GO:0030284
glucuronosyl-N-acetylgalactosaminyl-proteoglycan 4-beta-N-acetylgalactosaminyltransferase activity	Molecular Function	GO:0047238	1	5	2092	17840	0.000478011472275335	0.000280269058295964	4.640547e-01	7.339802e-01	hsa:55790,CSGALNACT1,55790:up	http://amigo.geneontology.org/cgi-bin/amigo/term_details?term=GO:0047238
thyroid hormone transmembrane transporter activity	Molecular Function	GO:0015349	1	5	2092	17840	0.000478011472275335	0.000280269058295964	4.640547e-01	7.339802e-01	hsa:117247,SLC16A10,117247:down	http://amigo.geneontology.org/cgi-bin/amigo/term_details?term=GO:0015349
CCR5 chemokine receptor binding	Molecular Function	GO:0031730	1	5	2092	17840	0.000478011472275335	0.000280269058295964	4.640547e-01	7.339802e-01	hsa:6352,CCL5,6352:up	http://amigo.geneontology.org/cgi-bin/amigo/term_details?term=GO:0031730
NFAT protein binding	Molecular Function	GO:0051525	1	5	2092	17840	0.000478011472275335	0.000280269058295964	4.640547e-01	7.339802e-01	hsa:50943,FOXP3,50943:up	http://amigo.geneontology.org/cgi-bin/amigo/term_details?term=GO:0051525
fructose-2,6-bisphosphate 2-phosphatase activity	Molecular Function	GO:0004331	1	5	2092	17840	0.000478011472275335	0.000280269058295964	4.640547e-01	7.339802e-01	hsa:5210,PFKFB4,5210:up	http://amigo.geneontology.org/cgi-bin/amigo/term_details?term=GO:0004331
exogenous lipid antigen binding	Molecular Function	GO:0030884	1	5	2092	17840	0.000478011472275335	0.000280269058295964	4.640547e-01	7.339802e-01	hsa:909,CD1A,909:down	http://amigo.geneontology.org/cgi-bin/amigo/term_details?term=GO:0030884
xenobiotic-transporting ATPase activity	Molecular Function	GO:0008559	1	5	2092	17840	0.000478011472275335	0.000280269058295964	4.640547e-01	7.339802e-01	hsa:340273,ABCB5,340273:down	http://amigo.geneontology.org/cgi-bin/amigo/term_details?term=GO:0008559
nucleoside phosphate kinase activity	Molecular Function	GO:0050145	1	5	2092	17840	0.000478011472275335	0.000280269058295964	4.640547e-01	7.339802e-01	hsa:205,AK4,205:down	http://amigo.geneontology.org/cgi-bin/amigo/term_details?term=GO:0050145
structural constituent of tooth enamel	Molecular Function	GO:0030345	1	5	2092	17840	0.000478011472275335	0.000280269058295964	4.640547e-01	7.339802e-01	hsa:7286,TUFT1,7286:down	http://amigo.geneontology.org/cgi-bin/amigo/term_details?term=GO:0030345
inositol hexakisphosphate kinase activity	Molecular Function	GO:0000828	1	5	2092	17840	0.000478011472275335	0.000280269058295964	4.640547e-01	7.339802e-01	hsa:51447,IP6K2,51447:down	http://amigo.geneontology.org/cgi-bin/amigo/term_details?term=GO:0000828
insulin binding	Molecular Function	GO:0043559	1	5	2092	17840	0.000478011472275335	0.000280269058295964	4.640547e-01	7.339802e-01	hsa:3416,IDE,3416:down	http://amigo.geneontology.org/cgi-bin/amigo/term_details?term=GO:0043559
inositol-polyphosphate 5-phosphatase activity	Molecular Function	GO:0004445	1	5	2092	17840	0.000478011472275335	0.000280269058295964	4.640547e-01	7.339802e-01	hsa:3632,INPP5A,3632:down	http://amigo.geneontology.org/cgi-bin/amigo/term_details?term=GO:0004445
inositol hexakisphosphate 5-kinase activity	Molecular Function	GO:0000832	1	5	2092	17840	0.000478011472275335	0.000280269058295964	4.640547e-01	7.339802e-01	hsa:51447,IP6K2,51447:down	http://amigo.geneontology.org/cgi-bin/amigo/term_details?term=GO:0000832
lipid antigen binding	Molecular Function	GO:0030882	1	5	2092	17840	0.000478011472275335	0.000280269058295964	4.640547e-01	7.339802e-01	hsa:909,CD1A,909:down	http://amigo.geneontology.org/cgi-bin/amigo/term_details?term=GO:0030882
four-way junction helicase activity	Molecular Function	GO:0009378	1	5	2092	17840	0.000478011472275335	0.000280269058295964	4.640547e-01	7.339802e-01	hsa:641,BLM,641:up	http://amigo.geneontology.org/cgi-bin/amigo/term_details?term=GO:0009378
extracellular-glycine-gated chloride channel activity	Molecular Function	GO:0016934	1	5	2092	17840	0.000478011472275335	0.000280269058295964	4.640547e-01	7.339802e-01	hsa:8001,GLRA3,8001:down	http://amigo.geneontology.org/cgi-bin/amigo/term_details?term=GO:0016934
ammonia-lyase activity	Molecular Function	GO:0016841	1	5	2092	17840	0.000478011472275335	0.000280269058295964	4.640547e-01	7.339802e-01	hsa:3034,HAL,3034:down	http://amigo.geneontology.org/cgi-bin/amigo/term_details?term=GO:0016841
creatine kinase activity	Molecular Function	GO:0004111	1	5	2092	17840	0.000478011472275335	0.000280269058295964	4.640547e-01	7.339802e-01	hsa:1152,CKB,1152:down	http://amigo.geneontology.org/cgi-bin/amigo/term_details?term=GO:0004111
lipopolysaccharide receptor activity	Molecular Function	GO:0001875	1	5	2092	17840	0.000478011472275335	0.000280269058295964	4.640547e-01	7.339802e-01	hsa:23643,LY96,23643:up	http://amigo.geneontology.org/cgi-bin/amigo/term_details?term=GO:0001875
peptidoglycan receptor activity	Molecular Function	GO:0016019	1	5	2092	17840	0.000478011472275335	0.000280269058295964	4.640547e-01	7.339802e-01	hsa:114771,PGLYRP3,114771:down	http://amigo.geneontology.org/cgi-bin/amigo/term_details?term=GO:0016019
inositol hexakisphosphate 3-kinase activity	Molecular Function	GO:0052724	1	5	2092	17840	0.000478011472275335	0.000280269058295964	4.640547e-01	7.339802e-01	hsa:51447,IP6K2,51447:down	http://amigo.geneontology.org/cgi-bin/amigo/term_details?term=GO:0052724
N,N-dimethylaniline monooxygenase activity	Molecular Function	GO:0004499	1	5	2092	17840	0.000478011472275335	0.000280269058295964	4.640547e-01	7.339802e-01	hsa:2328,FMO3,2328:up	http://amigo.geneontology.org/cgi-bin/amigo/term_details?term=GO:0004499
Ran guanyl-nucleotide exchange factor activity	Molecular Function	GO:0005087	1	5	2092	17840	0.000478011472275335	0.000280269058295964	4.640547e-01	7.339802e-01	hsa:1104,RCC1,1104:up	http://amigo.geneontology.org/cgi-bin/amigo/term_details?term=GO:0005087
sphingosine-1-phosphate phosphatase activity	Molecular Function	GO:0042392	1	5	2092	17840	0.000478011472275335	0.000280269058295964	4.640547e-01	7.339802e-01	hsa:8612,PLPP2,8612:down	http://amigo.geneontology.org/cgi-bin/amigo/term_details?term=GO:0042392
calcium-independent phospholipase A2 activity	Molecular Function	GO:0047499	1	5	2092	17840	0.000478011472275335	0.000280269058295964	4.640547e-01	7.339802e-01	hsa:8398,PLA2G6,8398:down	http://amigo.geneontology.org/cgi-bin/amigo/term_details?term=GO:0047499
CCR1 chemokine receptor binding	Molecular Function	GO:0031726	1	5	2092	17840	0.000478011472275335	0.000280269058295964	4.640547e-01	7.339802e-01	hsa:6352,CCL5,6352:up	http://amigo.geneontology.org/cgi-bin/amigo/term_details?term=GO:0031726
thyroid hormone receptor activator activity	Molecular Function	GO:0010861	1	5	2092	17840	0.000478011472275335	0.000280269058295964	4.640547e-01	7.339802e-01	hsa:88,ACTN2,88:down	http://amigo.geneontology.org/cgi-bin/amigo/term_details?term=GO:0010861
thiamine pyrophosphate binding	Molecular Function	GO:0030976	1	5	2092	17840	0.000478011472275335	0.000280269058295964	4.640547e-01	7.339802e-01	hsa:55753,OGDHL,55753:up	http://amigo.geneontology.org/cgi-bin/amigo/term_details?term=GO:0030976
dynein intermediate chain binding	Molecular Function	GO:0045505	1	5	2092	17840	0.000478011472275335	0.000280269058295964	4.640547e-01	7.339802e-01	hsa:51332,SPTBN5,51332:up	http://amigo.geneontology.org/cgi-bin/amigo/term_details?term=GO:0045505
fructose binding	Molecular Function	GO:0070061	1	5	2092	17840	0.000478011472275335	0.000280269058295964	4.640547e-01	7.339802e-01	hsa:6518,SLC2A5,6518:up	http://amigo.geneontology.org/cgi-bin/amigo/term_details?term=GO:0070061
somatostatin receptor activity	Molecular Function	GO:0004994	1	5	2092	17840	0.000478011472275335	0.000280269058295964	4.640547e-01	7.339802e-01	hsa:6751,SSTR1,6751:down	http://amigo.geneontology.org/cgi-bin/amigo/term_details?term=GO:0004994
ciliary neurotrophic factor receptor binding	Molecular Function	GO:0005127	1	5	2092	17840	0.000478011472275335	0.000280269058295964	4.640547e-01	7.339802e-01	hsa:3977,LIFR,3977:down	http://amigo.geneontology.org/cgi-bin/amigo/term_details?term=GO:0005127
protein antigen binding	Molecular Function	GO:1990405	1	5	2092	17840	0.000478011472275335	0.000280269058295964	4.640547e-01	7.339802e-01	hsa:3676,ITGA4,3676:up	http://amigo.geneontology.org/cgi-bin/amigo/term_details?term=GO:1990405
inositol heptakisphosphate kinase activity	Molecular Function	GO:0000829	1	5	2092	17840	0.000478011472275335	0.000280269058295964	4.640547e-01	7.339802e-01	hsa:51447,IP6K2,51447:down	http://amigo.geneontology.org/cgi-bin/amigo/term_details?term=GO:0000829
prostaglandin E receptor activity	Molecular Function	GO:0004957	1	5	2092	17840	0.000478011472275335	0.000280269058295964	4.640547e-01	7.339802e-01	hsa:5733,PTGER3,5733:down	http://amigo.geneontology.org/cgi-bin/amigo/term_details?term=GO:0004957
MDM2/MDM4 family protein binding	Molecular Function	GO:0097371	1	5	2092	17840	0.000478011472275335	0.000280269058295964	4.640547e-01	7.339802e-01	hsa:857,CAV1,857:down	http://amigo.geneontology.org/cgi-bin/amigo/term_details?term=GO:0097371
Rac GTPase binding	Molecular Function	GO:0048365	5	38	2092	17840	0.00239005736137667	0.00213004484304933	4.649705e-01	7.343300e-01	hsa:9181,ARHGEF2,9181:up|hsa:23380,SRGAP2,23380:down|hsa:857,CAV1,857:down|hsa:3706,ITPKA,3706:up|hsa:752,FMNL1,752:up	http://amigo.geneontology.org/cgi-bin/amigo/term_details?term=GO:0048365
hydrolase activity, acting on carbon-nitrogen (but not peptide) bonds	Molecular Function	GO:0016810	17	139	2092	17840	0.00812619502868069	0.0077914798206278	4.656102e-01	7.352405e-01	hsa:51816,CECR1,51816:up|hsa:56896,DPYSL5,56896:up|hsa:200315,APOBEC3A,200315:up|hsa:443,ASPA,443:down|hsa:125981,ACER1,125981:down|hsa:114771,PGLYRP3,114771:down|hsa:164668,APOBEC3H,164668:up|hsa:3340,NDST1,3340:down|hsa:9582,APOBEC3B,9582:up|hsa:847,CAT,847:down|hsa:91703,ACY3,91703:up|hsa:10797,MTHFD2,10797:up|hsa:340485,ACER2,340485:down|hsa:2643,GCH1,2643:up|hsa:10284,SAP18,10284:down|hsa:81…	http://amigo.geneontology.org/cgi-bin/amigo/term_details?term=GO:0016810
protein binding	Molecular Function	GO:0005515	1227	10446	2092	17840	0.586520076481836	0.585538116591928	4.711455e-01	7.427710e-01	hsa:6712,SPTBN2,6712:down|hsa:8728,ADAM19,8728:up|hsa:10882,C1QL1,10882:down|hsa:50855,PARD6A,50855:down|hsa:2898,GRIK2,2898:down|hsa:56675,NRIP3,56675:up|hsa:25802,LMOD1,25802:down|hsa:2812,GP1BB,2812:down|hsa:2266,FGG,2266:down|hsa:1178,CLC,1178:up|hsa:92196,DAPL1,92196:down|hsa:54855,FAM46C,54855:up|hsa:6497,SKI,6497:down|hsa:81567,TXNDC5,81567:up|hsa:284348,LYPD5,284348:down|hsa:29904,EEF2K,2…	http://amigo.geneontology.org/cgi-bin/amigo/term_details?term=GO:0005515
voltage-gated cation channel activity	Molecular Function	GO:0022843	18	148	2092	17840	0.00860420650095602	0.00829596412556054	4.723023e-01	7.443929e-01	hsa:27012,KCNV1,27012:down|hsa:778,CACNA1F,778:up|hsa:3747,KCNC2,3747:down|hsa:157855,KCNU1,157855:down|hsa:3772,KCNJ15,3772:up|hsa:3752,KCND3,3752:down|hsa:1261,CNGA3,1261:down|hsa:3757,KCNH2,3757:up|hsa:3785,KCNQ2,3785:down|hsa:3750,KCND1,3750:up|hsa:3775,KCNK1,3775:up|hsa:2917,GRM7,2917:down|hsa:3739,KCNA4,3739:down|hsa:6332,SCN7A,6332:down|hsa:8911,CACNA1I,8911:up|hsa:3738,KCNA3,3738:up|hsa:1…	http://amigo.geneontology.org/cgi-bin/amigo/term_details?term=GO:0022843
fatty acid binding	Molecular Function	GO:0005504	4	30	2092	17840	0.00191204588910134	0.00168161434977578	4.742195e-01	7.456967e-01	hsa:6279,S100A8,6279:up|hsa:2171,FABP5,2171:up|hsa:6280,S100A9,6280:up|hsa:338557,FFAR4,338557:down	http://amigo.geneontology.org/cgi-bin/amigo/term_details?term=GO:0005504
proteoglycan binding	Molecular Function	GO:0043394	4	30	2092	17840	0.00191204588910134	0.00168161434977578	4.742195e-01	7.456967e-01	hsa:51816,CECR1,51816:up|hsa:1520,CTSS,1520:up|hsa:2817,GPC1,2817:down|hsa:60495,HPSE2,60495:down	http://amigo.geneontology.org/cgi-bin/amigo/term_details?term=GO:0043394
chloride transmembrane transporter activity	Molecular Function	GO:0015108	11	89	2092	17840	0.00525812619502868	0.00498878923766816	4.748378e-01	7.465680e-01	hsa:2559,GABRA6,2559:down|hsa:2561,GABRB2,2561:down|hsa:51449,PCYOX1,51449:down|hsa:6557,SLC12A1,6557:down|hsa:57719,ANO8,57719:down|hsa:338440,ANO9,338440:down|hsa:1080,CFTR,1080:down|hsa:8001,GLRA3,8001:down|hsa:55107,ANO1,55107:down|hsa:1179,CLCA1,1179:down|hsa:2557,GABRA4,2557:down	http://amigo.geneontology.org/cgi-bin/amigo/term_details?term=GO:0015108
ubiquitin protein ligase binding	Molecular Function	GO:0031625	31	259	2092	17840	0.0148183556405354	0.0145179372197309	4.803957e-01	7.541850e-01	hsa:8924,HERC2,8924:down|hsa:9099,USP2,9099:down|hsa:81502,HM13,81502:down|hsa:2898,GRIK2,2898:down|hsa:3300,DNAJB2,3300:down|hsa:91,ACVR1B,91:down|hsa:1734,DIO2,1734:up|hsa:79677,SMC6,79677:up|hsa:26191,PTPN22,26191:up|hsa:6596,HLTF,6596:up|hsa:3757,KCNH2,3757:up|hsa:54472,TOLLIP,54472:down|hsa:1956,EGFR,1956:down|hsa:6497,SKI,6497:down|hsa:7133,TNFRSF1B,7133:up|hsa:8764,TNFRSF14,8764:up|hsa:785…	http://amigo.geneontology.org/cgi-bin/amigo/term_details?term=GO:0031625
organophosphate ester transmembrane transporter activity	Molecular Function	GO:0015605	3	22	2092	17840	0.001434034416826	0.00123318385650224	4.856686e-01	7.591836e-01	hsa:60386,SLC25A19,60386:up|hsa:54020,SLC37A1,54020:down|hsa:284439,SLC25A42,284439:up	http://amigo.geneontology.org/cgi-bin/amigo/term_details?term=GO:0015605
GABA receptor activity	Molecular Function	GO:0016917	3	22	2092	17840	0.001434034416826	0.00123318385650224	4.856686e-01	7.591836e-01	hsa:2559,GABRA6,2559:down|hsa:2561,GABRB2,2561:down|hsa:2557,GABRA4,2557:down	http://amigo.geneontology.org/cgi-bin/amigo/term_details?term=GO:0016917
transferase activity, transferring amino-acyl groups	Molecular Function	GO:0016755	3	22	2092	17840	0.001434034416826	0.00123318385650224	4.856686e-01	7.591836e-01	hsa:79094,CHAC1,79094:up|hsa:7053,TGM3,7053:down|hsa:9333,TGM5,9333:down	http://amigo.geneontology.org/cgi-bin/amigo/term_details?term=GO:0016755
peroxidase activity	Molecular Function	GO:0004601	5	39	2092	17840	0.00239005736137667	0.00218609865470852	4.885595e-01	7.627798e-01	hsa:847,CAT,847:down|hsa:5742,PTGS1,5742:down|hsa:4258,MGST2,4258:down|hsa:3040,HBA2,3040:down|hsa:10549,PRDX4,10549:up	http://amigo.geneontology.org/cgi-bin/amigo/term_details?term=GO:0004601
RNA polymerase II distal enhancer sequence-specific DNA binding transcription factor activity	Molecular Function	GO:0003705	11	90	2092	17840	0.00525812619502868	0.00504484304932735	4.902853e-01	7.647794e-01	hsa:50943,FOXP3,50943:up|hsa:170302,ARX,170302:up|hsa:51176,LEF1,51176:up|hsa:7704,ZBTB16,7704:down|hsa:3091,HIF1A,3091:up|hsa:83881,MIXL1,83881:up|hsa:7067,THRA,7067:down|hsa:6663,SOX10,6663:down|hsa:5457,POU4F1,5457:up|hsa:2294,FOXF1,2294:up|hsa:4784,NFIX,4784:down	http://amigo.geneontology.org/cgi-bin/amigo/term_details?term=GO:0003705
transmembrane transporter activity	Molecular Function	GO:0022857	116	984	2092	17840	0.0554493307839388	0.0551569506726457	4.908404e-01	7.653136e-01	hsa:6582,SLC22A2,6582:down|hsa:89872,AQP10,89872:up|hsa:538,ATP7A,538:down|hsa:778,CACNA1F,778:up|hsa:3747,KCNC2,3747:down|hsa:7226,TRPM2,7226:up|hsa:57864,SLC46A2,57864:down|hsa:2898,GRIK2,2898:down|hsa:9914,ATP2C2,9914:down|hsa:63910,SLC17A9,63910:up|hsa:3772,KCNJ15,3772:up|hsa:6890,TAP1,6890:up|hsa:1261,CNGA3,1261:down|hsa:6535,SLC6A8,6535:down|hsa:284439,SLC25A42,284439:up|hsa:6574,SLC20A1,65…	http://amigo.geneontology.org/cgi-bin/amigo/term_details?term=GO:0022857
acetylglucosaminyltransferase activity	Molecular Function	GO:0008375	6	48	2092	17840	0.00286806883365201	0.00269058295964126	4.997540e-01	7.714790e-01	hsa:4247,MGAT2,4247:up|hsa:25834,MGAT4C,25834:down|hsa:146664,MGAT5B,146664:up|hsa:3955,LFNG,3955:down|hsa:64131,XYLT1,64131:down|hsa:192134,B3GNT6,192134:up	http://amigo.geneontology.org/cgi-bin/amigo/term_details?term=GO:0008375
mRNA 3'-UTR binding	Molecular Function	GO:0003730	6	48	2092	17840	0.00286806883365201	0.00269058295964126	4.997540e-01	7.714790e-01	hsa:3184,HNRNPD,3184:down|hsa:22849,CPEB3,22849:down|hsa:8531,YBX3,8531:down|hsa:132864,CPEB2,132864:down|hsa:25946,ZNF385A,25946:down|hsa:55544,RBM38,55544:up	http://amigo.geneontology.org/cgi-bin/amigo/term_details?term=GO:0003730
fatty-acyl-CoA binding	Molecular Function	GO:0000062	4	31	2092	17840	0.00191204588910134	0.00173766816143498	5.007053e-01	7.714790e-01	hsa:33,ACADL,33:down|hsa:8435,SOAT2,8435:up|hsa:51,ACOX1,51:down|hsa:28976,ACAD9,28976:down	http://amigo.geneontology.org/cgi-bin/amigo/term_details?term=GO:0000062
Wnt-protein binding	Molecular Function	GO:0017147	4	31	2092	17840	0.00191204588910134	0.00173766816143498	5.007053e-01	7.714790e-01	hsa:129293,TRABD2A,129293:up|hsa:11197,WIF1,11197:down|hsa:4919,ROR1,4919:down|hsa:6423,SFRP2,6423:up	http://amigo.geneontology.org/cgi-bin/amigo/term_details?term=GO:0017147
3',5'-cyclic-GMP phosphodiesterase activity	Molecular Function	GO:0047555	2	14	2092	17840	0.000956022944550669	0.0007847533632287	5.012292e-01	7.714790e-01	hsa:5158,PDE6B,5158:up|hsa:50940,PDE11A,50940:down	http://amigo.geneontology.org/cgi-bin/amigo/term_details?term=GO:0047555
apolipoprotein binding	Molecular Function	GO:0034185	2	14	2092	17840	0.000956022944550669	0.0007847533632287	5.012292e-01	7.714790e-01	hsa:4137,MAPT,4137:down|hsa:4038,LRP4,4038:down	http://amigo.geneontology.org/cgi-bin/amigo/term_details?term=GO:0034185
SUMO binding	Molecular Function	GO:0032183	2	14	2092	17840	0.000956022944550669	0.0007847533632287	5.012292e-01	7.714790e-01	hsa:8924,HERC2,8924:down|hsa:54472,TOLLIP,54472:down	http://amigo.geneontology.org/cgi-bin/amigo/term_details?term=GO:0032183
long-chain fatty acid binding	Molecular Function	GO:0036041	2	14	2092	17840	0.000956022944550669	0.0007847533632287	5.012292e-01	7.714790e-01	hsa:6279,S100A8,6279:up|hsa:6280,S100A9,6280:up	http://amigo.geneontology.org/cgi-bin/amigo/term_details?term=GO:0036041
oxidoreductase activity, acting on NAD(P)H, oxygen as acceptor	Molecular Function	GO:0050664	2	14	2092	17840	0.000956022944550669	0.0007847533632287	5.012292e-01	7.714790e-01	hsa:1535,CYBA,1535:up|hsa:50507,NOX4,50507:up	http://amigo.geneontology.org/cgi-bin/amigo/term_details?term=GO:0050664
retinal binding	Molecular Function	GO:0016918	2	14	2092	17840	0.000956022944550669	0.0007847533632287	5.012292e-01	7.714790e-01	hsa:6010,RHO,6010:up|hsa:221391,OPN5,221391:down	http://amigo.geneontology.org/cgi-bin/amigo/term_details?term=GO:0016918
insulin-like growth factor receptor binding	Molecular Function	GO:0005159	2	14	2092	17840	0.000956022944550669	0.0007847533632287	5.012292e-01	7.714790e-01	hsa:8651,SOCS1,8651:up|hsa:3479,IGF1,3479:down	http://amigo.geneontology.org/cgi-bin/amigo/term_details?term=GO:0005159
GTPase inhibitor activity	Molecular Function	GO:0005095	2	14	2092	17840	0.000956022944550669	0.0007847533632287	5.012292e-01	7.714790e-01	hsa:399,RHOH,399:up|hsa:132864,CPEB2,132864:down	http://amigo.geneontology.org/cgi-bin/amigo/term_details?term=GO:0005095
MAP kinase phosphatase activity	Molecular Function	GO:0033549	2	14	2092	17840	0.000956022944550669	0.0007847533632287	5.012292e-01	7.714790e-01	hsa:11072,DUSP14,11072:down|hsa:1847,DUSP5,1847:up	http://amigo.geneontology.org/cgi-bin/amigo/term_details?term=GO:0033549
C-acyltransferase activity	Molecular Function	GO:0016408	2	14	2092	17840	0.000956022944550669	0.0007847533632287	5.012292e-01	7.714790e-01	hsa:55304,SPTLC3,55304:down|hsa:165679,SPTSSB,165679:down	http://amigo.geneontology.org/cgi-bin/amigo/term_details?term=GO:0016408
wide pore channel activity	Molecular Function	GO:0022829	3	23	2092	17840	0.001434034416826	0.00128923766816143	5.164310e-01	7.795543e-01	hsa:2707,GJB3,2707:down|hsa:5551,PRF1,5551:up|hsa:2706,GJB2,2706:up	http://amigo.geneontology.org/cgi-bin/amigo/term_details?term=GO:0022829
mitogen-activated protein kinase binding	Molecular Function	GO:0051019	3	23	2092	17840	0.001434034416826	0.00128923766816143	5.164310e-01	7.795543e-01	hsa:84953,MICALCL,84953:down|hsa:84867,PTPN5,84867:up|hsa:5332,PLCB4,5332:down	http://amigo.geneontology.org/cgi-bin/amigo/term_details?term=GO:0051019
transferase activity, transferring glycosyl groups	Molecular Function	GO:0016757	31	263	2092	17840	0.0148183556405354	0.0147421524663677	5.166687e-01	7.795543e-01	hsa:4860,PNP,4860:up|hsa:3955,LFNG,3955:down|hsa:54625,PARP14,54625:up|hsa:10941,UGT2A1,10941:down|hsa:9334,B4GALT5,9334:up|hsa:7378,UPP1,7378:up|hsa:30815,ST6GALNAC6,30815:up|hsa:64131,XYLT1,64131:down|hsa:79709,COLGALT1,79709:up|hsa:25834,MGAT4C,25834:down|hsa:146664,MGAT5B,146664:up|hsa:23753,SDF2L1,23753:up|hsa:79668,PARP8,79668:up|hsa:132954,PDCL2,132954:down|hsa:27090,ST6GALNAC4,27090:up|hs…	http://amigo.geneontology.org/cgi-bin/amigo/term_details?term=GO:0016757
ubiquitin-like protein ligase binding	Molecular Function	GO:0044389	31	263	2092	17840	0.0148183556405354	0.0147421524663677	5.166687e-01	7.795543e-01	hsa:8924,HERC2,8924:down|hsa:9099,USP2,9099:down|hsa:81502,HM13,81502:down|hsa:2898,GRIK2,2898:down|hsa:3300,DNAJB2,3300:down|hsa:91,ACVR1B,91:down|hsa:1734,DIO2,1734:up|hsa:79677,SMC6,79677:up|hsa:26191,PTPN22,26191:up|hsa:6596,HLTF,6596:up|hsa:3757,KCNH2,3757:up|hsa:54472,TOLLIP,54472:down|hsa:1956,EGFR,1956:down|hsa:6497,SKI,6497:down|hsa:7133,TNFRSF1B,7133:up|hsa:8764,TNFRSF14,8764:up|hsa:785…	http://amigo.geneontology.org/cgi-bin/amigo/term_details?term=GO:0044389
DNA helicase activity	Molecular Function	GO:0003678	6	49	2092	17840	0.00286806883365201	0.00274663677130045	5.206426e-01	7.795543e-01	hsa:8318,CDC45,8318:up|hsa:80119,PIF1,80119:up|hsa:4175,MCM6,4175:up|hsa:1663,DDX11,1663:up|hsa:641,BLM,641:up|hsa:92797,HELB,92797:up	http://amigo.geneontology.org/cgi-bin/amigo/term_details?term=GO:0003678
ion transmembrane transporter activity	Molecular Function	GO:0015075	99	845	2092	17840	0.0473231357552581	0.0473654708520179	5.206728e-01	7.795543e-01	hsa:6582,SLC22A2,6582:down|hsa:538,ATP7A,538:down|hsa:778,CACNA1F,778:up|hsa:3747,KCNC2,3747:down|hsa:7226,TRPM2,7226:up|hsa:2898,GRIK2,2898:down|hsa:9914,ATP2C2,9914:down|hsa:3772,KCNJ15,3772:up|hsa:1261,CNGA3,1261:down|hsa:6535,SLC6A8,6535:down|hsa:284439,SLC25A42,284439:up|hsa:6574,SLC20A1,6574:up|hsa:368,ABCC6,368:up|hsa:83795,KCNK16,83795:up|hsa:83697,SLC4A9,83697:up|hsa:79572,ATP13A3,79572:…	http://amigo.geneontology.org/cgi-bin/amigo/term_details?term=GO:0015075
protein kinase binding	Molecular Function	GO:0019901	63	538	2092	17840	0.0301147227533461	0.0301569506726457	5.254262e-01	7.795543e-01	hsa:84867,PTPN5,84867:up|hsa:22995,CEP152,22995:up|hsa:9134,CCNE2,9134:up|hsa:3455,IFNAR2,3455:up|hsa:50855,PARD6A,50855:down|hsa:3728,JUP,3728:down|hsa:6385,SDC4,6385:down|hsa:4038,LRP4,4038:down|hsa:10949,HNRNPA0,10949:down|hsa:10346,TRIM22,10346:up|hsa:2013,EMP2,2013:down|hsa:4485,MST1,4485:up|hsa:10666,CD226,10666:up|hsa:6497,SKI,6497:down|hsa:595,CCND1,595:down|hsa:5771,PTPN2,5771:up|hsa:651…	http://amigo.geneontology.org/cgi-bin/amigo/term_details?term=GO:0019901
pyrophosphatase activity	Molecular Function	GO:0016462	90	769	2092	17840	0.0430210325047801	0.0431053811659193	5.255893e-01	7.795543e-01	hsa:4622,MYH4,4622:down|hsa:51552,RAB14,51552:down|hsa:538,ATP7A,538:down|hsa:7226,TRPM2,7226:up|hsa:10383,TUBB4B,10383:down|hsa:9914,ATP2C2,9914:down|hsa:6890,TAP1,6890:up|hsa:11004,KIF2C,11004:up|hsa:6596,HLTF,6596:up|hsa:284439,SLC25A42,284439:up|hsa:254394,MCM9,254394:down|hsa:91351,DDX60L,91351:up|hsa:3833,KIFC1,3833:up|hsa:85441,HELZ2,85441:up|hsa:26154,ABCA12,26154:down|hsa:368,ABCC6,368:u…	http://amigo.geneontology.org/cgi-bin/amigo/term_details?term=GO:0016462
solute:cation antiporter activity	Molecular Function	GO:0015298	4	32	2092	17840	0.00191204588910134	0.00179372197309417	5.265909e-01	7.795543e-01	hsa:6548,SLC9A1,6548:up|hsa:6556,SLC11A1,6556:up|hsa:150159,SLC9B1,150159:down|hsa:6583,SLC22A4,6583:up	http://amigo.geneontology.org/cgi-bin/amigo/term_details?term=GO:0015298
RS domain binding	Molecular Function	GO:0050733	1	6	2092	17840	0.000478011472275335	0.000336322869955157	5.269198e-01	7.795543e-01	hsa:10772,SRSF10,10772:up	http://amigo.geneontology.org/cgi-bin/amigo/term_details?term=GO:0050733
Roundabout binding	Molecular Function	GO:0048495	1	6	2092	17840	0.000478011472275335	0.000336322869955157	5.269198e-01	7.795543e-01	hsa:6585,SLIT1,6585:down	http://amigo.geneontology.org/cgi-bin/amigo/term_details?term=GO:0048495
myosin light chain binding	Molecular Function	GO:0032027	1	6	2092	17840	0.000478011472275335	0.000336322869955157	5.269198e-01	7.795543e-01	hsa:7852,CXCR4,7852:up	http://amigo.geneontology.org/cgi-bin/amigo/term_details?term=GO:0032027
alditol:NADP+ 1-oxidoreductase activity	Molecular Function	GO:0004032	1	6	2092	17840	0.000478011472275335	0.000336322869955157	5.269198e-01	7.795543e-01	hsa:231,AKR1B1,231:up	http://amigo.geneontology.org/cgi-bin/amigo/term_details?term=GO:0004032
dolichyl-phosphate-mannose-protein mannosyltransferase activity	Molecular Function	GO:0004169	1	6	2092	17840	0.000478011472275335	0.000336322869955157	5.269198e-01	7.795543e-01	hsa:23753,SDF2L1,23753:up	http://amigo.geneontology.org/cgi-bin/amigo/term_details?term=GO:0004169
lipase binding	Molecular Function	GO:0035473	1	6	2092	17840	0.000478011472275335	0.000336322869955157	5.269198e-01	7.795543e-01	hsa:338,APOB,338:down	http://amigo.geneontology.org/cgi-bin/amigo/term_details?term=GO:0035473
phospholipase D activity	Molecular Function	GO:0004630	1	6	2092	17840	0.000478011472275335	0.000336322869955157	5.269198e-01	7.795543e-01	hsa:2822,GPLD1,2822:down	http://amigo.geneontology.org/cgi-bin/amigo/term_details?term=GO:0004630
purine ribonucleotide transmembrane transporter activity	Molecular Function	GO:0005346	1	6	2092	17840	0.000478011472275335	0.000336322869955157	5.269198e-01	7.795543e-01	hsa:284439,SLC25A42,284439:up	http://amigo.geneontology.org/cgi-bin/amigo/term_details?term=GO:0005346
arylesterase activity	Molecular Function	GO:0004064	1	6	2092	17840	0.000478011472275335	0.000336322869955157	5.269198e-01	7.795543e-01	hsa:5446,PON3,5446:down	http://amigo.geneontology.org/cgi-bin/amigo/term_details?term=GO:0004064
vascular endothelial growth factor receptor 2 binding	Molecular Function	GO:0043184	1	6	2092	17840	0.000478011472275335	0.000336322869955157	5.269198e-01	7.795543e-01	hsa:26585,GREM1,26585:down	http://amigo.geneontology.org/cgi-bin/amigo/term_details?term=GO:0043184
[truncated: 654 more rows]
